# Supplementary material for: TRACES: A Lightweight Browser for Liquid Chromatography–Multiple Reaction Monitoring–Mass Spectrometry Chromatograms
Source: Metabolites. 2022 Apr 15;12(4):354. doi: 10.3390/metabo12040354 (PMC9027295; doi:10.3390/metabo12040354)
Supplement: Supplementary file 1 [file metabolites-12-00354-s001.zip]

Archive with 13 entries (11 files):
- S1_Phospholipids_Scheduled_MRM.xlsx
- S2_Phospholipids_Headgroups_Compound_Library.txt
- S3_AUC_results.xlsx
- S4_Numerial_data_for_Figure_6.xlsx
- S5_Software/TRACES_installer/
- S5_Software/TRACES_installer/Readme.txt
- S5_Software/TRACES_installer/Traces_0.2.48.0_x64.appxbundle
- S5_Software/TracesDataFileConverter/
- S5_Software/TracesDataFileConverter/Readme.txt
- S5_Software/TracesDataFileConverter/Shimadzu.LabSolutions.IO.IoModule.dll
- S5_Software/TracesDataFileConverter/TracesBaseLib.dll
- S5_Software/TracesDataFileConverter/TracesDataFileConverter.exe
- S6_trc_files.zip
