# Supplementary material for: TRACES: A Lightweight Browser for Liquid Chromatography–Multiple Reaction Monitoring–Mass Spectrometry Chromatograms
Source: Metabolites. 2022 Apr 15;12(4):354. doi: 10.3390/metabo12040354 (PMC9027295; doi:10.3390/metabo12040354)
Supplement: Supplementary file 1 [file metabolites-12-00354-s001.zip › S1_Phospholipids_Scheduled_MRM.xlsx]

## Sheet: MRM event list
Polarity	Q1	Q3	CE	StartTime	EndTime
Positive	422.3	184.05	27	3	12
Positive	424.3	184.05	27	3	12
Positive	426.3	184.05	27	3	12
Positive	437.3	184.05	27	3	12
Positive	438.3	184.05	27	3	12
Positive	439.3	184.05	27	3	12
Positive	440.3	184.05	27	3	12
Positive	449.3	184.05	27	3	12
Positive	451.3	184.05	27	3	12
Positive	453.3	184.05	27	3	12
Positive	465.3	184.05	27	3	13
Positive	466.3	184.05	27	3	13
Positive	467.3	184.05	27	3	13
Positive	468.3	184.05	27	3	13
Positive	450.3	184.05	27	3	14
Positive	452.3	184.05	27	3	14
Positive	454.3	184.05	27	3	14
Positive	477.3	184.05	27	3	14
Positive	479.3	184.05	27	3	14
Positive	481.3	184.05	27	3	14
Positive	493.3	184.05	27	3	14
Positive	494.3	184.05	27	3	14
Positive	380.2	239.2	20	5	12
Positive	382.2	241.2	20	5	12
Positive	384.2	243.2	20	5	12
Positive	396.25	255.2	20	5	12
Positive	398.25	257.2	20	5	12
Positive	408.3	267.3	20	5	14
Positive	410.3	269.3	20	5	14
Positive	412.3	271.3	20	5	14
Positive	424.25	283.25	20	5	14
Positive	426.25	285.25	20	5	14
Positive	500.3	359.25	20	5	14
Positive	502.3	361.25	20	5	14
Positive	436.3	295.3	20	5	15
Positive	438.3	297.3	20	5	15
Positive	440.3	299.3	20	5	15
Positive	452.3	311.25	20	5	15
Positive	454.3	313.25	20	5	15
Positive	478.3	184.05	27	5	15
Positive	495.3	184.05	27	5	15
Positive	496.35	184.05	27	5	15
Positive	496.35	184.05	12	5	15
Positive	505.4	184.05	27	5	15
Positive	517.4	184.05	27	5	15
Positive	518.3	184.05	27	5	15
Positive	519.4	184.05	27	5	15
Positive	520.35	184.05	27	5	15
Positive	526.3	385.25	20	5	15
Positive	528.3	387.3	20	5	15
Positive	541.4	184.05	27	5	15
Positive	542.3	184.05	27	5	15
Positive	543.3	184.05	27	5	15
Positive	544.35	184.05	27	5	15
Positive	544.35	184.05	12	5	15
Positive	476.3	335.25	20	8	17
Positive	478.3	337.25	20	8	17
Positive	480.3	339.3	20	8	17
Positive	482.3	341.3	20	8	17
Positive	504.3	363.3	20	8	17
Positive	506.3	365.3	20	8	17
Positive	530.3	389.3	20	8	17
Positive	558.35	417.35	20	8	18
Positive	560.35	419.35	20	8	18
Positive	460.3	319.3	20	8	19
Positive	462.3	321.3	20	8	19
Positive	464.3	323.3	20	8	19
Positive	490.3	349.3	20	8	19
Positive	516.3	375.3	20	8	19
Positive	540.3	399.3	20	8	19
Positive	554.3	413.3	20	9	17
Positive	556.35	415.3	20	9	17
Positive	466.35	325.3	20	9	18
Positive	468.35	327.35	20	9	18
Positive	484.3	343.3	20	9	18
Positive	486.3	345.3	20	9	18
Positive	488.3	347.3	20	9	18
Positive	508.35	367.3	20	9	18
Positive	510.35	369.35	20	9	18
Positive	512.3	371.3	20	9	18
Positive	514.3	373.3	20	9	18
Positive	532.35	391.3	20	9	18
Positive	534.35	393.35	20	9	18
Positive	421.3	184.05	27	10	18
Positive	423.3	184.05	27	10	18
Positive	480.35	184.05	27	10	18
Positive	482.35	184.05	27	10	18
Positive	502.3	184.05	27	10	18
Positive	504.3	184.05	27	10	18
Positive	506.35	184.05	27	10	18
Positive	507.4	184.05	27	10	18
Positive	509.4	184.05	27	10	18
Positive	524.35	184.05	27	10	18
Positive	524.35	184.05	12	10	18
Positive	525.4	184.05	27	10	18
Positive	526.3	184.05	27	10	18
Positive	528.3	184.05	27	10	18
Positive	530.4	184.05	27	10	18
Positive	533.4	184.05	27	10	18
Positive	535.4	184.05	27	10	18
Positive	537.4	184.05	27	10	18
Positive	547.4	184.05	27	10	18
Positive	548.35	184.05	27	10	18
Positive	549.4	184.05	27	10	18
Positive	550.4	184.05	27	10	18
Positive	561.4	184.05	27	10	18
Positive	563.4	184.05	27	10	18
Positive	565.4	184.05	27	10	18
Positive	595.4	184.05	27	10	18
Positive	596.35	184.05	27	10	18
Positive	597.4	184.05	27	10	18
Positive	598.4	184.05	27	10	18
Positive	635.5	184.05	33	10	26
Positive	636.5	184.05	33	10	26
Positive	637.5	184.05	33	10	26
Positive	521.4	184.05	27	11	16
Positive	522.35	184.05	27	11	16
Positive	522.35	184.05	12	11	16
Positive	523.4	184.05	27	11	16
Positive	545.4	184.05	27	11	16
Positive	546.35	184.05	27	11	16
Positive	567.4	184.05	27	11	16
Positive	568.35	184.05	27	11	16
Positive	568.35	184.05	12	11	16
Positive	569.4	184.05	27	11	16
Positive	570.35	184.05	27	11	16
Positive	571.4	184.05	27	11	16
Positive	572.35	184.05	27	11	16
Positive	527.4	184.05	27	11	19
Positive	529.4	184.05	27	11	19
Positive	532.4	184.05	27	11	19
Positive	534.4	184.05	27	11	19
Positive	551.4	184.05	27	11	19
Positive	552.4	184.05	27	11	19
Positive	562.4	421.35	20	11	19
Positive	573.4	184.05	27	11	19
Positive	574.4	184.05	27	11	19
Positive	575.5	184.05	27	11	19
Positive	576.4	184.05	27	11	19
Positive	501.4	184.05	27	11	20
Positive	503.4	184.05	27	11	20
Positive	508.4	184.05	27	11	20
Positive	510.4	184.05	27	11	20
Positive	536.35	395.35	20	11	20
Positive	538.4	397.35	20	11	20
Positive	553.4	184.05	27	11	20
Positive	554.4	184.05	27	11	20
Positive	556.4	184.05	27	11	20
Positive	558.4	184.05	27	11	20
Positive	560.4	184.05	27	11	20
Positive	582.4	184.05	27	11	20
Positive	584.4	184.05	27	11	20
Positive	624.4	184.05	33	11	25
Positive	626.4	184.05	33	11	25
Positive	628.45	184.05	33	11	25
Positive	629.5	184.05	33	11	25
Positive	630.45	184.05	33	11	25
Positive	564.4	423.4	20	12	19
Positive	576.35	435.35	23	12	21
Positive	578.4	437.35	23	12	21
Positive	580.4	439.4	23	12	21
Positive	425.3	184.05	27	12	22
Positive	531.4	184.05	27	12	22
Positive	536.4	184.05	27	12	22
Positive	538.4	184.05	27	12	22
Positive	555.4	184.05	27	12	22
Positive	557.4	184.05	27	12	22
Positive	562.4	184.05	27	12	22
Positive	581.4	184.05	27	12	22
Positive	586.4	184.05	27	12	22
Positive	588.4	184.05	27	12	22
Positive	599.4	184.05	27	12	22
Positive	600.4	184.05	27	12	22
Positive	601.5	184.05	27	12	22
Positive	602.4	184.05	27	12	22
Positive	603.5	184.05	27	12	22
Positive	604.4	463.4	23	12	22
Positive	604.45	184.05	27	12	22
Positive	606.4	465.4	23	12	22
Positive	608.45	467.4	23	12	22
Positive	583.4	184.05	27	12	23
Positive	585.4	184.05	27	12	23
Positive	594.5	184.05	27	12	23
Positive	620.45	184.05	33	12	23
Positive	621.5	184.05	33	12	23
Positive	622.45	184.05	33	12	23
Positive	631.5	184.05	33	12	25
Positive	632.45	184.05	33	12	25
Positive	633.45	184.05	33	12	25
Positive	634.5	184.05	33	12	25
Positive	652.45	184.05	33	12	26
Positive	654.45	184.05	33	12	26
Positive	656.45	184.05	33	12	26
Positive	657.5	184.05	33	12	26
Positive	660.5	184.05	33	12	26
Positive	663.5	184.05	33	12	28
Positive	664.55	184.05	33	12	28
Positive	665.5	184.05	33	12	28
Positive	492.3	351.3	20	13	21
Positive	494.4	353.3	20	13	21
Positive	496.4	355.4	20	13	21
Positive	518.4	377.3	20	13	21
Positive	542.4	401.3	20	13	21
Positive	566.4	425.4	20	13	21
Positive	582.35	441.35	23	13	22
Positive	584.35	443.35	23	13	22
Positive	586.4	445.35	23	13	22
Positive	588.4	447.4	23	13	22
Positive	610.4	469.35	23	13	22
Positive	612.4	471.4	23	13	22
Positive	614.4	473.4	23	13	22
Positive	616.45	475.4	23	13	22
Positive	559.4	184.05	27	13	23
Positive	564.4	184.05	27	13	23
Positive	566.4	184.05	27	13	23
Positive	577.5	184.05	27	13	23
Positive	578.4	184.05	27	13	23
Positive	579.4	184.05	27	13	23
Positive	580.45	184.05	27	13	23
Positive	589.45	184.05	27	13	23
Positive	590.4	449.4	23	13	23
Positive	590.5	184.05	27	13	23
Positive	591.45	184.05	27	13	23
Positive	592.5	184.05	27	13	23
Positive	605.5	184.05	27	13	23
Positive	606.45	184.05	27	13	23
Positive	607.4	184.05	27	13	23
Positive	608.45	184.05	27	13	23
Positive	609.45	184.05	27	13	23
Positive	643.5	184.05	33	13	23
Positive	645.5	184.05	33	13	23
Positive	646.45	184.05	33	13	23
Positive	647.5	184.05	33	13	23
Positive	592.45	451.4	23	13	24
Positive	594.45	453.45	23	13	24
Positive	632.45	491.4	23	13	24
Positive	634.45	493.45	23	13	24
Positive	636.45	495.45	23	13	24
Positive	658.5	184.05	33	13	26
Positive	659.5	184.05	33	13	26
Positive	661.5	184.05	33	13	26
Positive	662.5	184.05	33	13	26
Positive	905.6	184.05	33	13	49
Positive	906.6	184.05	33	13	49
Positive	907.6	184.05	33	13	49
Positive	908.6	184.05	33	13	49
Positive	909.8	184.05	33	13	49
Positive	910.65	184.05	33	13	49
Positive	887.75	184.05	33	13	50
Positive	888.65	184.05	33	13	50
Positive	889.75	184.05	33	13	50
Positive	890.65	184.05	33	13	50
Positive	917.8	184.05	33	13	50
Positive	918.7	184.05	33	13	50
Positive	919.6	184.05	33	13	50
Positive	920.7	184.05	33	13	50
Positive	921.6	184.05	33	13	50
Positive	922.75	184.05	33	13	50
Positive	923.6	184.05	33	13	50
Positive	924.75	184.05	33	13	50
Positive	925.8	184.05	33	13	50
Positive	926.75	184.05	33	13	50
Positive	899.8	184.05	33	13	52
Positive	900.75	184.05	33	13	52
Positive	901.8	184.05	33	13	52
Positive	902.75	184.05	33	13	52
Positive	927.85	184.05	33	13	52
Positive	928.75	184.05	33	13	52
Positive	929.85	184.05	33	13	52
Positive	930.8	184.05	33	13	52
Positive	947.6	184.05	33	13	53
Positive	948.75	184.05	33	13	53
Positive	949.6	184.05	33	13	53
Positive	950.75	184.05	33	13	53
Positive	656.45	515.4	23	14	22
Positive	617.45	184.05	33	14	23
Positive	618.4	184.05	33	14	23
Positive	619.5	184.05	33	14	23
Positive	648.45	184.05	33	14	23
Positive	680.45	539.4	23	14	23
Positive	520.4	379.4	20	14	24
Positive	522.4	381.4	20	14	24
Positive	524.4	383.4	20	14	24
Positive	544.4	403.4	20	14	24
Positive	546.4	405.4	20	14	24
Positive	548.4	407.4	20	14	24
Positive	550.4	409.4	20	14	24
Positive	552.4	411.4	20	14	24
Positive	618.45	477.45	23	14	24
Positive	649.55	184.05	33	14	24
Positive	650.5	184.05	33	14	24
Positive	682.45	541.45	23	14	24
Positive	587.4	184.05	27	14	25
Positive	593.45	184.05	27	14	25
Positive	620.45	479.45	23	14	25
Positive	671.5	184.05	33	14	25
Positive	673.55	184.05	33	14	25
Positive	674.5	184.05	33	14	25
Positive	675.55	184.05	33	14	25
Positive	622.5	481.45	23	14	26
Positive	676.5	184.05	33	14	28
Positive	677.55	184.05	33	14	28
Positive	678.5	184.05	33	14	28
Positive	685.6	184.05	33	14	28
Positive	686.5	184.05	33	14	28
Positive	687.5	184.05	33	14	30
Positive	688.55	184.05	33	14	30
Positive	877.6	184.05	33	14	49
Positive	878.55	184.05	33	14	49
Positive	885.75	184.05	33	14	50
Positive	886.65	184.05	33	14	50
Positive	891.6	184.05	33	14	50
Positive	892.7	184.05	33	14	50
Positive	893.6	184.05	33	14	50
Positive	894.7	184.05	33	14	50
Positive	915.8	184.05	33	14	50
Positive	916.7	184.05	33	14	50
Positive	951.6	184.05	33	14	53
Positive	952.75	184.05	33	14	53
Positive	953.85	184.05	33	14	53
Positive	954.8	184.05	33	14	53
Positive	955.85	184.05	33	14	54
Positive	956.8	184.05	33	14	54
Positive	957.85	184.05	33	14	54
Positive	958.8	184.05	33	14	54
Positive	680.45	184.05	33	15	26
Positive	681.5	184.05	33	15	26
Positive	682.5	184.05	33	15	26
Positive	683.5	184.05	33	15	26
Positive	684.5	184.05	33	15	26
Positive	711.6	184.05	33	15	27
Positive	712.55	184.05	33	15	27
Positive	741.6	184.05	33	15	27
Positive	847.6	184.05	33	15	44
Positive	848.65	184.05	33	15	44
Positive	849.6	184.05	33	15	44
Positive	850.65	184.05	33	15	44
Positive	875.6	184.05	33	15	49
Positive	876.7	184.05	33	15	49
Positive	903.6	184.05	33	15	49
Positive	904.7	184.05	33	15	49
Positive	911.75	184.05	33	15	49
Positive	912.65	184.05	33	15	49
Positive	913.75	184.05	33	15	49
Positive	914.65	184.05	33	15	49
Positive	869.75	184.05	33	15	50
Positive	870.7	184.05	33	15	50
Positive	871.75	184.05	33	15	50
Positive	872.7	184.05	33	15	50
Positive	873.8	184.05	33	15	50
Positive	874.75	184.05	33	15	50
Positive	895.75	184.05	33	15	52
Positive	896.7	184.05	33	15	52
Positive	897.8	184.05	33	15	52
Positive	898.75	184.05	33	15	52
Positive	931.6	184.05	33	15	52
Positive	932.75	184.05	33	15	52
Positive	933.6	184.05	33	15	52
Positive	934.65	184.05	33	15	52
Positive	935.6	184.05	33	15	52
Positive	936.65	184.05	33	15	52
Positive	937.8	184.05	33	15	52
Positive	938.65	184.05	33	15	52
Positive	939.9	184.05	33	15	52
Positive	940.7	184.05	33	15	52
Positive	941.8	184.05	33	15	52
Positive	942.7	184.05	33	15	52
Positive	943.8	184.05	33	15	52
Positive	944.7	184.05	33	15	52
Positive	945.85	184.05	33	15	52
Positive	946.75	184.05	33	15	52
Positive	658.45	517.45	23	16	23
Positive	684.45	543.45	23	16	25
Positive	697.6	184.05	33	16	26
Positive	698.5	184.05	33	16	26
Positive	713.6	184.05	33	16	29
Positive	713.6	184.05	15	16	29
Positive	714.55	184.05	33	16	29
Positive	791.6	184.05	33	16	35
Positive	792.6	184.05	33	16	35
Positive	793.6	184.05	33	16	35
Positive	794.6	184.05	33	16	35
Positive	794.6	184.05	15	16	35
Positive	795.7	184.05	33	16	35
Positive	796.6	184.05	33	16	35
Positive	796.6	184.05	15	16	35
Positive	784.5	643.45	23	16	36
Positive	810.5	669.5	23	16	38
Positive	812.5	671.5	23	16	38
Positive	814.55	673.5	23	16	38
Positive	811.65	184.05	33	16	40
Positive	812.6	184.05	33	16	40
Positive	813.7	184.05	33	16	40
Positive	814.65	184.05	33	16	40
Positive	825.7	184.05	33	16	40
Positive	826.55	184.05	33	16	40
Positive	827.7	184.05	33	16	40
Positive	828.55	184.05	33	16	40
Positive	829.8	184.05	33	16	40
Positive	830.55	184.05	33	16	40
Positive	851.7	184.05	33	16	41
Positive	852.55	184.05	33	16	41
Positive	853.8	184.05	33	16	44
Positive	854.55	184.05	33	16	44
Positive	826.65	685.6	23	16	47
Positive	855.8	184.05	33	16	47
Positive	856.6	184.05	33	16	47
Positive	857.8	184.05	33	16	49
Positive	858.6	184.05	33	16	49
Positive	867.75	184.05	33	16	49
Positive	868.7	184.05	33	16	49
Positive	879.8	184.05	33	16	49
Positive	880.6	184.05	33	16	49
Positive	881.8	184.05	33	16	49
Positive	882.6	184.05	33	16	49
Positive	828.65	687.65	23	16	50
Positive	830.65	689.65	23	16	50
Positive	832.7	691.65	23	16	50
Positive	841.7	184.05	33	16	50
Positive	842.65	184.05	33	16	50
Positive	843.75	184.05	33	16	50
Positive	844.7	184.05	33	16	50
Positive	845.75	184.05	33	16	50
Positive	846.7	184.05	33	16	50
Positive	883.75	184.05	33	16	50
Positive	884.6	184.05	33	16	50
Positive	699.55	184.05	33	17	26
Positive	700.5	184.05	33	17	26
Positive	638.4	497.4	23	17	28
Positive	640.45	499.4	23	17	28
Positive	708.45	567.45	23	17	28
Positive	710.5	569.45	23	17	29
Positive	721.6	184.05	33	17	30
Positive	722.5	184.05	33	17	30
Positive	722.5	581.5	23	17	30
Positive	723.6	184.05	33	17	30
Positive	724.5	184.05	33	17	30
Positive	724.55	583.5	23	17	30
Positive	725.6	184.05	33	17	30
Positive	726.5	184.05	33	17	30
Positive	753.6	184.05	33	17	30
Positive	736.55	184.05	33	17	34
Positive	750.5	184.05	33	17	35
Positive	769.7	184.05	33	17	35
Positive	770.6	184.05	33	17	35
Positive	833.6	184.05	33	17	35
Positive	834.6	184.05	33	17	35
Positive	834.6	184.05	15	17	35
Positive	786.5	645.5	23	17	36
Positive	742.55	184.05	33	17	37
Positive	748.6	184.05	33	17	37
Positive	789.7	184.05	33	17	37
Positive	790.65	184.05	33	17	37
Positive	797.7	184.05	33	17	40
Positive	798.65	184.05	33	17	40
Positive	799.7	184.05	33	17	40
Positive	800.65	184.05	33	17	40
Positive	815.7	184.05	33	17	40
Positive	816.65	184.05	33	17	40
Positive	817.7	184.05	33	17	40
Positive	818.65	184.05	33	17	40
Positive	819.6	184.05	33	17	40
Positive	820.6	184.05	33	17	40
Positive	820.6	679.55	23	17	40
Positive	821.6	184.05	33	17	40
Positive	822.6	681.6	23	17	40
Positive	822.65	184.05	33	17	40
Positive	831.6	184.05	33	17	40
Positive	832.6	184.05	33	17	40
Positive	835.6	184.05	33	17	40
Positive	836.6	184.05	33	17	40
Positive	836.5	695.5	23	17	42
Positive	838.55	697.5	23	17	42
Positive	840.55	699.55	23	17	42
Positive	842.55	701.55	23	17	42
Positive	837.6	184.05	33	17	45
Positive	838.65	184.05	33	17	45
Positive	864.55	723.55	23	17	46
Positive	866.55	725.55	23	17	46
Positive	868.6	727.55	23	17	46
Positive	870.6	729.6	23	17	46
Positive	824.6	683.6	23	17	47
Positive	892.6	751.55	23	17	47
Positive	894.6	753.6	23	17	47
Positive	896.6	755.6	23	17	47
Positive	898.65	757.6	23	17	47
Positive	859.6	184.05	33	17	49
Positive	860.6	184.05	33	17	49
Positive	861.6	184.05	33	17	49
Positive	862.65	184.05	33	17	49
Positive	863.6	184.05	33	17	49
Positive	864.65	184.05	33	17	49
Positive	865.6	184.05	33	17	49
Positive	866.65	184.05	33	17	49
Positive	839.7	184.05	33	17	50
Positive	840.65	184.05	33	17	50
Positive	816.55	675.55	23	17	51
Positive	818.55	677.55	23	17	51
Positive	660.45	519.45	23	18	24
Positive	707.6	184.05	33	18	27
Positive	708.5	184.05	33	18	27
Positive	709.6	184.05	33	18	27
Positive	710.5	184.05	33	18	27
Positive	642.45	501.45	23	18	28
Positive	650.5	509.5	23	18	28
Positive	666.45	525.45	23	18	28
Positive	701.55	184.05	33	18	28
Positive	702.5	184.05	33	18	28
Positive	703.55	184.05	33	18	28
Positive	703.55	184.05	15	18	28
Positive	712.5	571.45	23	18	30
Positive	743.55	184.05	33	18	31
Positive	752.5	184.05	33	18	31
Positive	754.55	184.05	33	18	31
Positive	779.6	184.05	33	18	31
Positive	780.55	184.05	33	18	31
Positive	689.5	184.05	33	18	32
Positive	690.55	184.05	33	18	32
Positive	715.55	184.05	33	18	32
Positive	716.55	184.05	33	18	32
Positive	718.55	184.05	15	18	32
Positive	727.55	184.05	33	18	32
Positive	728.5	184.05	33	18	32
Positive	755.6	184.05	33	18	32
Positive	756.55	184.05	33	18	32
Positive	777.65	184.05	33	18	33
Positive	778.55	184.05	33	18	33
Positive	691.55	184.05	33	18	34
Positive	692.55	184.05	33	18	34
Positive	693.55	184.05	33	18	34
Positive	717.55	184.05	33	18	34
Positive	718.55	184.05	33	18	34
Positive	719.55	184.05	33	18	34
Positive	720.45	184.05	33	18	34
Positive	737.6	184.05	33	18	34
Positive	763.6	184.05	33	18	35
Positive	764.55	184.05	33	18	35
Positive	775.65	184.05	33	18	36
Positive	776.5	184.05	33	18	36
Positive	735.6	184.05	33	18	37
Positive	739.6	184.05	33	18	37
Positive	744.6	184.05	33	18	37
Positive	746.6	184.05	33	18	37
Positive	746.6	184.05	15	18	37
Positive	751.6	184.05	33	18	37
Positive	787.65	184.05	33	18	37
Positive	788.6	184.05	33	18	37
Positive	788.6	184.05	15	18	37
Positive	726.55	585.5	23	18	40
Positive	728.55	587.55	23	18	40
Positive	730.55	589.55	23	18	40
Positive	771.6	184.05	33	18	40
Positive	772.6	184.05	33	18	40
Positive	773.6	184.05	33	18	40
Positive	774.65	184.05	33	18	40
Positive	805.6	184.05	33	18	40
Positive	806.55	184.05	33	18	40
Positive	807.6	184.05	33	18	40
Positive	808.6	184.05	33	18	40
Positive	809.6	184.05	33	18	40
Positive	810.6	184.05	33	18	40
Positive	810.6	184.05	15	18	40
Positive	823.7	184.05	33	18	40
Positive	824.65	184.05	33	18	40
Positive	788.5	647.5	23	18	50
Positive	790.55	649.5	23	18	50
Positive	804.65	663.65	23	18	50
Positive	962.65	184.05	33	18	52
Positive	964.7	184.05	33	18	52
Positive	686.5	545.45	23	19	26
Positive	644.45	503.45	23	19	28
Positive	668.45	527.45	23	19	28
Positive	670.5	529.45	23	19	28
Positive	672.5	531.5	23	19	28
Positive	704.5	184.05	33	19	30
Positive	705.6	184.05	33	19	30
Positive	706.55	184.05	33	19	30
Positive	729.6	184.05	33	19	32
Positive	730.55	184.05	33	19	32
Positive	745.6	184.05	33	19	32
Positive	781.6	184.05	33	19	32
Positive	782.55	184.05	33	19	32
Positive	782.55	184.05	15	19	32
Positive	783.65	184.05	33	19	32
Positive	784.6	184.05	33	19	32
Positive	694.5	553.5	23	19	34
Positive	696.5	555.5	23	19	34
Positive	698.5	557.5	23	19	34
Positive	738.55	184.05	33	19	34
Positive	740.55	184.05	33	19	34
Positive	760.5	619.45	23	19	35
Positive	762.5	621.5	23	19	35
Positive	764.5	623.5	23	19	35
Positive	765.6	184.05	33	19	35
Positive	766.55	184.05	33	19	35
Positive	767.6	184.05	33	19	35
Positive	768.6	184.05	33	19	35
Positive	747.6	184.05	33	19	36
Positive	757.6	184.05	33	19	36
Positive	758.55	184.05	33	19	36
Positive	758.55	184.05	15	19	36
Positive	785.65	184.05	33	19	36
Positive	786.6	184.05	33	19	36
Positive	786.6	184.05	15	19	36
Positive	758.6	617.6	23	19	40
Positive	872.6	731.6	23	19	46
Positive	874.65	733.6	23	19	46
Positive	966.7	184.05	33	19	52
Positive	688.5	547.45	23	19.5	28
Positive	662.5	521.45	23	20	26
Positive	664.5	523.45	23	20	27
Positive	646.5	505.45	23	20	28
Positive	648.5	507.5	23	20	28
Positive	674.5	533.5	23	20	28
Positive	736.5	595.45	23	20	32
Positive	734.5	593.45	23	20	34
Positive	746.55	605.55	23	20	35
Positive	748.6	607.55	23	20	35
Positive	750.55	609.5	23	20	35
Positive	706.55	565.55	23	20	36
Positive	732.6	591.55	23	20	40
Positive	778.55	637.55	23	20	40
Positive	792.55	651.55	23	20	40
Positive	794.55	653.55	23	20	40
Positive	801.7	184.05	33	20	40
Positive	802.55	184.05	33	20	40
Positive	803.6	184.05	33	20	40
Positive	804.55	184.05	33	20	40
Positive	806.6	665.6	23	20	40
Positive	808.6	667.6	23	20	40
Positive	834.65	693.6	23	20	40
Positive	862.65	721.65	23	20	40
Positive	890.7	749.7	23	20	40
Positive	780.6	639.55	23	20	42
Positive	782.6	641.6	23	20	42
Positive	796.6	655.55	23	20	42
Positive	798.6	657.6	23	20	42
Positive	800.6	659.6	23	20	50
Positive	802.65	661.6	23	20	50
Positive	968.7	184.05	33	20	52
Positive	969.85	184.05	33	20	52
Positive	690.5	549.5	23	21	29
Positive	676.55	535.5	23	21	30
Positive	678.4	537.4	23	21	30
Positive	692.5	551.5	23	21	30
Positive	714.5	573.5	23	21	31
Positive	738.5	597.5	23	21	31
Positive	740.5	599.5	23	21	31
Positive	731.6	184.05	33	21	32
Positive	732.55	184.05	33	21	32
Positive	732.55	184.05	15	21	32
Positive	756.6	615.55	23	21	40
Positive	700.55	559.5	23	21.5	34
Positive	702.55	561.5	23	21.5	34
Positive	704.55	563.55	23	21.5	34
Positive	716.5	575.5	23	22	31
Positive	733.6	184.05	33	22	32
Positive	734.55	184.05	33	22	32
Positive	734.55	184.05	15	22	32
Positive	752.55	611.55	23	22	35
Positive	766.55	625.5	23	22	35
Positive	749.6	184.05	33	22	37
Positive	759.65	184.05	33	22	37
Positive	760.6	184.05	33	22	37
Positive	760.6	184.05	15	22	37
Positive	761.65	184.05	33	22	37
Positive	762.6	184.05	33	22	37
Positive	768.55	627.55	23	22	38
Positive	770.55	629.55	23	22	38
Positive	754.55	613.55	23	22	40
Positive	774.6	633.6	23	22	42
Positive	776.6	635.6	23	22	42
Positive	900.65	759.65	23	22	47
Positive	902.65	761.65	23	22	47
Positive	844.6	703.55	23	22	51
Positive	990.7	184.05	33	22	52
Positive	992.7	184.05	33	22	52
Positive	858.7	717.7	23	22	55
Positive	860.7	719.7	23	22	55
Positive	718.55	577.5	23	23	33
Positive	742.55	601.5	23	23	33
Positive	744.55	603.55	23	23	33
Positive	848.6	707.6	23	23	47
Positive	850.65	709.6	23	23	47
Positive	846.6	705.6	23	23	51
Positive	888.75	747.7	23	23	55
Positive	720.55	579.55	23	24	33
Positive	772.6	631.55	23	24	40
Positive	852.65	711.65	23	24	50
Positive	918.75	777.7	23	24	50
Positive	920.6	779.6	23	24	50
Positive	922.65	781.6	23	24	50
Positive	924.65	783.65	23	24	50
Positive	926.65	785.65	23	24	50
Positive	988.8	184.05	33	24	52
Positive	854.65	713.65	23	24	55
Positive	856.7	715.65	23	24	55
Positive	876.65	735.65	23	25	45
Positive	878.65	737.65	23	25	45
Positive	904.7	763.65	23	25	45
Positive	906.7	765.7	23	25	45
Positive	880.7	739.65	23	25	50
Positive	882.7	741.7	23	25	50
Positive	908.7	767.7	23	25	50
Positive	910.75	769.7	23	25	50
Positive	946.75	805.75	23	25	50
Positive	948.65	807.65	23	25	50
Positive	950.65	809.65	23	25	50
Positive	952.7	811.65	23	25	50
Positive	954.7	813.7	23	25	50
Positive	974.8	833.75	23	25	50
Positive	976.7	835.65	23	25	50
Positive	978.7	837.7	23	25	50
Positive	980.7	839.7	23	25	50
Positive	1002.8	861.8	23	25	50
Positive	1004.7	863.7	23	25	50
Positive	1006.75	865.7	23	25	50
Positive	1008.75	867.7	23	25	50
Positive	1030.85	889.85	23	25	50
Positive	1032.75	891.7	23	25	50
Positive	1034.75	893.75	23	25	50
Positive	1036.75	895.75	23	25	50
Positive	1058.9	917.85	23	25	50
Positive	1060.75	919.75	23	25	50
Positive	1062.8	921.75	23	25	50
Positive	1064.8	923.8	23	25	50
Positive	1086.9	945.9	23	25	50
Positive	1088.8	947.8	23	25	50
Positive	1090.8	949.8	23	25	50
Positive	1092.85	951.8	23	25	50
Positive	1114.95	973.95	23	25	50
Positive	1116.85	975.8	23	25	50
Positive	1118.85	977.85	23	25	50
Positive	1120.85	979.85	23	25	50
Positive	970.75	184.05	33	25	52
Positive	971.85	184.05	33	25	52
Positive	972.75	184.05	33	25	52
Positive	973.85	184.05	33	25	52
Positive	974.75	184.05	33	25	52
Positive	976.75	184.05	33	25	52
Positive	994.75	184.05	33	25	52
Positive	996.75	184.05	33	25	52
Positive	997.85	184.05	33	25	52
Positive	998.75	184.05	33	25	52
Positive	999.9	184.05	33	25	52
Positive	1000.75	184.05	33	25	52
Positive	1016.8	184.05	33	25	52
Positive	1018.75	184.05	33	25	52
Positive	1020.75	184.05	33	25	52
Positive	1046.75	184.05	33	25	52
Positive	1048.75	184.05	33	25	52
Positive	1050.8	184.05	33	25	52
Positive	1052.8	184.05	33	25	52
Positive	1053.95	184.05	33	25	52
Positive	960.8	184.05	33	25	54
Positive	884.7	743.7	23	25	55
Positive	886.75	745.7	23	25	55
Positive	912.75	771.7	23	25	55
Positive	914.75	773.75	23	25	55
Positive	916.75	775.75	23	25	55
Positive	928.7	787.65	23	26	50
Positive	930.7	789.7	23	26	50
Positive	932.7	791.7	23	27	50
Positive	934.75	793.7	23	27	50
Positive	936.75	795.7	23	27	50
Positive	956.7	815.7	23	27	50
Positive	958.75	817.7	23	27	50
Positive	982.75	841.7	23	27	50
Positive	984.75	843.7	23	27	50
Positive	1038.8	897.75	23	27	50
Positive	1040.8	899.8	23	27	50
Positive	1042.8	901.8	23	27	50
Positive	1066.8	925.8	23	27	50
Positive	1068.85	927.8	23	27	50
Positive	1070.85	929.85	23	27	50
Positive	1094.85	953.85	23	27	50
Positive	1096.85	955.85	23	27	50
Positive	1098.9	957.85	23	27	50
Positive	1122.9	981.85	23	27	50
Positive	1124.9	983.9	23	27	50
Positive	1126.9	985.9	23	27	50
Positive	1001.9	184.05	33	27	52
Positive	1002.8	184.05	33	27	52
Positive	1022.75	184.05	33	27	52
Positive	1024.75	184.05	33	27	52
Positive	1025.9	184.05	33	27	52
Positive	1054.8	184.05	33	27	52
Positive	1055.95	184.05	33	27	52
Positive	1056.85	184.05	33	27	52
Positive	1010.75	869.75	23	28	50
Positive	1012.75	871.75	23	28	50
Positive	978.8	184.05	33	28	52
Positive	980.8	184.05	33	28	52
Positive	981.85	184.05	33	28	52
Positive	982.8	184.05	33	28	52
Positive	983.9	184.05	33	28	52
Positive	984.85	184.05	33	28	52
Positive	985.9	184.05	33	28	52
Positive	986.85	184.05	33	28	52
Positive	1026.8	184.05	33	28	52
Positive	1027.9	184.05	33	28	52
Positive	1028.8	184.05	33	28	52
Positive	1044.8	184.05	33	28	52
Positive	1072.8	184.05	33	28	52
Positive	1074.8	184.05	33	28	52
Positive	1076.8	184.05	33	28	52
Positive	1078.8	184.05	33	28	52
Positive	1080.85	184.05	33	28	52
Positive	1100.9	184.05	33	28	55
Positive	1102.8	184.05	33	28	55
Positive	1104.85	184.05	33	28	55
Positive	1106.85	184.05	33	28	55
Positive	1108.85	184.05	33	28	55
Positive	1110	184.05	33	28	55
Positive	1110.9	184.05	33	28	55
Positive	1112	184.05	33	28	55
Positive	1112.9	184.05	33	28	55
Positive	1114	184.05	33	28	55
Positive	1114.9	184.05	33	28	55
Positive	1128.9	184.05	33	28	55
Positive	1130.85	184.05	33	28	55
Positive	1132.85	184.05	33	28	55
Positive	1134.9	184.05	33	28	55
Positive	1136.9	184.05	33	28	55
Positive	1138	184.05	33	28	55
Positive	1138.9	184.05	33	28	55
Positive	1140.05	184.05	33	28	55
Positive	1140.95	184.05	33	28	55
Positive	938.75	797.75	23	29	50
Positive	940.75	799.75	23	29	50
Positive	942.8	801.75	23	29	50
Positive	944.8	803.8	23	29	50
Positive	960.75	819.7	23	29	50
Positive	962.75	821.75	23	29	50
Positive	964.75	823.75	23	29	50
Positive	966.8	825.75	23	29	50
Positive	986.75	845.75	23	29	50
Positive	988.75	847.75	23	29	50
Positive	990.8	849.75	23	29	50
Positive	992.8	851.8	23	29	50
Positive	1014.8	873.75	23	29	50
Positive	1016.8	875.8	23	29	50
Positive	1057.95	184.05	33	29	52
Positive	1058.85	184.05	33	29	52
Positive	1060.85	184.05	33	29	52
Positive	1081.95	184.05	33	29	52
Positive	1082.85	184.05	33	29	52
Positive	1084	184.05	33	29	52
Positive	1084.85	184.05	33	29	52
Positive	1086	184.05	33	29	52
Positive	1086.9	184.05	33	29	52
Positive	1142.05	184.05	33	29	55
Positive	1142.95	184.05	33	29	55
Positive	1156.9	184.05	33	29	55
Positive	1158.9	184.05	33	29	55
Positive	1160.9	184.05	33	29	55
Positive	1162.9	184.05	33	29	55
Positive	1164.95	184.05	33	29	55
Positive	968.8	827.8	23	30	50
Positive	970.8	829.8	23	30	50
Positive	972.85	831.8	23	30	50
Positive	994.8	853.8	23	30	50
Positive	996.85	855.8	23	30	50
Positive	1018.8	877.8	23	30	50
Positive	1020.85	879.8	23	30	50
Positive	1022.85	881.85	23	30	50
Positive	1024.85	883.85	23	30	50
Positive	1044.85	903.8	23	30	50
Positive	1046.85	905.85	23	30	50
Positive	1048.85	907.85	23	30	50
Positive	1050.9	909.85	23	30	50
Positive	1072.85	931.85	23	30	50
Positive	1074.9	933.85	23	30	50
Positive	1076.9	935.9	23	30	50
Positive	1078.9	937.9	23	30	50
Positive	1100.9	959.9	23	30	50
Positive	1102.9	961.9	23	30	50
Positive	1104.95	963.9	23	30	50
Positive	1106.95	965.95	23	30	50
Positive	1128.95	987.9	23	30	50
Positive	1130.95	989.95	23	30	50
Positive	1132.95	991.95	23	30	50
Positive	1135	993.95	23	30	50
Positive	1004.8	184.05	33	30	52
Positive	1006.8	184.05	33	30	52
Positive	1008.85	184.05	33	30	52
Positive	1009.9	184.05	33	30	52
Positive	1010.85	184.05	33	30	52
Positive	1029.95	184.05	33	30	52
Positive	1030.8	184.05	33	30	52
Positive	1032.85	184.05	33	30	52
Positive	1062.9	184.05	33	30	52
Positive	1064.9	184.05	33	30	52
Positive	1065.95	184.05	33	30	52
Positive	1066.9	184.05	33	30	52
Positive	1068	184.05	33	30	52
Positive	1068.95	184.05	33	30	52
Positive	1070	184.05	33	30	52
Positive	1070.95	184.05	33	30	52
Positive	1088.9	184.05	33	30	52
Positive	1090.9	184.05	33	30	52
Positive	1092.95	184.05	33	30	52
Positive	1116.95	184.05	33	30	55
Positive	1118.95	184.05	33	30	55
Positive	1120.95	184.05	33	31	55
Positive	1122.05	184.05	33	31	55
Positive	1123	184.05	33	31	55
Positive	1144.95	184.05	33	31	55
Positive	1147	184.05	33	31	55
Positive	1149	184.05	33	31	55
Positive	1151	184.05	33	31	55
Positive	1153	184.05	33	31	55
Positive	1155.05	184.05	33	31	55
Positive	1166.95	184.05	33	31	55
Positive	1168.95	184.05	33	31	55
Positive	1171	184.05	33	31	55
Positive	1173	184.05	33	31	55
Positive	1175	184.05	33	31	55
Positive	998.85	857.85	23	32	50
Positive	1000.85	859.85	23	32	50
Positive	1026.9	885.85	23	32	50
Positive	1028.9	887.9	23	32	50
Positive	1052.9	911.9	23	32	50
Positive	1054.9	913.9	23	32	50
Positive	1056.95	915.9	23	32	50
Positive	1080.95	939.9	23	32	50
Positive	1082.95	941.95	23	32	50
Positive	1084.95	943.95	23	32	50
Positive	1108.95	967.95	23	32	50
Positive	1111	969.95	23	32	50
Positive	1113	971.95	23	32	50
Positive	1137	995.95	23	32	50
Positive	1139	998	23	32	50
Positive	1141	1000	23	32	50
Positive	1011.9	184.05	33	32	52
Positive	1012.85	184.05	33	32	52
Positive	1013.95	184.05	33	32	52
Positive	1014.9	184.05	33	32	52
Positive	1034.85	184.05	33	32	52
Positive	1036.85	184.05	33	32	52
Positive	1037.95	184.05	33	32	52
Positive	1038.9	184.05	33	32	52
Positive	1039.95	184.05	33	32	52
Positive	1040.9	184.05	33	32	52
Positive	1041.95	184.05	33	32	52
Positive	1042.9	184.05	33	32	52
Positive	1094	184.05	33	32	52
Positive	1094.95	184.05	33	32	52
Positive	1096	184.05	33	32	52
Positive	1096.95	184.05	33	32	52
Positive	1098.05	184.05	33	32	52
Positive	1099	184.05	33	32	52
Positive	1177	184.05	33	32	55
Positive	1179.05	184.05	33	32	55
Positive	1181.05	184.05	33	32	55
Positive	1183.05	184.05	33	32	55
Positive	1124.05	184.05	33	33	55
Positive	1125	184.05	33	33	55
Positive	1126.05	184.05	33	33	55
Positive	1127	184.05	33	33	55
Negative	422.2	335.2	20	3	9
Negative	424.2	337.2	20	3	9
Negative	426.2	339.2	20	3	9
Negative	438.2	351.15	20	3	9
Negative	440.2	353.15	20	3	9
Negative	450.2	363.2	20	3	11
Negative	452.2	365.2	20	3	11
Negative	454.3	367.2	20	3	11
Negative	466.2	379.2	20	3	11
Negative	468.25	381.2	20	3	11
Negative	568.25	481.25	20	3	11
Negative	497.2	241	35	5	10
Negative	499.2	241	35	5	10
Negative	501.2	241	35	5	10
Negative	513.2	241	35	5	10
Negative	515.25	241	35	5	10
Negative	525.3	241	35	5	11
Negative	527.3	241	35	5	11
Negative	529.3	241	35	5	11
Negative	541.25	241	35	5	11
Negative	543.25	241	35	5	11
Negative	553.3	241	35	5	12
Negative	555.3	241	35	5	12
Negative	557.3	241	35	5	12
Negative	569.25	241	35	5	12
Negative	571.3	241	35	5	12
Negative	478.3	391.2	20	5	13
Negative	480.25	393.25	20	5	13
Negative	482.3	395.25	20	5	13
Negative	494.25	407.2	20	5	13
Negative	496.25	409.25	20	5	13
Negative	518.25	431.2	20	5	13
Negative	542.25	455.2	20	5	13
Negative	544.25	457.25	20	5	13
Negative	570.3	483.25	20	5	13
Negative	572.3	485.25	20	5	13
Negative	596.3	509.25	20	5	13
Negative	502.3	415.2	20	5	15
Negative	504.3	417.2	20	5	15
Negative	506.3	419.25	20	5	15
Negative	508.3	421.25	20	5	15
Negative	510.3	423.3	20	5	15
Negative	625.35	241	35	5	15
Negative	627.35	241	35	5	15
Negative	526.3	439.2	20	5	16
Negative	528.3	441.2	20	5	16
Negative	530.3	443.3	20	5	16
Negative	532.3	445.3	20	5	16
Negative	554.3	467.3	20	5	16
Negative	556.3	469.3	20	5	16
Negative	558.3	471.3	20	5	16
Negative	693.35	241	47	6	12
Negative	593.25	241	35	6	13
Negative	595.3	241	35	6	13
Negative	597.3	241	35	6	13
Negative	599.3	241	35	6	13
Negative	617.25	241	35	6	13
Negative	619.3	241	35	6	13
Negative	621.3	241	35	6	14
Negative	623.3	241	35	6	14
Negative	643.3	241	35	6	14
Negative	645.3	241	35	6	14
Negative	647.3	241	35	6	14
Negative	577.3	241	35	6	15
Negative	579.3	241	35	6	15
Negative	581.3	241	35	6	15
Negative	583.35	241	35	6	15
Negative	585.35	241	35	6	15
Negative	601.3	241	35	6	15
Negative	603.3	241	35	6	15
Negative	605.3	241	35	6	15
Negative	607.3	241	35	6	15
Negative	609.3	241	35	6	15
Negative	611.4	241	35	6	15
Negative	613.4	241	35	6	15
Negative	629.3	241	35	6	15
Negative	631.3	241	35	6	15
Negative	671.3	241	35	6	15
Negative	673.35	241	35	6	15
Negative	649.35	241	35	7	15
Negative	651.35	241	35	7	15
Negative	653.35	241	35	7	16
Negative	655.4	241	35	7	16
Negative	675.35	241	35	7	17
Negative	677.35	241	35	7	17
Negative	679.4	241	35	7	17
Negative	681.4	241	35	7	17
Negative	683.4	241	35	7	17
Negative	695.4	241	47	8	13
Negative	520.25	433.25	20	8	15
Negative	522.3	435.25	20	8	15
Negative	524.3	437.25	20	8	15
Negative	546.3	459.25	20	8	15
Negative	548.3	461.25	20	8	15
Negative	550.3	463.3	20	8	15
Negative	552.35	465.3	20	8	15
Negative	574.3	487.3	20	8	15
Negative	576.35	489.3	20	8	15
Negative	598.3	511.3	20	8	15
Negative	600.35	513.3	20	8	16
Negative	602.35	515.3	20	8	16
Negative	604.35	517.35	20	8	16
Negative	534.3	447.3	20	8	17
Negative	536.3	449.3	20	8	17
Negative	538.4	451.3	20	8	17
Negative	564.4	477.3	20	8	17
Negative	566.4	479.4	20	8	17
Negative	582.3	495.3	20	8	17
Negative	584.3	497.3	20	8	17
Negative	586.4	499.3	20	8	17
Negative	588.4	501.3	20	8	17
Negative	560.3	473.3	20	8	18
Negative	562.4	475.3	20	8	18
Negative	578.35	491.3	20	8	18
Negative	580.35	493.35	20	8	18
Negative	606.4	519.35	20	8	18
Negative	608.4	521.35	20	8	18
Negative	721.4	241	47	9	14
Negative	618.35	531.3	25	9	17
Negative	697.4	241	47	10	14
Negative	723.4	241	47	10	14
Negative	657.3	241	35	10	16
Negative	659.4	241	35	10	16
Negative	661.4	241	35	10	17
Negative	663.4	241	35	10	17
Negative	665.4	241	35	10	17
Negative	667.4	241	35	10	17
Negative	669.4	241	35	10	17
Negative	590.4	503.4	20	10	18
Negative	592.4	505.4	20	10	18
Negative	594.4	507.4	20	10	18
Negative	620.35	533.3	25	10	18
Negative	725.4	241	47	11	15
Negative	749.4	241	47	11	15
Negative	751.45	241	47	11	15
Negative	753.45	241	47	11	15
Negative	622.35	535.35	25	11	18
Negative	624.35	537.3	25	11	18
Negative	626.35	539.3	25	11	18
Negative	628.35	541.35	25	11	18
Negative	630.4	543.35	25	11	18
Negative	632.4	545.35	25	11	18
Negative	646.35	559.35	25	11	18
Negative	773.4	241	47	11	18
Negative	775.45	241	47	11	18
Negative	797.4	241	47	11	18
Negative	799.45	241	47	11	18
Negative	648.4	561.35	25	11	19
Negative	698.4	611.35	25	11	19
Negative	650.4	563.35	25	11	20
Negative	777.45	241	47	12	18
Negative	634.4	547.4	25	12	19
Negative	636.4	549.4	25	12	19
Negative	779.45	241	47	12	19
Negative	781.5	241	47	12	19
Negative	700.4	613.4	25	12	20
Negative	702.45	615.4	25	12	20
Negative	699.35	241	47	12	21
Negative	701.35	241	47	12	21
Negative	703.4	241	47	12	21
Negative	705.4	241	47	12	21
Negative	707.4	241	47	12	21
Negative	709.45	241	47	12	21
Negative	711.45	241	47	12	21
Negative	633.3	241	35	13	16
Negative	635.4	241	35	13	16
Negative	637.4	241	35	13	16
Negative	639.4	241	35	13	16
Negative	641.4	241	35	13	16
Negative	801.45	241	47	13	17
Negative	811.5	241	47	13	17
Negative	813.5	241	47	13	17
Negative	803.45	241	47	13	18
Negative	815.5	241	47	13	18
Negative	817.5	241	47	13	18
Negative	851.45	241	47	13	18
Negative	805.5	241	47	13	19
Negative	853.5	241	47	13	19
Negative	877.5	241	47	13	19
Negative	652.35	565.35	25	13	20
Negative	654.4	567.35	25	13	20
Negative	656.4	569.35	25	13	20
Negative	658.4	571.4	25	13	20
Negative	660.4	573.4	25	13	20
Negative	674.4	587.35	25	13	20
Negative	676.4	589.4	25	13	20
Negative	807.5	241	47	13	20
Negative	809.5	241	47	13	20
Negative	678.45	591.4	25	13	21
Negative	680.4	593.35	25	13	21
Negative	682.4	595.4	25	13	21
Negative	684.4	597.4	25	13	21
Negative	704.45	617.4	25	13	21
Negative	706.45	619.45	25	13	21
Negative	722.4	635.35	25	13	21
Negative	724.4	637.4	25	13	21
Negative	727.4	241	47	13	21
Negative	729.4	241	47	13	21
Negative	731.4	241	47	13	21
Negative	733.45	241	47	13	21
Negative	735.45	241	47	13	21
Negative	737.45	241	47	13	21
Negative	739.5	241	47	13	21
Negative	755.4	241	47	13	21
Negative	757.45	241	47	13	21
Negative	759.45	241	47	13	21
Negative	761.45	241	47	13	21
Negative	763.5	241	47	13	21
Negative	765.5	241	47	13	21
Negative	767.5	241	47	13	21
Negative	783.45	241	47	13	21
Negative	785.45	241	47	13	21
Negative	787.5	241	47	13	21
Negative	789.5	241	47	13	21
Negative	791.5	241	47	13	21
Negative	793.5	241	47	13	21
Negative	795.4	241	47	13	21
Negative	748.4	661.4	25	13	22
Negative	750.45	663.4	25	13	22
Negative	852.5	765.45	25	13	23
Negative	854.5	767.45	25	13	23
Negative	863.55	241	47	13	24
Negative	848.6	761.55	25	13	26
Negative	876.6	789.6	25	13	30
Negative	904.65	817.6	25	13	30
Negative	825.45	241	47	14	17
Negative	827.45	241	47	14	18
Negative	829.5	241	47	14	18
Negative	819.55	241	47	14	19
Negative	831.5	241	47	14	19
Negative	821.55	241	47	14	20
Negative	823.55	241	47	14	20
Negative	833.5	241	47	14	20
Negative	879.5	241	47	14	20
Negative	708.4	621.4	25	14	21
Negative	835.55	241	47	14	21
Negative	901.5	241	47	14	21
Negative	903.5	241	47	14	21
Negative	662.45	575.4	25	14	22
Negative	664.45	577.4	25	14	22
Negative	710.45	623.4	25	14	22
Negative	726.45	639.4	25	14	22
Negative	728.45	641.4	25	14	22
Negative	752.45	665.4	25	14	22
Negative	754.45	667.45	25	14	22
Negative	776.45	689.4	25	14	22
Negative	778.45	691.45	25	14	22
Negative	686.45	599.4	25	14	23
Negative	688.45	601.4	25	14	23
Negative	712.45	625.4	25	14	23
Negative	730.45	643.45	25	14	23
Negative	736.5	649.4	25	14	23
Negative	738.5	651.4	25	14	23
Negative	826.45	739.45	25	14	23
Negative	828.5	741.45	25	14	23
Negative	830.5	743.45	25	14	23
Negative	837.55	241	47	14	23
Negative	856.5	769.5	25	14	24
Negative	858.55	771.5	25	14	24
Negative	939.6	241	47	14	25
Negative	941.6	241	47	14	25
Negative	850.6	763.55	25	14	26
Negative	820.55	733.5	25	14	28
Negative	932.65	845.65	25	14	33
Negative	839.5	241	47	15	17
Negative	841.5	241	47	15	18
Negative	843.55	241	47	15	19
Negative	855.5	241	47	15	20
Negative	857.5	241	47	15	20
Negative	845.55	241	47	15	21
Negative	847.55	241	47	15	21
Negative	881.5	241	47	15	21
Negative	927.5	241	47	15	21
Negative	929.5	241	47	15	21
Negative	931.55	241	47	15	22
Negative	933.55	241	47	15	22
Negative	732.5	645.45	25	15	23
Negative	734.5	647.45	25	15	23
Negative	756.5	669.45	25	15	23
Negative	758.5	671.45	25	15	23
Negative	806.5	719.45	25	15	23
Negative	808.5	721.5	25	15	23
Negative	832.5	745.5	25	15	23
Negative	849.6	241	47	15	23
Negative	873.6	241	47	15	23
Negative	875.6	241	47	15	23
Negative	878.5	791.45	25	15	23
Negative	880.5	793.5	25	15	23
Negative	882.55	795.5	25	15	23
Negative	714.45	627.45	25	15	24
Negative	716.5	629.45	25	15	24
Negative	802.45	715.45	25	15	24
Negative	804.5	717.45	25	15	24
Negative	810.55	723.5	25	15	24
Negative	834.55	747.5	25	15	24
Negative	836.55	749.5	25	15	24
Negative	838.55	751.55	25	15	24
Negative	906.55	819.5	25	15	24
Negative	915.6	241	47	15	24
Negative	981.55	241	47	15	24
Negative	983.55	241	47	15	24
Negative	985.6	241	47	15	24
Negative	987.6	241	47	15	24
Negative	989.6	241	47	15	24
Negative	780.5	693.45	25	15	25
Negative	782.5	695.45	25	15	25
Negative	860.55	773.5	25	15	25
Negative	862.55	775.55	25	15	25
Negative	908.55	821.5	25	15	25
Negative	910.55	823.55	25	15	25
Negative	991.65	241	47	15	25
Negative	993.65	241	47	15	25
Negative	943.65	241	47	15	26
Negative	945.65	241	47	15	26
Negative	995.65	241	47	15	26
Negative	997.7	241	47	15	26
Negative	764.5	677.45	25	15	27
Negative	766.5	679.45	25	15	27
Negative	999.7	241	47	15	27
Negative	1001.7	241	47	15	27
Negative	792.5	705.5	25	15	28
Negative	1009.6	241	47	15	28
Negative	1011.6	241	47	15	28
Negative	1013.6	241	47	15	28
Negative	1015.65	241	47	15	28
Negative	1017.65	241	47	15	28
Negative	934.55	847.55	25	15	29
Negative	936.6	849.55	25	15	29
Negative	938.6	851.55	25	15	29
Negative	940.6	853.6	25	15	29
Negative	1023.7	241	47	15	30
Negative	1025.7	241	47	15	30
Negative	1027.7	241	47	15	30
Negative	1029.75	241	47	15	32
Negative	720.4	633.35	25	16	20
Negative	883.55	241	47	16	21
Negative	895.55	241	47	16	21
Negative	690.45	603.45	25	16	22
Negative	692.5	605.45	25	16	22
Negative	859.55	241	47	16	22
Negative	885.55	241	47	16	22
Negative	897.6	241	47	16	22
Negative	905.5	241	47	16	22
Negative	907.55	241	47	16	22
Negative	861.55	241	47	16	23
Negative	884.55	797.5	25	16	23
Negative	887.55	241	47	16	23
Negative	909.55	241	47	16	23
Negative	760.5	673.5	25	16	24
Negative	762.55	675.5	25	16	24
Negative	812.55	725.5	25	16	24
Negative	886.55	799.55	25	16	24
Negative	911.55	241	47	16	24
Negative	913.6	241	47	16	24
Negative	935.55	241	47	16	24
Negative	937.6	241	47	16	24
Negative	953.5	241	47	16	24
Negative	955.55	241	47	16	24
Negative	957.55	241	47	16	24
Negative	959.55	241	47	16	24
Negative	961.6	241	47	16	24
Negative	718.5	631.45	25	16	25
Negative	740.5	653.45	25	16	25
Negative	742.5	655.45	25	16	25
Negative	814.55	727.55	25	16	25
Negative	840.6	753.55	25	16	25
Negative	899.6	241	47	16	25
Negative	923.6	241	47	16	25
Negative	925.6	241	47	16	25
Negative	947.65	241	47	16	25
Negative	951.65	241	47	16	25
Negative	963.6	241	47	16	25
Negative	965.6	241	47	16	25
Negative	979.65	241	47	16	25
Negative	1007.7	241	47	16	25
Negative	784.5	697.5	25	16	26
Negative	786.55	699.5	25	16	26
Negative	842.6	755.55	25	16	26
Negative	888.6	801.55	25	16	26
Negative	890.6	803.55	25	16	26
Negative	892.6	805.6	25	16	26
Negative	912.6	825.55	25	16	26
Negative	914.6	827.55	25	16	26
Negative	967.65	241	47	16	26
Negative	969.65	241	47	16	26
Negative	788.55	701.5	25	16	27
Negative	790.55	703.55	25	16	27
Negative	768.5	681.5	25	16	28
Negative	770.55	683.5	25	16	28
Negative	794.55	707.5	25	16	28
Negative	796.55	709.5	25	16	28
Negative	822.55	735.55	25	16	28
Negative	824.6	737.55	25	16	28
Negative	916.6	829.6	25	16	28
Negative	918.6	831.6	25	16	28
Negative	920.65	833.6	25	16	28
Negative	971.65	241	47	16	28
Negative	1003.7	241	47	16	28
Negative	1005.75	241	47	16	28
Negative	1019.65	241	47	16	28
Negative	1021.7	241	47	16	28
Negative	942.6	855.6	25	16	30
Negative	944.65	857.6	25	16	30
Negative	946.65	859.6	25	16	30
Negative	973.7	241	47	16	30
Negative	975.7	241	47	16	30
Negative	977.7	241	47	16	30
Negative	1031.75	241	47	16	32
Negative	1033.75	241	47	16	32
Negative	867.55	241	47	17	20
Negative	869.55	241	47	17	21
Negative	871.55	241	47	17	23
Negative	865.6	241	47	17	24
Negative	889.6	241	47	17	24
Negative	816.6	729.55	25	17	25
Negative	744.5	657.5	25	17	26
Negative	746.55	659.5	25	17	26
Negative	818.6	731.55	25	17	26
Negative	844.6	757.6	25	17	26
Negative	846.6	759.6	25	17	26
Negative	864.6	777.55	25	17	26
Negative	891.6	241	47	17	26
Negative	917.6	241	47	17	27
Negative	866.6	779.55	25	17	28
Negative	868.6	781.6	25	17	28
Negative	870.6	783.6	25	17	28
Negative	894.6	807.6	25	17	28
Negative	896.65	809.6	25	17	28
Negative	772.55	685.5	25	17	29
Negative	774.55	687.55	25	17	29
Negative	922.65	835.6	25	17	29
Negative	924.65	837.65	25	17	29
Negative	926.7	839.65	25	17	29
Negative	798.55	711.55	25	17	30
Negative	800.6	713.55	25	17	30
Negative	872.65	785.6	25	17	31
Negative	874.65	787.6	25	17	31
Negative	948.65	861.65	25	17	32
Negative	950.7	863.65	25	17	32
Negative	952.7	865.65	25	17	32
Negative	898.65	811.6	25	17	33
Negative	900.65	813.65	25	17	33
Negative	902.7	815.65	25	17	33
Negative	893.6	241	47	18	27
Negative	919.65	241	47	18	27
Negative	921.65	241	47	18	27
Negative	928.7	841.65	25	18	33
Negative	930.7	843.7	25	18	33
Negative	954.7	867.7	25	18	35
Negative	956.75	869.7	25	18	35
Negative	958.75	871.7	25	18	35
Negative	949.7	241	47	19	25
