# Supplementary material for: TRACES: A Lightweight Browser for Liquid Chromatography–Multiple Reaction Monitoring–Mass Spectrometry Chromatograms
Source: Metabolites. 2022 Apr 15;12(4):354. doi: 10.3390/metabo12040354 (PMC9027295; doi:10.3390/metabo12040354)
Supplement: Supplementary file 1 [file metabolites-12-00354-s001.zip › S2_Phospholipids_Headgroups_Compound_Library.txt]

Name	MS2FormulaType	Q1	Q3	CE	Polarity	Formula	MS2Formula	IntegrationStartTime	IntegrationEndTime	Tags
PC_20:0	ConstantProduct	566.3816308393606	184.07332101418055		Positive	C28H57O8N1P1	C5H15O4N1P1	0	120
PC_20:1	ConstantProduct	564.3659807752205	184.07332101418055		Positive	C28H55O8N1P1	C5H15O4N1P1	0	120
PC_22:0	ConstantProduct	594.4129309676406	184.07332101418055		Positive	C30H61O8N1P1	C5H15O4N1P1	0	120
PC_22:1	ConstantProduct	592.3972809035005	184.07332101418055		Positive	C30H59O8N1P1	C5H15O4N1P1	0	120
PC_24:0	ConstantProduct	622.4442310959205	184.07332101418055		Positive	C32H65O8N1P1	C5H15O4N1P1	0	120
PC_24:1	ConstantProduct	620.4285810317805	184.07332101418055		Positive	C32H63O8N1P1	C5H15O4N1P1	0	120
PC_24:2	ConstantProduct	618.4129309676406	184.07332101418055		Positive	C32H61O8N1P1	C5H15O4N1P1	0	120
PC_25:0	ConstantProduct	636.4598811600605	184.07332101418055		Positive	C33H67O8N1P1	C5H15O4N1P1	0	120
PC_25:1	ConstantProduct	634.4442310959205	184.07332101418055		Positive	C33H65O8N1P1	C5H15O4N1P1	0	120
PC_25:2	ConstantProduct	632.4285810317805	184.07332101418055		Positive	C33H63O8N1P1	C5H15O4N1P1	0	120
PC_26:0	ConstantProduct	650.4755312242005	184.07332101418055		Positive	C34H69O8N1P1	C5H15O4N1P1	0	120
PC_26:1	ConstantProduct	648.4598811600605	184.07332101418055		Positive	C34H67O8N1P1	C5H15O4N1P1	0	120
PC_26:2	ConstantProduct	646.4442310959205	184.07332101418055		Positive	C34H65O8N1P1	C5H15O4N1P1	0	120
PC_26:3	ConstantProduct	644.4285810317805	184.07332101418055		Positive	C34H63O8N1P1	C5H15O4N1P1	0	120
PC_27:0	ConstantProduct	664.4911812883405	184.07332101418055		Positive	C35H71O8N1P1	C5H15O4N1P1	0	120
PC_27:1	ConstantProduct	662.4755312242005	184.07332101418055		Positive	C35H69O8N1P1	C5H15O4N1P1	0	120
PC_27:2	ConstantProduct	660.4598811600605	184.07332101418055		Positive	C35H67O8N1P1	C5H15O4N1P1	0	120
PC_27:3	ConstantProduct	658.4442310959205	184.07332101418055		Positive	C35H65O8N1P1	C5H15O4N1P1	0	120
PC_28:0	ConstantProduct	678.5068313524806	184.07332101418055		Positive	C36H73O8N1P1	C5H15O4N1P1	0	120
PC_28:1	ConstantProduct	676.4911812883405	184.07332101418055		Positive	C36H71O8N1P1	C5H15O4N1P1	0	120
PC_28:2	ConstantProduct	674.4755312242006	184.07332101418055		Positive	C36H69O8N1P1	C5H15O4N1P1	0	120
PC_28:3	ConstantProduct	672.4598811600605	184.07332101418055		Positive	C36H67O8N1P1	C5H15O4N1P1	0	120
PC_28:4	ConstantProduct	670.4442310959205	184.07332101418055		Positive	C36H65O8N1P1	C5H15O4N1P1	0	120
PC_28:5	ConstantProduct	668.4285810317805	184.07332101418055		Positive	C36H63O8N1P1	C5H15O4N1P1	0	120
PC_30:0	ConstantProduct	706.5381314807606	184.07332101418055		Positive	C38H77O8N1P1	C5H15O4N1P1	0	120
PC_30:1	ConstantProduct	704.5224814166205	184.07332101418055		Positive	C38H75O8N1P1	C5H15O4N1P1	0	120
PC_30:2	ConstantProduct	702.5068313524806	184.07332101418055		Positive	C38H73O8N1P1	C5H15O4N1P1	0	120
PC_30:3	ConstantProduct	700.4911812883405	184.07332101418055		Positive	C38H71O8N1P1	C5H15O4N1P1	0	120
PC_30:4	ConstantProduct	698.4755312242006	184.07332101418055		Positive	C38H69O8N1P1	C5H15O4N1P1	0	120
PC_30:5	ConstantProduct	696.4598811600605	184.07332101418055		Positive	C38H67O8N1P1	C5H15O4N1P1	0	120
PC_30:6	ConstantProduct	694.4442310959206	184.07332101418055		Positive	C38H65O8N1P1	C5H15O4N1P1	0	120
PC_30:7	ConstantProduct	692.4285810317805	184.07332101418055		Positive	C38H63O8N1P1	C5H15O4N1P1	0	120
PC_32:0	ConstantProduct	734.5694316090406	184.07332101418055		Positive	C40H81O8N1P1	C5H15O4N1P1	0	120
PC_32:1	ConstantProduct	732.5537815449005	184.07332101418055		Positive	C40H79O8N1P1	C5H15O4N1P1	0	120
PC_32:4	ConstantProduct	726.5068313524806	184.07332101418055		Positive	C40H73O8N1P1	C5H15O4N1P1	0	120
PC_32:5	ConstantProduct	724.4911812883405	184.07332101418055		Positive	C40H71O8N1P1	C5H15O4N1P1	0	120
PC_32:6	ConstantProduct	722.4755312242006	184.07332101418055		Positive	C40H69O8N1P1	C5H15O4N1P1	0	120
PC_32:7	ConstantProduct	720.4598811600605	184.07332101418055		Positive	C40H67O8N1P1	C5H15O4N1P1	0	120
PC_32:8	ConstantProduct	718.4442310959206	184.07332101418055		Positive	C40H65O8N1P1	C5H15O4N1P1	0	120
PC_34:0	ConstantProduct	762.6007317373206	184.07332101418055		Positive	C42H85O8N1P1	C5H15O4N1P1	0	120
PC_34:1	ConstantProduct	760.5850816731805	184.07332101418055		Positive	C42H83O8N1P1	C5H15O4N1P1	0	120
PC_34:2	ConstantProduct	758.5694316090406	184.07332101418055		Positive	C42H81O8N1P1	C5H15O4N1P1	0	120
PC_34:3	ConstantProduct	756.5537815449005	184.07332101418055		Positive	C42H79O8N1P1	C5H15O4N1P1	0	120
PC_34:4	ConstantProduct	754.5381314807606	184.07332101418055		Positive	C42H77O8N1P1	C5H15O4N1P1	0	120
PC_34:5	ConstantProduct	752.5224814166205	184.07332101418055		Positive	C42H75O8N1P1	C5H15O4N1P1	0	120
PC_34:6	ConstantProduct	750.5068313524806	184.07332101418055		Positive	C42H73O8N1P1	C5H15O4N1P1	0	120
PC_34:7	ConstantProduct	748.4911812883405	184.07332101418055		Positive	C42H71O8N1P1	C5H15O4N1P1	0	120
PC_34:8	ConstantProduct	746.4755312242006	184.07332101418055		Positive	C42H69O8N1P1	C5H15O4N1P1	0	120
PC_20:2	ConstantProduct	562.3503307110806	184.07332101418055		Positive	C28H53O8N1P1	C5H15O4N1P1	0	120
PC_22:2	ConstantProduct	590.3816308393606	184.07332101418055		Positive	C30H57O8N1P1	C5H15O4N1P1	0	120
PC_24:3	ConstantProduct	616.3972809035005	184.07332101418055		Positive	C32H59O8N1P1	C5H15O4N1P1	0	120
PC_25:3	ConstantProduct	630.4129309676406	184.07332101418055		Positive	C33H61O8N1P1	C5H15O4N1P1	0	120
PC_26:4	ConstantProduct	642.4129309676406	184.07332101418055		Positive	C34H61O8N1P1	C5H15O4N1P1	0	120
PC_27:4	ConstantProduct	656.4285810317805	184.07332101418055		Positive	C35H63O8N1P1	C5H15O4N1P1	0	120
PC_28:6	ConstantProduct	666.4129309676406	184.07332101418055		Positive	C36H61O8N1P1	C5H15O4N1P1	0	120
PC_30:8	ConstantProduct	690.4129309676406	184.07332101418055		Positive	C38H61O8N1P1	C5H15O4N1P1	0	120
PC_32:2	ConstantProduct	730.5381314807606	184.07332101418055		Positive	C40H77O8N1P1	C5H15O4N1P1	0	120
PC_32:9	ConstantProduct	716.4285810317805	184.07332101418055		Positive	C40H63O8N1P1	C5H15O4N1P1	0	120
PC_34:9	ConstantProduct	744.4598811600605	184.07332101418055		Positive	C42H67O8N1P1	C5H15O4N1P1	0	120
PC_29:0	ConstantProduct	692.5224814166205	184.07332101418055		Positive	C37H75O8N1P1	C5H15O4N1P1	0	120
PC_29:1	ConstantProduct	690.5068313524806	184.07332101418055		Positive	C37H73O8N1P1	C5H15O4N1P1	0	120
PC_29:2	ConstantProduct	688.4911812883405	184.07332101418055		Positive	C37H71O8N1P1	C5H15O4N1P1	0	120
PC_29:3	ConstantProduct	686.4755312242006	184.07332101418055		Positive	C37H69O8N1P1	C5H15O4N1P1	0	120
PC_32:3	ConstantProduct	728.5224814166205	184.07332101418055		Positive	C40H75O8N1P1	C5H15O4N1P1	0	120
PC_36:0	ConstantProduct	790.6320318656007	184.07332101418055		Positive	C44H89O8N1P1	C5H15O4N1P1	0	120
PC_36:1	ConstantProduct	788.6163818014605	184.07332101418055		Positive	C44H87O8N1P1	C5H15O4N1P1	0	120
PC_36:2	ConstantProduct	786.6007317373206	184.07332101418055		Positive	C44H85O8N1P1	C5H15O4N1P1	0	120
PC_36:3	ConstantProduct	784.5850816731805	184.07332101418055		Positive	C44H83O8N1P1	C5H15O4N1P1	0	120
PC_36:4	ConstantProduct	782.5694316090406	184.07332101418055		Positive	C44H81O8N1P1	C5H15O4N1P1	0	120
PC_36:5	ConstantProduct	780.5537815449005	184.07332101418055		Positive	C44H79O8N1P1	C5H15O4N1P1	0	120
PC_36:6	ConstantProduct	778.5381314807606	184.07332101418055		Positive	C44H77O8N1P1	C5H15O4N1P1	0	120
PC_36:7	ConstantProduct	776.5224814166205	184.07332101418055		Positive	C44H75O8N1P1	C5H15O4N1P1	0	120
PC_36:8	ConstantProduct	774.5068313524806	184.07332101418055		Positive	C44H73O8N1P1	C5H15O4N1P1	0	120
PC_29:4	ConstantProduct	684.4598811600605	184.07332101418055		Positive	C37H67O8N1P1	C5H15O4N1P1	0	120
PC_36:9	ConstantProduct	772.4911812883405	184.07332101418055		Positive	C44H71O8N1P1	C5H15O4N1P1	0	120
PC_31:0	ConstantProduct	720.5537815449005	184.07332101418055		Positive	C39H79O8N1P1	C5H15O4N1P1	0	120
PC_31:1	ConstantProduct	718.5381314807606	184.07332101418055		Positive	C39H77O8N1P1	C5H15O4N1P1	0	120
PC_31:2	ConstantProduct	716.5224814166205	184.07332101418055		Positive	C39H75O8N1P1	C5H15O4N1P1	0	120
PC_31:3	ConstantProduct	714.5068313524806	184.07332101418055		Positive	C39H73O8N1P1	C5H15O4N1P1	0	120
PC_38:0	ConstantProduct	818.6633319938807	184.07332101418055		Positive	C46H93O8N1P1	C5H15O4N1P1	0	120
PC_38:1	ConstantProduct	816.6476819297405	184.07332101418055		Positive	C46H91O8N1P1	C5H15O4N1P1	0	120
PC_38:2	ConstantProduct	814.6320318656007	184.07332101418055		Positive	C46H89O8N1P1	C5H15O4N1P1	0	120
PC_38:3	ConstantProduct	812.6163818014605	184.07332101418055		Positive	C46H87O8N1P1	C5H15O4N1P1	0	120
PC_38:4	ConstantProduct	810.6007317373206	184.07332101418055		Positive	C46H85O8N1P1	C5H15O4N1P1	0	120
PC_38:5	ConstantProduct	808.5850816731805	184.07332101418055		Positive	C46H83O8N1P1	C5H15O4N1P1	0	120
PC_38:6	ConstantProduct	806.5694316090406	184.07332101418055		Positive	C46H81O8N1P1	C5H15O4N1P1	0	120
PC_38:7	ConstantProduct	804.5537815449005	184.07332101418055		Positive	C46H79O8N1P1	C5H15O4N1P1	0	120
PC_38:8	ConstantProduct	802.5381314807606	184.07332101418055		Positive	C46H77O8N1P1	C5H15O4N1P1	0	120
PC_31:4	ConstantProduct	712.4911812883405	184.07332101418055		Positive	C39H71O8N1P1	C5H15O4N1P1	0	120
PC_38:9	ConstantProduct	800.5224814166205	184.07332101418055		Positive	C46H75O8N1P1	C5H15O4N1P1	0	120
PC_31:5	ConstantProduct	710.4755312242006	184.07332101418055		Positive	C39H69O8N1P1	C5H15O4N1P1	0	120
PC_36:10	ConstantProduct	770.4755312242006	184.07332101418055		Positive	C44H69O8N1P1	C5H15O4N1P1	0	120
PC_38:10	ConstantProduct	798.5068313524806	184.07332101418055		Positive	C46H73O8N1P1	C5H15O4N1P1	0	120
PC_33:0	ConstantProduct	748.5850816731805	184.07332101418055		Positive	C41H83O8N1P1	C5H15O4N1P1	0	120
PC_33:1	ConstantProduct	746.5694316090406	184.07332101418055		Positive	C41H81O8N1P1	C5H15O4N1P1	0	120
PC_33:2	ConstantProduct	744.5537815449005	184.07332101418055		Positive	C41H79O8N1P1	C5H15O4N1P1	0	120
PC_33:3	ConstantProduct	742.5381314807606	184.07332101418055		Positive	C41H77O8N1P1	C5H15O4N1P1	0	120
PC_33:4	ConstantProduct	740.5224814166205	184.07332101418055		Positive	C41H75O8N1P1	C5H15O4N1P1	0	120
PC_33:5	ConstantProduct	738.5068313524806	184.07332101418055		Positive	C41H73O8N1P1	C5H15O4N1P1	0	120
PC_35:0	ConstantProduct	776.6163818014605	184.07332101418055		Positive	C43H87O8N1P1	C5H15O4N1P1	0	120
PC_35:1	ConstantProduct	774.6007317373206	184.07332101418055		Positive	C43H85O8N1P1	C5H15O4N1P1	0	120
PC_35:2	ConstantProduct	772.5850816731805	184.07332101418055		Positive	C43H83O8N1P1	C5H15O4N1P1	0	120
PC_35:3	ConstantProduct	770.5694316090406	184.07332101418055		Positive	C43H81O8N1P1	C5H15O4N1P1	0	120
PC_35:4	ConstantProduct	768.5537815449005	184.07332101418055		Positive	C43H79O8N1P1	C5H15O4N1P1	0	120
PC_35:5	ConstantProduct	766.5381314807606	184.07332101418055		Positive	C43H77O8N1P1	C5H15O4N1P1	0	120
PC_35:6	ConstantProduct	764.5224814166205	184.07332101418055		Positive	C43H75O8N1P1	C5H15O4N1P1	0	120
PC_35:7	ConstantProduct	762.5068313524806	184.07332101418055		Positive	C43H73O8N1P1	C5H15O4N1P1	0	120
PC_37:0	ConstantProduct	804.6476819297405	184.07332101418055		Positive	C45H91O8N1P1	C5H15O4N1P1	0	120
PC_37:1	ConstantProduct	802.6320318656007	184.07332101418055		Positive	C45H89O8N1P1	C5H15O4N1P1	0	120
PC_37:4	ConstantProduct	796.5850816731805	184.07332101418055		Positive	C45H83O8N1P1	C5H15O4N1P1	0	120
PC_37:5	ConstantProduct	794.5694316090406	184.07332101418055		Positive	C45H81O8N1P1	C5H15O4N1P1	0	120
PC_37:6	ConstantProduct	792.5537815449005	184.07332101418055		Positive	C45H79O8N1P1	C5H15O4N1P1	0	120
PC_37:7	ConstantProduct	790.5381314807606	184.07332101418055		Positive	C45H77O8N1P1	C5H15O4N1P1	0	120
PC_37:8	ConstantProduct	788.5224814166205	184.07332101418055		Positive	C45H75O8N1P1	C5H15O4N1P1	0	120
PC_39:0	ConstantProduct	832.6789820580206	184.07332101418055		Positive	C47H95O8N1P1	C5H15O4N1P1	0	120
PC_39:1	ConstantProduct	830.6633319938807	184.07332101418055		Positive	C47H93O8N1P1	C5H15O4N1P1	0	120
PC_39:2	ConstantProduct	828.6476819297405	184.07332101418055		Positive	C47H91O8N1P1	C5H15O4N1P1	0	120
PC_39:3	ConstantProduct	826.6320318656007	184.07332101418055		Positive	C47H89O8N1P1	C5H15O4N1P1	0	120
PC_39:4	ConstantProduct	824.6163818014605	184.07332101418055		Positive	C47H87O8N1P1	C5H15O4N1P1	0	120
PC_39:5	ConstantProduct	822.6007317373206	184.07332101418055		Positive	C47H85O8N1P1	C5H15O4N1P1	0	120
PC_39:6	ConstantProduct	820.5850816731805	184.07332101418055		Positive	C47H83O8N1P1	C5H15O4N1P1	0	120
PC_39:7	ConstantProduct	818.5694316090406	184.07332101418055		Positive	C47H81O8N1P1	C5H15O4N1P1	0	120
PC_39:8	ConstantProduct	816.5537815449005	184.07332101418055		Positive	C47H79O8N1P1	C5H15O4N1P1	0	120
PC_33:6	ConstantProduct	736.4911812883405	184.07332101418055		Positive	C41H71O8N1P1	C5H15O4N1P1	0	120
PC_35:8	ConstantProduct	760.4911812883405	184.07332101418055		Positive	C43H71O8N1P1	C5H15O4N1P1	0	120
PC_37:2	ConstantProduct	800.6163818014605	184.07332101418055		Positive	C45H87O8N1P1	C5H15O4N1P1	0	120
PC_37:9	ConstantProduct	786.5068313524806	184.07332101418055		Positive	C45H73O8N1P1	C5H15O4N1P1	0	120
PC_39:9	ConstantProduct	814.5381314807606	184.07332101418055		Positive	C47H77O8N1P1	C5H15O4N1P1	0	120
PC_33:7	ConstantProduct	734.4755312242006	184.07332101418055		Positive	C41H69O8N1P1	C5H15O4N1P1	0	120
PC_35:9	ConstantProduct	758.4755312242006	184.07332101418055		Positive	C43H69O8N1P1	C5H15O4N1P1	0	120
PC_37:3	ConstantProduct	798.6007317373206	184.07332101418055		Positive	C45H85O8N1P1	C5H15O4N1P1	0	120
PC_37:10	ConstantProduct	784.4911812883405	184.07332101418055		Positive	C45H71O8N1P1	C5H15O4N1P1	0	120
PC_39:10	ConstantProduct	812.5224814166205	184.07332101418055		Positive	C47H75O8N1P1	C5H15O4N1P1	0	120
PC_40:0	ConstantProduct	846.6946321221607	184.07332101418055		Positive	C48H97O8N1P1	C5H15O4N1P1	0	120
PC_40:1	ConstantProduct	844.6789820580206	184.07332101418055		Positive	C48H95O8N1P1	C5H15O4N1P1	0	120
PC_40:2	ConstantProduct	842.6633319938807	184.07332101418055		Positive	C48H93O8N1P1	C5H15O4N1P1	0	120
PC_40:3	ConstantProduct	840.6476819297405	184.07332101418055		Positive	C48H91O8N1P1	C5H15O4N1P1	0	120
PC_40:4	ConstantProduct	838.6320318656007	184.07332101418055		Positive	C48H89O8N1P1	C5H15O4N1P1	0	120
PC_40:5	ConstantProduct	836.6163818014605	184.07332101418055		Positive	C48H87O8N1P1	C5H15O4N1P1	0	120
PC_40:6	ConstantProduct	834.6007317373206	184.07332101418055		Positive	C48H85O8N1P1	C5H15O4N1P1	0	120
PC_40:7	ConstantProduct	832.5850816731805	184.07332101418055		Positive	C48H83O8N1P1	C5H15O4N1P1	0	120
PC_40:8	ConstantProduct	830.5694316090406	184.07332101418055		Positive	C48H81O8N1P1	C5H15O4N1P1	0	120
PC_40:9	ConstantProduct	828.5537815449005	184.07332101418055		Positive	C48H79O8N1P1	C5H15O4N1P1	0	120
PC_40:10	ConstantProduct	826.5381314807606	184.07332101418055		Positive	C48H77O8N1P1	C5H15O4N1P1	0	120
PC_38:11	ConstantProduct	796.4911812883405	184.07332101418055		Positive	C46H71O8N1P1	C5H15O4N1P1	0	120
PC_40:11	ConstantProduct	824.5224814166205	184.07332101418055		Positive	C48H75O8N1P1	C5H15O4N1P1	0	120
PC_41:0	ConstantProduct	860.7102821863006	184.07332101418055		Positive	C49H99O8N1P1	C5H15O4N1P1	0	120
PC_41:1	ConstantProduct	858.6946321221607	184.07332101418055		Positive	C49H97O8N1P1	C5H15O4N1P1	0	120
PC_41:2	ConstantProduct	856.6789820580206	184.07332101418055		Positive	C49H95O8N1P1	C5H15O4N1P1	0	120
PC_41:3	ConstantProduct	854.6633319938807	184.07332101418055		Positive	C49H93O8N1P1	C5H15O4N1P1	0	120
PC_41:4	ConstantProduct	852.6476819297405	184.07332101418055		Positive	C49H91O8N1P1	C5H15O4N1P1	0	120
PC_41:5	ConstantProduct	850.6320318656007	184.07332101418055		Positive	C49H89O8N1P1	C5H15O4N1P1	0	120
PC_41:6	ConstantProduct	848.6163818014605	184.07332101418055		Positive	C49H87O8N1P1	C5H15O4N1P1	0	120
PC_41:7	ConstantProduct	846.6007317373206	184.07332101418055		Positive	C49H85O8N1P1	C5H15O4N1P1	0	120
PC_41:8	ConstantProduct	844.5850816731805	184.07332101418055		Positive	C49H83O8N1P1	C5H15O4N1P1	0	120
PC_41:9	ConstantProduct	842.5694316090406	184.07332101418055		Positive	C49H81O8N1P1	C5H15O4N1P1	0	120
PC_41:10	ConstantProduct	840.5537815449005	184.07332101418055		Positive	C49H79O8N1P1	C5H15O4N1P1	0	120
PC_39:11	ConstantProduct	810.5068313524806	184.07332101418055		Positive	C47H73O8N1P1	C5H15O4N1P1	0	120
PC_41:11	ConstantProduct	838.5381314807606	184.07332101418055		Positive	C49H77O8N1P1	C5H15O4N1P1	0	120
PC_42:0	ConstantProduct	874.7259322504407	184.07332101418055		Positive	C50H101O8N1P1	C5H15O4N1P1	0	120
PC_42:1	ConstantProduct	872.7102821863006	184.07332101418055		Positive	C50H99O8N1P1	C5H15O4N1P1	0	120
PC_42:2	ConstantProduct	870.6946321221607	184.07332101418055		Positive	C50H97O8N1P1	C5H15O4N1P1	0	120
PC_42:3	ConstantProduct	868.6789820580206	184.07332101418055		Positive	C50H95O8N1P1	C5H15O4N1P1	0	120
PC_42:4	ConstantProduct	866.6633319938807	184.07332101418055		Positive	C50H93O8N1P1	C5H15O4N1P1	0	120
PC_42:5	ConstantProduct	864.6476819297405	184.07332101418055		Positive	C50H91O8N1P1	C5H15O4N1P1	0	120
PC_42:6	ConstantProduct	862.6320318656007	184.07332101418055		Positive	C50H89O8N1P1	C5H15O4N1P1	0	120
PC_42:7	ConstantProduct	860.6163818014605	184.07332101418055		Positive	C50H87O8N1P1	C5H15O4N1P1	0	120
PC_42:8	ConstantProduct	858.6007317373206	184.07332101418055		Positive	C50H85O8N1P1	C5H15O4N1P1	0	120
PC_42:9	ConstantProduct	856.5850816731805	184.07332101418055		Positive	C50H83O8N1P1	C5H15O4N1P1	0	120
PC_42:10	ConstantProduct	854.5694316090406	184.07332101418055		Positive	C50H81O8N1P1	C5H15O4N1P1	0	120
PC_42:11	ConstantProduct	852.5537815449005	184.07332101418055		Positive	C50H79O8N1P1	C5H15O4N1P1	0	120
PC_40:12	ConstantProduct	822.5068313524806	184.07332101418055		Positive	C48H73O8N1P1	C5H15O4N1P1	0	120
PC_42:12	ConstantProduct	850.5381314807606	184.07332101418055		Positive	C50H77O8N1P1	C5H15O4N1P1	0	120
PC_38:12	ConstantProduct	794.4755312242006	184.07332101418055		Positive	C46H69O8N1P1	C5H15O4N1P1	0	120
PC_40:13	ConstantProduct	820.4911812883405	184.07332101418055		Positive	C48H71O8N1P1	C5H15O4N1P1	0	120
PC_42:13	ConstantProduct	848.5224814166205	184.07332101418055		Positive	C50H75O8N1P1	C5H15O4N1P1	0	120
PC_44:0	ConstantProduct	902.7572323787207	184.07332101418055		Positive	C52H105O8N1P1	C5H15O4N1P1	0	120
PC_44:1	ConstantProduct	900.7415823145806	184.07332101418055		Positive	C52H103O8N1P1	C5H15O4N1P1	0	120
PC_44:2	ConstantProduct	898.7259322504407	184.07332101418055		Positive	C52H101O8N1P1	C5H15O4N1P1	0	120
PC_44:3	ConstantProduct	896.7102821863006	184.07332101418055		Positive	C52H99O8N1P1	C5H15O4N1P1	0	120
PC_44:4	ConstantProduct	894.6946321221607	184.07332101418055		Positive	C52H97O8N1P1	C5H15O4N1P1	0	120
PC_44:5	ConstantProduct	892.6789820580206	184.07332101418055		Positive	C52H95O8N1P1	C5H15O4N1P1	0	120
PC_44:6	ConstantProduct	890.6633319938807	184.07332101418055		Positive	C52H93O8N1P1	C5H15O4N1P1	0	120
PC_44:7	ConstantProduct	888.6476819297405	184.07332101418055		Positive	C52H91O8N1P1	C5H15O4N1P1	0	120
PC_44:8	ConstantProduct	886.6320318656007	184.07332101418055		Positive	C52H89O8N1P1	C5H15O4N1P1	0	120
PC_44:9	ConstantProduct	884.6163818014605	184.07332101418055		Positive	C52H87O8N1P1	C5H15O4N1P1	0	120
PC_44:10	ConstantProduct	882.6007317373206	184.07332101418055		Positive	C52H85O8N1P1	C5H15O4N1P1	0	120
PC_44:11	ConstantProduct	880.5850816731805	184.07332101418055		Positive	C52H83O8N1P1	C5H15O4N1P1	0	120
PC_44:12	ConstantProduct	878.5694316090406	184.07332101418055		Positive	C52H81O8N1P1	C5H15O4N1P1	0	120
PC_44:13	ConstantProduct	876.5537815449005	184.07332101418055		Positive	C52H79O8N1P1	C5H15O4N1P1	0	120
PC_42:14	ConstantProduct	846.5068313524806	184.07332101418055		Positive	C50H73O8N1P1	C5H15O4N1P1	0	120
PC_44:14	ConstantProduct	874.5381314807606	184.07332101418055		Positive	C52H77O8N1P1	C5H15O4N1P1	0	120
PC_40:14	ConstantProduct	818.4755312242006	184.07332101418055		Positive	C48H69O8N1P1	C5H15O4N1P1	0	120
PC_42:15	ConstantProduct	844.4911812883405	184.07332101418055		Positive	C50H71O8N1P1	C5H15O4N1P1	0	120
PC_44:15	ConstantProduct	872.5224814166205	184.07332101418055		Positive	C52H75O8N1P1	C5H15O4N1P1	0	120
PC_46:0	ConstantProduct	930.7885325070005	184.07332101418055		Positive	C54H109O8N1P1	C5H15O4N1P1	0	120
PC_46:1	ConstantProduct	928.7728824428606	184.07332101418055		Positive	C54H107O8N1P1	C5H15O4N1P1	0	120
PC_46:2	ConstantProduct	926.7572323787207	184.07332101418055		Positive	C54H105O8N1P1	C5H15O4N1P1	0	120
PC_46:3	ConstantProduct	924.7415823145806	184.07332101418055		Positive	C54H103O8N1P1	C5H15O4N1P1	0	120
PC_46:4	ConstantProduct	922.7259322504407	184.07332101418055		Positive	C54H101O8N1P1	C5H15O4N1P1	0	120
PC_46:5	ConstantProduct	920.7102821863006	184.07332101418055		Positive	C54H99O8N1P1	C5H15O4N1P1	0	120
PC_46:6	ConstantProduct	918.6946321221607	184.07332101418055		Positive	C54H97O8N1P1	C5H15O4N1P1	0	120
PC_46:7	ConstantProduct	916.6789820580206	184.07332101418055		Positive	C54H95O8N1P1	C5H15O4N1P1	0	120
PC_46:8	ConstantProduct	914.6633319938807	184.07332101418055		Positive	C54H93O8N1P1	C5H15O4N1P1	0	120
PC_46:9	ConstantProduct	912.6476819297405	184.07332101418055		Positive	C54H91O8N1P1	C5H15O4N1P1	0	120
PC_46:10	ConstantProduct	910.6320318656007	184.07332101418055		Positive	C54H89O8N1P1	C5H15O4N1P1	0	120
PC_46:11	ConstantProduct	908.6163818014605	184.07332101418055		Positive	C54H87O8N1P1	C5H15O4N1P1	0	120
PC_46:12	ConstantProduct	906.6007317373206	184.07332101418055		Positive	C54H85O8N1P1	C5H15O4N1P1	0	120
PC_46:13	ConstantProduct	904.5850816731805	184.07332101418055		Positive	C54H83O8N1P1	C5H15O4N1P1	0	120
PC_46:14	ConstantProduct	902.5694316090406	184.07332101418055		Positive	C54H81O8N1P1	C5H15O4N1P1	0	120
PC_46:15	ConstantProduct	900.5537815449005	184.07332101418055		Positive	C54H79O8N1P1	C5H15O4N1P1	0	120
PC_44:16	ConstantProduct	870.5068313524806	184.07332101418055		Positive	C52H73O8N1P1	C5H15O4N1P1	0	120
PC_46:16	ConstantProduct	898.5381314807606	184.07332101418055		Positive	C54H77O8N1P1	C5H15O4N1P1	0	120
PC_48:0	ConstantProduct	958.8198326352805	184.07332101418055		Positive	C56H113O8N1P1	C5H15O4N1P1	0	120
PC_48:1	ConstantProduct	956.8041825711406	184.07332101418055		Positive	C56H111O8N1P1	C5H15O4N1P1	0	120
PC_48:2	ConstantProduct	954.7885325070005	184.07332101418055		Positive	C56H109O8N1P1	C5H15O4N1P1	0	120
PC_48:3	ConstantProduct	952.7728824428606	184.07332101418055		Positive	C56H107O8N1P1	C5H15O4N1P1	0	120
PC_48:4	ConstantProduct	950.7572323787207	184.07332101418055		Positive	C56H105O8N1P1	C5H15O4N1P1	0	120
PC_48:5	ConstantProduct	948.7415823145806	184.07332101418055		Positive	C56H103O8N1P1	C5H15O4N1P1	0	120
PC_48:6	ConstantProduct	946.7259322504407	184.07332101418055		Positive	C56H101O8N1P1	C5H15O4N1P1	0	120
PC_48:7	ConstantProduct	944.7102821863006	184.07332101418055		Positive	C56H99O8N1P1	C5H15O4N1P1	0	120
PC_48:8	ConstantProduct	942.6946321221607	184.07332101418055		Positive	C56H97O8N1P1	C5H15O4N1P1	0	120
PC_48:9	ConstantProduct	940.6789820580206	184.07332101418055		Positive	C56H95O8N1P1	C5H15O4N1P1	0	120
PC_48:10	ConstantProduct	938.6633319938807	184.07332101418055		Positive	C56H93O8N1P1	C5H15O4N1P1	0	120
PC_48:11	ConstantProduct	936.6476819297405	184.07332101418055		Positive	C56H91O8N1P1	C5H15O4N1P1	0	120
PC_48:12	ConstantProduct	934.6320318656007	184.07332101418055		Positive	C56H89O8N1P1	C5H15O4N1P1	0	120
PC_48:13	ConstantProduct	932.6163818014605	184.07332101418055		Positive	C56H87O8N1P1	C5H15O4N1P1	0	120
PC_48:14	ConstantProduct	930.6007317373206	184.07332101418055		Positive	C56H85O8N1P1	C5H15O4N1P1	0	120
PC_48:15	ConstantProduct	928.5850816731805	184.07332101418055		Positive	C56H83O8N1P1	C5H15O4N1P1	0	120
PC_48:16	ConstantProduct	926.5694316090406	184.07332101418055		Positive	C56H81O8N1P1	C5H15O4N1P1	0	120
PE_20:0	ConstantNeutralLoss	524.3346806469405	383.3155862773405		Positive	C25H51O8N1P1	C2H8O4N1P1	0	120
PE_20:1	ConstantNeutralLoss	522.3190305828005	381.2999362132005		Positive	C25H49O8N1P1	C2H8O4N1P1	0	120
PE_22:0	ConstantNeutralLoss	552.3659807752205	411.3468864056205		Positive	C27H55O8N1P1	C2H8O4N1P1	0	120
PE_22:1	ConstantNeutralLoss	550.3503307110806	409.3312363414805		Positive	C27H53O8N1P1	C2H8O4N1P1	0	120
PE_24:0	ConstantNeutralLoss	580.3972809035005	439.37818653390053		Positive	C29H59O8N1P1	C2H8O4N1P1	0	120
PE_24:1	ConstantNeutralLoss	578.3816308393606	437.3625364697605		Positive	C29H57O8N1P1	C2H8O4N1P1	0	120
PE_24:2	ConstantNeutralLoss	576.3659807752205	435.3468864056205		Positive	C29H55O8N1P1	C2H8O4N1P1	0	120
PE_25:0	ConstantNeutralLoss	594.4129309676406	453.39383659804054		Positive	C30H61O8N1P1	C2H8O4N1P1	0	120
PE_25:1	ConstantNeutralLoss	592.3972809035005	451.37818653390053		Positive	C30H59O8N1P1	C2H8O4N1P1	0	120
PE_25:2	ConstantNeutralLoss	590.3816308393606	449.3625364697605		Positive	C30H57O8N1P1	C2H8O4N1P1	0	120
PE_26:0	ConstantNeutralLoss	608.4285810317805	467.40948666218054		Positive	C31H63O8N1P1	C2H8O4N1P1	0	120
PE_26:1	ConstantNeutralLoss	606.4129309676406	465.39383659804054		Positive	C31H61O8N1P1	C2H8O4N1P1	0	120
PE_26:2	ConstantNeutralLoss	604.3972809035005	463.37818653390053		Positive	C31H59O8N1P1	C2H8O4N1P1	0	120
PE_26:3	ConstantNeutralLoss	602.3816308393606	461.3625364697605		Positive	C31H57O8N1P1	C2H8O4N1P1	0	120
PE_27:0	ConstantNeutralLoss	622.4442310959205	481.42513672632055		Positive	C32H65O8N1P1	C2H8O4N1P1	0	120
PE_27:1	ConstantNeutralLoss	620.4285810317805	479.40948666218054		Positive	C32H63O8N1P1	C2H8O4N1P1	0	120
PE_27:2	ConstantNeutralLoss	618.4129309676406	477.39383659804054		Positive	C32H61O8N1P1	C2H8O4N1P1	0	120
PE_27:3	ConstantNeutralLoss	616.3972809035005	475.37818653390053		Positive	C32H59O8N1P1	C2H8O4N1P1	0	120
PE_28:0	ConstantNeutralLoss	636.4598811600605	495.44078679046055		Positive	C33H67O8N1P1	C2H8O4N1P1	0	120
PE_28:1	ConstantNeutralLoss	634.4442310959205	493.42513672632055		Positive	C33H65O8N1P1	C2H8O4N1P1	0	120
PE_28:2	ConstantNeutralLoss	632.4285810317805	491.40948666218054		Positive	C33H63O8N1P1	C2H8O4N1P1	0	120
PE_28:3	ConstantNeutralLoss	630.4129309676406	489.39383659804054		Positive	C33H61O8N1P1	C2H8O4N1P1	0	120
PE_28:4	ConstantNeutralLoss	628.3972809035005	487.37818653390053		Positive	C33H59O8N1P1	C2H8O4N1P1	0	120
PE_28:5	ConstantNeutralLoss	626.3816308393606	485.3625364697605		Positive	C33H57O8N1P1	C2H8O4N1P1	0	120
PE_30:0	ConstantNeutralLoss	664.4911812883405	523.4720869187405		Positive	C35H71O8N1P1	C2H8O4N1P1	0	120
PE_30:1	ConstantNeutralLoss	662.4755312242005	521.4564368546005		Positive	C35H69O8N1P1	C2H8O4N1P1	0	120
PE_30:2	ConstantNeutralLoss	660.4598811600605	519.4407867904605		Positive	C35H67O8N1P1	C2H8O4N1P1	0	120
PE_30:3	ConstantNeutralLoss	658.4442310959205	517.4251367263205		Positive	C35H65O8N1P1	C2H8O4N1P1	0	120
PE_30:4	ConstantNeutralLoss	656.4285810317805	515.4094866621805		Positive	C35H63O8N1P1	C2H8O4N1P1	0	120
PE_30:5	ConstantNeutralLoss	654.4129309676406	513.3938365980405		Positive	C35H61O8N1P1	C2H8O4N1P1	0	120
PE_30:6	ConstantNeutralLoss	652.3972809035005	511.37818653390053		Positive	C35H59O8N1P1	C2H8O4N1P1	0	120
PE_30:7	ConstantNeutralLoss	650.3816308393606	509.3625364697605		Positive	C35H57O8N1P1	C2H8O4N1P1	0	120
PE_32:0	ConstantNeutralLoss	692.5224814166205	551.5033870470205		Positive	C37H75O8N1P1	C2H8O4N1P1	0	120
PE_32:1	ConstantNeutralLoss	690.5068313524806	549.4877369828805		Positive	C37H73O8N1P1	C2H8O4N1P1	0	120
PE_32:4	ConstantNeutralLoss	684.4598811600605	543.4407867904605		Positive	C37H67O8N1P1	C2H8O4N1P1	0	120
PE_32:5	ConstantNeutralLoss	682.4442310959206	541.4251367263205		Positive	C37H65O8N1P1	C2H8O4N1P1	0	120
PE_32:6	ConstantNeutralLoss	680.4285810317805	539.4094866621805		Positive	C37H63O8N1P1	C2H8O4N1P1	0	120
PE_32:7	ConstantNeutralLoss	678.4129309676406	537.3938365980405		Positive	C37H61O8N1P1	C2H8O4N1P1	0	120
PE_32:8	ConstantNeutralLoss	676.3972809035005	535.3781865339005		Positive	C37H59O8N1P1	C2H8O4N1P1	0	120
PE_34:0	ConstantNeutralLoss	720.5537815449005	579.5346871753005		Positive	C39H79O8N1P1	C2H8O4N1P1	0	120
PE_34:1	ConstantNeutralLoss	718.5381314807606	577.5190371111605		Positive	C39H77O8N1P1	C2H8O4N1P1	0	120
PE_34:2	ConstantNeutralLoss	716.5224814166205	575.5033870470205		Positive	C39H75O8N1P1	C2H8O4N1P1	0	120
PE_34:3	ConstantNeutralLoss	714.5068313524806	573.4877369828805		Positive	C39H73O8N1P1	C2H8O4N1P1	0	120
PE_34:4	ConstantNeutralLoss	712.4911812883405	571.4720869187405		Positive	C39H71O8N1P1	C2H8O4N1P1	0	120
PE_34:5	ConstantNeutralLoss	710.4755312242006	569.4564368546005		Positive	C39H69O8N1P1	C2H8O4N1P1	0	120
PE_34:6	ConstantNeutralLoss	708.4598811600605	567.4407867904605		Positive	C39H67O8N1P1	C2H8O4N1P1	0	120
PE_34:7	ConstantNeutralLoss	706.4442310959206	565.4251367263205		Positive	C39H65O8N1P1	C2H8O4N1P1	0	120
PE_34:8	ConstantNeutralLoss	704.4285810317805	563.4094866621805		Positive	C39H63O8N1P1	C2H8O4N1P1	0	120
PE_20:2	ConstantNeutralLoss	520.3033805186604	379.2842861490606		Positive	C25H47O8N1P1	C2H8O4N1P1	0	120
PE_22:2	ConstantNeutralLoss	548.3346806469405	407.3155862773405		Positive	C27H51O8N1P1	C2H8O4N1P1	0	120
PE_24:3	ConstantNeutralLoss	574.3503307110806	433.3312363414805		Positive	C29H53O8N1P1	C2H8O4N1P1	0	120
PE_25:3	ConstantNeutralLoss	588.3659807752205	447.3468864056205		Positive	C30H55O8N1P1	C2H8O4N1P1	0	120
PE_26:4	ConstantNeutralLoss	600.3659807752205	459.3468864056205		Positive	C31H55O8N1P1	C2H8O4N1P1	0	120
PE_27:4	ConstantNeutralLoss	614.3816308393606	473.3625364697605		Positive	C32H57O8N1P1	C2H8O4N1P1	0	120
PE_28:6	ConstantNeutralLoss	624.3659807752205	483.3468864056205		Positive	C33H55O8N1P1	C2H8O4N1P1	0	120
PE_30:8	ConstantNeutralLoss	648.3659807752205	507.3468864056205		Positive	C35H55O8N1P1	C2H8O4N1P1	0	120
PE_32:2	ConstantNeutralLoss	688.4911812883405	547.4720869187405		Positive	C37H71O8N1P1	C2H8O4N1P1	0	120
PE_32:9	ConstantNeutralLoss	674.3816308393606	533.3625364697605		Positive	C37H57O8N1P1	C2H8O4N1P1	0	120
PE_34:9	ConstantNeutralLoss	702.4129309676406	561.3938365980405		Positive	C39H61O8N1P1	C2H8O4N1P1	0	120
PE_29:0	ConstantNeutralLoss	650.4755312242005	509.45643685460055		Positive	C34H69O8N1P1	C2H8O4N1P1	0	120
PE_29:1	ConstantNeutralLoss	648.4598811600605	507.44078679046055		Positive	C34H67O8N1P1	C2H8O4N1P1	0	120
PE_29:2	ConstantNeutralLoss	646.4442310959205	505.42513672632055		Positive	C34H65O8N1P1	C2H8O4N1P1	0	120
PE_29:3	ConstantNeutralLoss	644.4285810317805	503.40948666218054		Positive	C34H63O8N1P1	C2H8O4N1P1	0	120
PE_32:3	ConstantNeutralLoss	686.4755312242006	545.4564368546005		Positive	C37H69O8N1P1	C2H8O4N1P1	0	120
PE_36:0	ConstantNeutralLoss	748.5850816731805	607.5659873035805		Positive	C41H83O8N1P1	C2H8O4N1P1	0	120
PE_36:1	ConstantNeutralLoss	746.5694316090406	605.5503372394405		Positive	C41H81O8N1P1	C2H8O4N1P1	0	120
PE_36:2	ConstantNeutralLoss	744.5537815449005	603.5346871753005		Positive	C41H79O8N1P1	C2H8O4N1P1	0	120
PE_36:3	ConstantNeutralLoss	742.5381314807606	601.5190371111605		Positive	C41H77O8N1P1	C2H8O4N1P1	0	120
PE_36:4	ConstantNeutralLoss	740.5224814166205	599.5033870470205		Positive	C41H75O8N1P1	C2H8O4N1P1	0	120
PE_36:5	ConstantNeutralLoss	738.5068313524806	597.4877369828805		Positive	C41H73O8N1P1	C2H8O4N1P1	0	120
PE_36:6	ConstantNeutralLoss	736.4911812883405	595.4720869187405		Positive	C41H71O8N1P1	C2H8O4N1P1	0	120
PE_36:7	ConstantNeutralLoss	734.4755312242006	593.4564368546005		Positive	C41H69O8N1P1	C2H8O4N1P1	0	120
PE_36:8	ConstantNeutralLoss	732.4598811600605	591.4407867904605		Positive	C41H67O8N1P1	C2H8O4N1P1	0	120
PE_29:4	ConstantNeutralLoss	642.4129309676406	501.39383659804054		Positive	C34H61O8N1P1	C2H8O4N1P1	0	120
PE_36:9	ConstantNeutralLoss	730.4442310959206	589.4251367263205		Positive	C41H65O8N1P1	C2H8O4N1P1	0	120
PE_31:0	ConstantNeutralLoss	678.5068313524806	537.4877369828805		Positive	C36H73O8N1P1	C2H8O4N1P1	0	120
PE_31:1	ConstantNeutralLoss	676.4911812883405	535.4720869187405		Positive	C36H71O8N1P1	C2H8O4N1P1	0	120
PE_31:2	ConstantNeutralLoss	674.4755312242006	533.4564368546005		Positive	C36H69O8N1P1	C2H8O4N1P1	0	120
PE_31:3	ConstantNeutralLoss	672.4598811600605	531.4407867904605		Positive	C36H67O8N1P1	C2H8O4N1P1	0	120
PE_38:0	ConstantNeutralLoss	776.6163818014605	635.5972874318605		Positive	C43H87O8N1P1	C2H8O4N1P1	0	120
PE_38:1	ConstantNeutralLoss	774.6007317373206	633.5816373677205		Positive	C43H85O8N1P1	C2H8O4N1P1	0	120
PE_38:2	ConstantNeutralLoss	772.5850816731805	631.5659873035805		Positive	C43H83O8N1P1	C2H8O4N1P1	0	120
PE_38:3	ConstantNeutralLoss	770.5694316090406	629.5503372394405		Positive	C43H81O8N1P1	C2H8O4N1P1	0	120
PE_38:4	ConstantNeutralLoss	768.5537815449005	627.5346871753005		Positive	C43H79O8N1P1	C2H8O4N1P1	0	120
PE_38:5	ConstantNeutralLoss	766.5381314807606	625.5190371111605		Positive	C43H77O8N1P1	C2H8O4N1P1	0	120
PE_38:6	ConstantNeutralLoss	764.5224814166205	623.5033870470205		Positive	C43H75O8N1P1	C2H8O4N1P1	0	120
PE_38:7	ConstantNeutralLoss	762.5068313524806	621.4877369828805		Positive	C43H73O8N1P1	C2H8O4N1P1	0	120
PE_38:8	ConstantNeutralLoss	760.4911812883405	619.4720869187405		Positive	C43H71O8N1P1	C2H8O4N1P1	0	120
PE_31:4	ConstantNeutralLoss	670.4442310959205	529.4251367263205		Positive	C36H65O8N1P1	C2H8O4N1P1	0	120
PE_38:9	ConstantNeutralLoss	758.4755312242006	617.4564368546005		Positive	C43H69O8N1P1	C2H8O4N1P1	0	120
PE_31:5	ConstantNeutralLoss	668.4285810317805	527.4094866621805		Positive	C36H63O8N1P1	C2H8O4N1P1	0	120
PE_36:10	ConstantNeutralLoss	728.4285810317805	587.4094866621805		Positive	C41H63O8N1P1	C2H8O4N1P1	0	120
PE_38:10	ConstantNeutralLoss	756.4598811600605	615.4407867904605		Positive	C43H67O8N1P1	C2H8O4N1P1	0	120
PE_33:0	ConstantNeutralLoss	706.5381314807606	565.5190371111605		Positive	C38H77O8N1P1	C2H8O4N1P1	0	120
PE_33:1	ConstantNeutralLoss	704.5224814166205	563.5033870470205		Positive	C38H75O8N1P1	C2H8O4N1P1	0	120
PE_33:2	ConstantNeutralLoss	702.5068313524806	561.4877369828805		Positive	C38H73O8N1P1	C2H8O4N1P1	0	120
PE_33:3	ConstantNeutralLoss	700.4911812883405	559.4720869187405		Positive	C38H71O8N1P1	C2H8O4N1P1	0	120
PE_33:4	ConstantNeutralLoss	698.4755312242006	557.4564368546005		Positive	C38H69O8N1P1	C2H8O4N1P1	0	120
PE_33:5	ConstantNeutralLoss	696.4598811600605	555.4407867904605		Positive	C38H67O8N1P1	C2H8O4N1P1	0	120
PE_35:0	ConstantNeutralLoss	734.5694316090406	593.5503372394405		Positive	C40H81O8N1P1	C2H8O4N1P1	0	120
PE_35:1	ConstantNeutralLoss	732.5537815449005	591.5346871753005		Positive	C40H79O8N1P1	C2H8O4N1P1	0	120
PE_35:2	ConstantNeutralLoss	730.5381314807606	589.5190371111605		Positive	C40H77O8N1P1	C2H8O4N1P1	0	120
PE_35:3	ConstantNeutralLoss	728.5224814166205	587.5033870470205		Positive	C40H75O8N1P1	C2H8O4N1P1	0	120
PE_35:4	ConstantNeutralLoss	726.5068313524806	585.4877369828805		Positive	C40H73O8N1P1	C2H8O4N1P1	0	120
PE_35:5	ConstantNeutralLoss	724.4911812883405	583.4720869187405		Positive	C40H71O8N1P1	C2H8O4N1P1	0	120
PE_35:6	ConstantNeutralLoss	722.4755312242006	581.4564368546005		Positive	C40H69O8N1P1	C2H8O4N1P1	0	120
PE_35:7	ConstantNeutralLoss	720.4598811600605	579.4407867904605		Positive	C40H67O8N1P1	C2H8O4N1P1	0	120
PE_37:0	ConstantNeutralLoss	762.6007317373206	621.5816373677205		Positive	C42H85O8N1P1	C2H8O4N1P1	0	120
PE_37:1	ConstantNeutralLoss	760.5850816731805	619.5659873035805		Positive	C42H83O8N1P1	C2H8O4N1P1	0	120
PE_37:4	ConstantNeutralLoss	754.5381314807606	613.5190371111605		Positive	C42H77O8N1P1	C2H8O4N1P1	0	120
PE_37:5	ConstantNeutralLoss	752.5224814166205	611.5033870470205		Positive	C42H75O8N1P1	C2H8O4N1P1	0	120
PE_37:6	ConstantNeutralLoss	750.5068313524806	609.4877369828805		Positive	C42H73O8N1P1	C2H8O4N1P1	0	120
PE_37:7	ConstantNeutralLoss	748.4911812883405	607.4720869187405		Positive	C42H71O8N1P1	C2H8O4N1P1	0	120
PE_37:8	ConstantNeutralLoss	746.4755312242006	605.4564368546005		Positive	C42H69O8N1P1	C2H8O4N1P1	0	120
PE_39:0	ConstantNeutralLoss	790.6320318656007	649.6129374960005		Positive	C44H89O8N1P1	C2H8O4N1P1	0	120
PE_39:1	ConstantNeutralLoss	788.6163818014605	647.5972874318605		Positive	C44H87O8N1P1	C2H8O4N1P1	0	120
PE_39:2	ConstantNeutralLoss	786.6007317373206	645.5816373677205		Positive	C44H85O8N1P1	C2H8O4N1P1	0	120
PE_39:3	ConstantNeutralLoss	784.5850816731805	643.5659873035805		Positive	C44H83O8N1P1	C2H8O4N1P1	0	120
PE_39:4	ConstantNeutralLoss	782.5694316090406	641.5503372394405		Positive	C44H81O8N1P1	C2H8O4N1P1	0	120
PE_39:5	ConstantNeutralLoss	780.5537815449005	639.5346871753005		Positive	C44H79O8N1P1	C2H8O4N1P1	0	120
PE_39:6	ConstantNeutralLoss	778.5381314807606	637.5190371111605		Positive	C44H77O8N1P1	C2H8O4N1P1	0	120
PE_39:7	ConstantNeutralLoss	776.5224814166205	635.5033870470205		Positive	C44H75O8N1P1	C2H8O4N1P1	0	120
PE_39:8	ConstantNeutralLoss	774.5068313524806	633.4877369828805		Positive	C44H73O8N1P1	C2H8O4N1P1	0	120
PE_33:6	ConstantNeutralLoss	694.4442310959206	553.4251367263205		Positive	C38H65O8N1P1	C2H8O4N1P1	0	120
PE_35:8	ConstantNeutralLoss	718.4442310959206	577.4251367263205		Positive	C40H65O8N1P1	C2H8O4N1P1	0	120
PE_37:2	ConstantNeutralLoss	758.5694316090406	617.5503372394405		Positive	C42H81O8N1P1	C2H8O4N1P1	0	120
PE_37:9	ConstantNeutralLoss	744.4598811600605	603.4407867904605		Positive	C42H67O8N1P1	C2H8O4N1P1	0	120
PE_39:9	ConstantNeutralLoss	772.4911812883405	631.4720869187405		Positive	C44H71O8N1P1	C2H8O4N1P1	0	120
PE_33:7	ConstantNeutralLoss	692.4285810317805	551.4094866621805		Positive	C38H63O8N1P1	C2H8O4N1P1	0	120
PE_35:9	ConstantNeutralLoss	716.4285810317805	575.4094866621805		Positive	C40H63O8N1P1	C2H8O4N1P1	0	120
PE_37:3	ConstantNeutralLoss	756.5537815449005	615.5346871753005		Positive	C42H79O8N1P1	C2H8O4N1P1	0	120
PE_37:10	ConstantNeutralLoss	742.4442310959206	601.4251367263205		Positive	C42H65O8N1P1	C2H8O4N1P1	0	120
PE_39:10	ConstantNeutralLoss	770.4755312242006	629.4564368546005		Positive	C44H69O8N1P1	C2H8O4N1P1	0	120
PE_40:0	ConstantNeutralLoss	804.6476819297405	663.6285875601405		Positive	C45H91O8N1P1	C2H8O4N1P1	0	120
PE_40:1	ConstantNeutralLoss	802.6320318656007	661.6129374960005		Positive	C45H89O8N1P1	C2H8O4N1P1	0	120
PE_40:2	ConstantNeutralLoss	800.6163818014605	659.5972874318605		Positive	C45H87O8N1P1	C2H8O4N1P1	0	120
PE_40:3	ConstantNeutralLoss	798.6007317373206	657.5816373677205		Positive	C45H85O8N1P1	C2H8O4N1P1	0	120
PE_40:4	ConstantNeutralLoss	796.5850816731805	655.5659873035805		Positive	C45H83O8N1P1	C2H8O4N1P1	0	120
PE_40:5	ConstantNeutralLoss	794.5694316090406	653.5503372394405		Positive	C45H81O8N1P1	C2H8O4N1P1	0	120
PE_40:6	ConstantNeutralLoss	792.5537815449005	651.5346871753005		Positive	C45H79O8N1P1	C2H8O4N1P1	0	120
PE_40:7	ConstantNeutralLoss	790.5381314807606	649.5190371111605		Positive	C45H77O8N1P1	C2H8O4N1P1	0	120
PE_40:8	ConstantNeutralLoss	788.5224814166205	647.5033870470205		Positive	C45H75O8N1P1	C2H8O4N1P1	0	120
PE_40:9	ConstantNeutralLoss	786.5068313524806	645.4877369828805		Positive	C45H73O8N1P1	C2H8O4N1P1	0	120
PE_40:10	ConstantNeutralLoss	784.4911812883405	643.4720869187405		Positive	C45H71O8N1P1	C2H8O4N1P1	0	120
PE_38:11	ConstantNeutralLoss	754.4442310959206	613.4251367263205		Positive	C43H65O8N1P1	C2H8O4N1P1	0	120
PE_40:11	ConstantNeutralLoss	782.4755312242006	641.4564368546005		Positive	C45H69O8N1P1	C2H8O4N1P1	0	120
PE_41:0	ConstantNeutralLoss	818.6633319938807	677.6442376242805		Positive	C46H93O8N1P1	C2H8O4N1P1	0	120
PE_41:1	ConstantNeutralLoss	816.6476819297405	675.6285875601405		Positive	C46H91O8N1P1	C2H8O4N1P1	0	120
PE_41:2	ConstantNeutralLoss	814.6320318656007	673.6129374960005		Positive	C46H89O8N1P1	C2H8O4N1P1	0	120
PE_41:3	ConstantNeutralLoss	812.6163818014605	671.5972874318605		Positive	C46H87O8N1P1	C2H8O4N1P1	0	120
PE_41:4	ConstantNeutralLoss	810.6007317373206	669.5816373677205		Positive	C46H85O8N1P1	C2H8O4N1P1	0	120
PE_41:5	ConstantNeutralLoss	808.5850816731805	667.5659873035805		Positive	C46H83O8N1P1	C2H8O4N1P1	0	120
PE_41:6	ConstantNeutralLoss	806.5694316090406	665.5503372394405		Positive	C46H81O8N1P1	C2H8O4N1P1	0	120
PE_41:7	ConstantNeutralLoss	804.5537815449005	663.5346871753005		Positive	C46H79O8N1P1	C2H8O4N1P1	0	120
PE_41:8	ConstantNeutralLoss	802.5381314807606	661.5190371111605		Positive	C46H77O8N1P1	C2H8O4N1P1	0	120
PE_41:9	ConstantNeutralLoss	800.5224814166205	659.5033870470205		Positive	C46H75O8N1P1	C2H8O4N1P1	0	120
PE_41:10	ConstantNeutralLoss	798.5068313524806	657.4877369828805		Positive	C46H73O8N1P1	C2H8O4N1P1	0	120
PE_39:11	ConstantNeutralLoss	768.4598811600605	627.4407867904605		Positive	C44H67O8N1P1	C2H8O4N1P1	0	120
PE_41:11	ConstantNeutralLoss	796.4911812883405	655.4720869187405		Positive	C46H71O8N1P1	C2H8O4N1P1	0	120
PE_42:0	ConstantNeutralLoss	832.6789820580206	691.6598876884206		Positive	C47H95O8N1P1	C2H8O4N1P1	0	120
PE_42:1	ConstantNeutralLoss	830.6633319938807	689.6442376242805		Positive	C47H93O8N1P1	C2H8O4N1P1	0	120
PE_42:2	ConstantNeutralLoss	828.6476819297405	687.6285875601405		Positive	C47H91O8N1P1	C2H8O4N1P1	0	120
PE_42:3	ConstantNeutralLoss	826.6320318656007	685.6129374960005		Positive	C47H89O8N1P1	C2H8O4N1P1	0	120
PE_42:4	ConstantNeutralLoss	824.6163818014605	683.5972874318605		Positive	C47H87O8N1P1	C2H8O4N1P1	0	120
PE_42:5	ConstantNeutralLoss	822.6007317373206	681.5816373677205		Positive	C47H85O8N1P1	C2H8O4N1P1	0	120
PE_42:6	ConstantNeutralLoss	820.5850816731805	679.5659873035805		Positive	C47H83O8N1P1	C2H8O4N1P1	0	120
PE_42:7	ConstantNeutralLoss	818.5694316090406	677.5503372394405		Positive	C47H81O8N1P1	C2H8O4N1P1	0	120
PE_42:8	ConstantNeutralLoss	816.5537815449005	675.5346871753005		Positive	C47H79O8N1P1	C2H8O4N1P1	0	120
PE_42:9	ConstantNeutralLoss	814.5381314807606	673.5190371111605		Positive	C47H77O8N1P1	C2H8O4N1P1	0	120
PE_42:10	ConstantNeutralLoss	812.5224814166205	671.5033870470205		Positive	C47H75O8N1P1	C2H8O4N1P1	0	120
PE_42:11	ConstantNeutralLoss	810.5068313524806	669.4877369828805		Positive	C47H73O8N1P1	C2H8O4N1P1	0	120
PE_40:12	ConstantNeutralLoss	780.4598811600605	639.4407867904605		Positive	C45H67O8N1P1	C2H8O4N1P1	0	120
PE_42:12	ConstantNeutralLoss	808.4911812883405	667.4720869187405		Positive	C47H71O8N1P1	C2H8O4N1P1	0	120
PE_38:12	ConstantNeutralLoss	752.4285810317805	611.4094866621805		Positive	C43H63O8N1P1	C2H8O4N1P1	0	120
PE_40:13	ConstantNeutralLoss	778.4442310959206	637.4251367263205		Positive	C45H65O8N1P1	C2H8O4N1P1	0	120
PE_42:13	ConstantNeutralLoss	806.4755312242006	665.4564368546005		Positive	C47H69O8N1P1	C2H8O4N1P1	0	120
PE_44:0	ConstantNeutralLoss	860.7102821863006	719.6911878167006		Positive	C49H99O8N1P1	C2H8O4N1P1	0	120
PE_44:1	ConstantNeutralLoss	858.6946321221607	717.6755377525606		Positive	C49H97O8N1P1	C2H8O4N1P1	0	120
PE_44:2	ConstantNeutralLoss	856.6789820580206	715.6598876884206		Positive	C49H95O8N1P1	C2H8O4N1P1	0	120
PE_44:3	ConstantNeutralLoss	854.6633319938807	713.6442376242805		Positive	C49H93O8N1P1	C2H8O4N1P1	0	120
PE_44:4	ConstantNeutralLoss	852.6476819297405	711.6285875601405		Positive	C49H91O8N1P1	C2H8O4N1P1	0	120
PE_44:5	ConstantNeutralLoss	850.6320318656007	709.6129374960005		Positive	C49H89O8N1P1	C2H8O4N1P1	0	120
PE_44:6	ConstantNeutralLoss	848.6163818014605	707.5972874318605		Positive	C49H87O8N1P1	C2H8O4N1P1	0	120
PE_44:7	ConstantNeutralLoss	846.6007317373206	705.5816373677205		Positive	C49H85O8N1P1	C2H8O4N1P1	0	120
PE_44:8	ConstantNeutralLoss	844.5850816731805	703.5659873035805		Positive	C49H83O8N1P1	C2H8O4N1P1	0	120
PE_44:9	ConstantNeutralLoss	842.5694316090406	701.5503372394405		Positive	C49H81O8N1P1	C2H8O4N1P1	0	120
PE_44:10	ConstantNeutralLoss	840.5537815449005	699.5346871753005		Positive	C49H79O8N1P1	C2H8O4N1P1	0	120
PE_44:11	ConstantNeutralLoss	838.5381314807606	697.5190371111605		Positive	C49H77O8N1P1	C2H8O4N1P1	0	120
PE_44:12	ConstantNeutralLoss	836.5224814166205	695.5033870470205		Positive	C49H75O8N1P1	C2H8O4N1P1	0	120
PE_44:13	ConstantNeutralLoss	834.5068313524806	693.4877369828805		Positive	C49H73O8N1P1	C2H8O4N1P1	0	120
PE_42:14	ConstantNeutralLoss	804.4598811600605	663.4407867904605		Positive	C47H67O8N1P1	C2H8O4N1P1	0	120
PE_44:14	ConstantNeutralLoss	832.4911812883405	691.4720869187405		Positive	C49H71O8N1P1	C2H8O4N1P1	0	120
PE_40:14	ConstantNeutralLoss	776.4285810317805	635.4094866621805		Positive	C45H63O8N1P1	C2H8O4N1P1	0	120
PE_42:15	ConstantNeutralLoss	802.4442310959206	661.4251367263205		Positive	C47H65O8N1P1	C2H8O4N1P1	0	120
PE_44:15	ConstantNeutralLoss	830.4755312242006	689.4564368546005		Positive	C49H69O8N1P1	C2H8O4N1P1	0	120
PE_46:0	ConstantNeutralLoss	888.7415823145806	747.7224879449806		Positive	C51H103O8N1P1	C2H8O4N1P1	0	120
PE_46:1	ConstantNeutralLoss	886.7259322504407	745.7068378808406		Positive	C51H101O8N1P1	C2H8O4N1P1	0	120
PE_46:2	ConstantNeutralLoss	884.7102821863006	743.6911878167006		Positive	C51H99O8N1P1	C2H8O4N1P1	0	120
PE_46:3	ConstantNeutralLoss	882.6946321221607	741.6755377525606		Positive	C51H97O8N1P1	C2H8O4N1P1	0	120
PE_46:4	ConstantNeutralLoss	880.6789820580206	739.6598876884206		Positive	C51H95O8N1P1	C2H8O4N1P1	0	120
PE_46:5	ConstantNeutralLoss	878.6633319938807	737.6442376242805		Positive	C51H93O8N1P1	C2H8O4N1P1	0	120
PE_46:6	ConstantNeutralLoss	876.6476819297405	735.6285875601405		Positive	C51H91O8N1P1	C2H8O4N1P1	0	120
PE_46:7	ConstantNeutralLoss	874.6320318656007	733.6129374960005		Positive	C51H89O8N1P1	C2H8O4N1P1	0	120
PE_46:8	ConstantNeutralLoss	872.6163818014605	731.5972874318605		Positive	C51H87O8N1P1	C2H8O4N1P1	0	120
PE_46:9	ConstantNeutralLoss	870.6007317373206	729.5816373677205		Positive	C51H85O8N1P1	C2H8O4N1P1	0	120
PE_46:10	ConstantNeutralLoss	868.5850816731805	727.5659873035805		Positive	C51H83O8N1P1	C2H8O4N1P1	0	120
PE_46:11	ConstantNeutralLoss	866.5694316090406	725.5503372394405		Positive	C51H81O8N1P1	C2H8O4N1P1	0	120
PE_46:12	ConstantNeutralLoss	864.5537815449005	723.5346871753005		Positive	C51H79O8N1P1	C2H8O4N1P1	0	120
PE_46:13	ConstantNeutralLoss	862.5381314807606	721.5190371111605		Positive	C51H77O8N1P1	C2H8O4N1P1	0	120
PE_46:14	ConstantNeutralLoss	860.5224814166205	719.5033870470205		Positive	C51H75O8N1P1	C2H8O4N1P1	0	120
PE_46:15	ConstantNeutralLoss	858.5068313524806	717.4877369828805		Positive	C51H73O8N1P1	C2H8O4N1P1	0	120
PE_44:16	ConstantNeutralLoss	828.4598811600605	687.4407867904605		Positive	C49H67O8N1P1	C2H8O4N1P1	0	120
PE_46:16	ConstantNeutralLoss	856.4911812883405	715.4720869187405		Positive	C51H71O8N1P1	C2H8O4N1P1	0	120
PE_48:0	ConstantNeutralLoss	916.7728824428606	775.7537880732606		Positive	C53H107O8N1P1	C2H8O4N1P1	0	120
PE_48:1	ConstantNeutralLoss	914.7572323787207	773.7381380091206		Positive	C53H105O8N1P1	C2H8O4N1P1	0	120
PE_48:2	ConstantNeutralLoss	912.7415823145806	771.7224879449806		Positive	C53H103O8N1P1	C2H8O4N1P1	0	120
PE_48:3	ConstantNeutralLoss	910.7259322504407	769.7068378808406		Positive	C53H101O8N1P1	C2H8O4N1P1	0	120
PE_48:4	ConstantNeutralLoss	908.7102821863006	767.6911878167006		Positive	C53H99O8N1P1	C2H8O4N1P1	0	120
PE_48:5	ConstantNeutralLoss	906.6946321221607	765.6755377525606		Positive	C53H97O8N1P1	C2H8O4N1P1	0	120
PE_48:6	ConstantNeutralLoss	904.6789820580206	763.6598876884206		Positive	C53H95O8N1P1	C2H8O4N1P1	0	120
PE_48:7	ConstantNeutralLoss	902.6633319938807	761.6442376242805		Positive	C53H93O8N1P1	C2H8O4N1P1	0	120
PE_48:8	ConstantNeutralLoss	900.6476819297405	759.6285875601405		Positive	C53H91O8N1P1	C2H8O4N1P1	0	120
PE_48:9	ConstantNeutralLoss	898.6320318656007	757.6129374960005		Positive	C53H89O8N1P1	C2H8O4N1P1	0	120
PE_48:10	ConstantNeutralLoss	896.6163818014605	755.5972874318605		Positive	C53H87O8N1P1	C2H8O4N1P1	0	120
PE_48:11	ConstantNeutralLoss	894.6007317373206	753.5816373677205		Positive	C53H85O8N1P1	C2H8O4N1P1	0	120
PE_48:12	ConstantNeutralLoss	892.5850816731805	751.5659873035805		Positive	C53H83O8N1P1	C2H8O4N1P1	0	120
PE_48:13	ConstantNeutralLoss	890.5694316090406	749.5503372394405		Positive	C53H81O8N1P1	C2H8O4N1P1	0	120
PE_48:14	ConstantNeutralLoss	888.5537815449005	747.5346871753005		Positive	C53H79O8N1P1	C2H8O4N1P1	0	120
PE_48:15	ConstantNeutralLoss	886.5381314807606	745.5190371111605		Positive	C53H77O8N1P1	C2H8O4N1P1	0	120
PE_48:16	ConstantNeutralLoss	884.5224814166205	743.5033870470205		Positive	C53H75O8N1P1	C2H8O4N1P1	0	120
PS_20:0	ConstantNeutralLoss	566.3099569817394	479.2779285774694		Negative	C26H49O10N1P1	C3H5O2N1P0	0	120
PS_20:1	ConstantNeutralLoss	564.2943069175996	477.2622785133294		Negative	C26H47O10N1P1	C3H5O2N1P0	0	120
PS_22:0	ConstantNeutralLoss	594.3412571100195	507.30922870574943		Negative	C28H53O10N1P1	C3H5O2N1P0	0	120
PS_22:1	ConstantNeutralLoss	592.3256070458796	505.29357864160943		Negative	C28H51O10N1P1	C3H5O2N1P0	0	120
PS_24:0	ConstantNeutralLoss	622.3725572382995	535.3405288340294		Negative	C30H57O10N1P1	C3H5O2N1P0	0	120
PS_24:1	ConstantNeutralLoss	620.3569071741596	533.3248787698894		Negative	C30H55O10N1P1	C3H5O2N1P0	0	120
PS_24:2	ConstantNeutralLoss	618.3412571100195	531.3092287057494		Negative	C30H53O10N1P1	C3H5O2N1P0	0	120
PS_25:0	ConstantNeutralLoss	636.3882073024396	549.3561788981696		Negative	C31H59O10N1P1	C3H5O2N1P0	0	120
PS_25:1	ConstantNeutralLoss	634.3725572382995	547.3405288340294		Negative	C31H57O10N1P1	C3H5O2N1P0	0	120
PS_25:2	ConstantNeutralLoss	632.3569071741596	545.3248787698896		Negative	C31H55O10N1P1	C3H5O2N1P0	0	120
PS_26:0	ConstantNeutralLoss	650.4038573665795	563.3718289623095		Negative	C32H61O10N1P1	C3H5O2N1P0	0	120
PS_26:1	ConstantNeutralLoss	648.3882073024396	561.3561788981696		Negative	C32H59O10N1P1	C3H5O2N1P0	0	120
PS_26:2	ConstantNeutralLoss	646.3725572382995	559.3405288340294		Negative	C32H57O10N1P1	C3H5O2N1P0	0	120
PS_26:3	ConstantNeutralLoss	644.3569071741596	557.3248787698896		Negative	C32H55O10N1P1	C3H5O2N1P0	0	120
PS_27:0	ConstantNeutralLoss	664.4195074307195	577.3874790264496		Negative	C33H63O10N1P1	C3H5O2N1P0	0	120
PS_27:1	ConstantNeutralLoss	662.4038573665795	575.3718289623095		Negative	C33H61O10N1P1	C3H5O2N1P0	0	120
PS_27:2	ConstantNeutralLoss	660.3882073024396	573.3561788981696		Negative	C33H59O10N1P1	C3H5O2N1P0	0	120
PS_27:3	ConstantNeutralLoss	658.3725572382995	571.3405288340294		Negative	C33H57O10N1P1	C3H5O2N1P0	0	120
PS_28:0	ConstantNeutralLoss	678.4351574948595	591.4031290905895		Negative	C34H65O10N1P1	C3H5O2N1P0	0	120
PS_28:1	ConstantNeutralLoss	676.4195074307195	589.3874790264496		Negative	C34H63O10N1P1	C3H5O2N1P0	0	120
PS_28:2	ConstantNeutralLoss	674.4038573665795	587.3718289623095		Negative	C34H61O10N1P1	C3H5O2N1P0	0	120
PS_28:3	ConstantNeutralLoss	672.3882073024396	585.3561788981696		Negative	C34H59O10N1P1	C3H5O2N1P0	0	120
PS_28:4	ConstantNeutralLoss	670.3725572382995	583.3405288340294		Negative	C34H57O10N1P1	C3H5O2N1P0	0	120
PS_28:5	ConstantNeutralLoss	668.3569071741596	581.3248787698896		Negative	C34H55O10N1P1	C3H5O2N1P0	0	120
PS_30:0	ConstantNeutralLoss	706.4664576231395	619.4344292188695		Negative	C36H69O10N1P1	C3H5O2N1P0	0	120
PS_30:1	ConstantNeutralLoss	704.4508075589996	617.4187791547296		Negative	C36H67O10N1P1	C3H5O2N1P0	0	120
PS_30:2	ConstantNeutralLoss	702.4351574948595	615.4031290905895		Negative	C36H65O10N1P1	C3H5O2N1P0	0	120
PS_30:3	ConstantNeutralLoss	700.4195074307195	613.3874790264496		Negative	C36H63O10N1P1	C3H5O2N1P0	0	120
PS_30:4	ConstantNeutralLoss	698.4038573665795	611.3718289623095		Negative	C36H61O10N1P1	C3H5O2N1P0	0	120
PS_30:5	ConstantNeutralLoss	696.3882073024396	609.3561788981696		Negative	C36H59O10N1P1	C3H5O2N1P0	0	120
PS_30:6	ConstantNeutralLoss	694.3725572382995	607.3405288340294		Negative	C36H57O10N1P1	C3H5O2N1P0	0	120
PS_30:7	ConstantNeutralLoss	692.3569071741596	605.3248787698896		Negative	C36H55O10N1P1	C3H5O2N1P0	0	120
PS_32:0	ConstantNeutralLoss	734.4977577514195	647.4657293471495		Negative	C38H73O10N1P1	C3H5O2N1P0	0	120
PS_32:1	ConstantNeutralLoss	732.4821076872796	645.4500792830096		Negative	C38H71O10N1P1	C3H5O2N1P0	0	120
PS_32:4	ConstantNeutralLoss	726.4351574948595	639.4031290905895		Negative	C38H65O10N1P1	C3H5O2N1P0	0	120
PS_32:5	ConstantNeutralLoss	724.4195074307196	637.3874790264496		Negative	C38H63O10N1P1	C3H5O2N1P0	0	120
PS_32:6	ConstantNeutralLoss	722.4038573665795	635.3718289623095		Negative	C38H61O10N1P1	C3H5O2N1P0	0	120
PS_32:7	ConstantNeutralLoss	720.3882073024396	633.3561788981696		Negative	C38H59O10N1P1	C3H5O2N1P0	0	120
PS_32:8	ConstantNeutralLoss	718.3725572382995	631.3405288340294		Negative	C38H57O10N1P1	C3H5O2N1P0	0	120
PS_34:0	ConstantNeutralLoss	762.5290578796995	675.4970294754295		Negative	C40H77O10N1P1	C3H5O2N1P0	0	120
PS_34:1	ConstantNeutralLoss	760.5134078155596	673.4813794112896		Negative	C40H75O10N1P1	C3H5O2N1P0	0	120
PS_34:2	ConstantNeutralLoss	758.4977577514195	671.4657293471495		Negative	C40H73O10N1P1	C3H5O2N1P0	0	120
PS_34:3	ConstantNeutralLoss	756.4821076872796	669.4500792830096		Negative	C40H71O10N1P1	C3H5O2N1P0	0	120
PS_34:4	ConstantNeutralLoss	754.4664576231395	667.4344292188695		Negative	C40H69O10N1P1	C3H5O2N1P0	0	120
PS_34:5	ConstantNeutralLoss	752.4508075589996	665.4187791547296		Negative	C40H67O10N1P1	C3H5O2N1P0	0	120
PS_34:6	ConstantNeutralLoss	750.4351574948595	663.4031290905895		Negative	C40H65O10N1P1	C3H5O2N1P0	0	120
PS_34:7	ConstantNeutralLoss	748.4195074307196	661.3874790264496		Negative	C40H63O10N1P1	C3H5O2N1P0	0	120
PS_34:8	ConstantNeutralLoss	746.4038573665795	659.3718289623095		Negative	C40H61O10N1P1	C3H5O2N1P0	0	120
PS_20:2	ConstantNeutralLoss	562.2786568534594	475.2466284491894		Negative	C26H45O10N1P1	C3H5O2N1P0	0	120
PS_22:2	ConstantNeutralLoss	590.3099569817394	503.2779285774694		Negative	C28H49O10N1P1	C3H5O2N1P0	0	120
PS_24:3	ConstantNeutralLoss	616.3256070458796	529.2935786416094		Negative	C30H51O10N1P1	C3H5O2N1P0	0	120
PS_25:3	ConstantNeutralLoss	630.3412571100195	543.3092287057494		Negative	C31H53O10N1P1	C3H5O2N1P0	0	120
PS_26:4	ConstantNeutralLoss	642.3412571100195	555.3092287057494		Negative	C32H53O10N1P1	C3H5O2N1P0	0	120
PS_27:4	ConstantNeutralLoss	656.3569071741596	569.3248787698896		Negative	C33H55O10N1P1	C3H5O2N1P0	0	120
PS_28:6	ConstantNeutralLoss	666.3412571100195	579.3092287057494		Negative	C34H53O10N1P1	C3H5O2N1P0	0	120
PS_30:8	ConstantNeutralLoss	690.3412571100195	603.3092287057494		Negative	C36H53O10N1P1	C3H5O2N1P0	0	120
PS_32:2	ConstantNeutralLoss	730.4664576231395	643.4344292188695		Negative	C38H69O10N1P1	C3H5O2N1P0	0	120
PS_32:9	ConstantNeutralLoss	716.3569071741596	629.3248787698896		Negative	C38H55O10N1P1	C3H5O2N1P0	0	120
PS_34:9	ConstantNeutralLoss	744.3882073024396	657.3561788981696		Negative	C40H59O10N1P1	C3H5O2N1P0	0	120
PS_29:0	ConstantNeutralLoss	692.4508075589995	605.4187791547296		Negative	C35H67O10N1P1	C3H5O2N1P0	0	120
PS_29:1	ConstantNeutralLoss	690.4351574948595	603.4031290905895		Negative	C35H65O10N1P1	C3H5O2N1P0	0	120
PS_29:2	ConstantNeutralLoss	688.4195074307195	601.3874790264496		Negative	C35H63O10N1P1	C3H5O2N1P0	0	120
PS_29:3	ConstantNeutralLoss	686.4038573665795	599.3718289623095		Negative	C35H61O10N1P1	C3H5O2N1P0	0	120
PS_32:3	ConstantNeutralLoss	728.4508075589996	641.4187791547296		Negative	C38H67O10N1P1	C3H5O2N1P0	0	120
PS_36:0	ConstantNeutralLoss	790.5603580079795	703.5283296037095		Negative	C42H81O10N1P1	C3H5O2N1P0	0	120
PS_36:1	ConstantNeutralLoss	788.5447079438396	701.5126795395696		Negative	C42H79O10N1P1	C3H5O2N1P0	0	120
PS_36:2	ConstantNeutralLoss	786.5290578796995	699.4970294754295		Negative	C42H77O10N1P1	C3H5O2N1P0	0	120
PS_36:3	ConstantNeutralLoss	784.5134078155596	697.4813794112896		Negative	C42H75O10N1P1	C3H5O2N1P0	0	120
PS_36:4	ConstantNeutralLoss	782.4977577514195	695.4657293471495		Negative	C42H73O10N1P1	C3H5O2N1P0	0	120
PS_36:5	ConstantNeutralLoss	780.4821076872796	693.4500792830096		Negative	C42H71O10N1P1	C3H5O2N1P0	0	120
PS_36:6	ConstantNeutralLoss	778.4664576231395	691.4344292188695		Negative	C42H69O10N1P1	C3H5O2N1P0	0	120
PS_36:7	ConstantNeutralLoss	776.4508075589996	689.4187791547296		Negative	C42H67O10N1P1	C3H5O2N1P0	0	120
PS_36:8	ConstantNeutralLoss	774.4351574948595	687.4031290905895		Negative	C42H65O10N1P1	C3H5O2N1P0	0	120
PS_29:4	ConstantNeutralLoss	684.3882073024396	597.3561788981696		Negative	C35H59O10N1P1	C3H5O2N1P0	0	120
PS_36:9	ConstantNeutralLoss	772.4195074307196	685.3874790264496		Negative	C42H63O10N1P1	C3H5O2N1P0	0	120
PS_31:0	ConstantNeutralLoss	720.4821076872796	633.4500792830096		Negative	C37H71O10N1P1	C3H5O2N1P0	0	120
PS_31:1	ConstantNeutralLoss	718.4664576231395	631.4344292188695		Negative	C37H69O10N1P1	C3H5O2N1P0	0	120
PS_31:2	ConstantNeutralLoss	716.4508075589996	629.4187791547296		Negative	C37H67O10N1P1	C3H5O2N1P0	0	120
PS_31:3	ConstantNeutralLoss	714.4351574948595	627.4031290905895		Negative	C37H65O10N1P1	C3H5O2N1P0	0	120
PS_38:0	ConstantNeutralLoss	818.5916581362595	731.5596297319895		Negative	C44H85O10N1P1	C3H5O2N1P0	0	120
PS_38:1	ConstantNeutralLoss	816.5760080721196	729.5439796678496		Negative	C44H83O10N1P1	C3H5O2N1P0	0	120
PS_38:2	ConstantNeutralLoss	814.5603580079795	727.5283296037095		Negative	C44H81O10N1P1	C3H5O2N1P0	0	120
PS_38:3	ConstantNeutralLoss	812.5447079438396	725.5126795395696		Negative	C44H79O10N1P1	C3H5O2N1P0	0	120
PS_38:4	ConstantNeutralLoss	810.5290578796995	723.4970294754295		Negative	C44H77O10N1P1	C3H5O2N1P0	0	120
PS_38:5	ConstantNeutralLoss	808.5134078155596	721.4813794112896		Negative	C44H75O10N1P1	C3H5O2N1P0	0	120
PS_38:6	ConstantNeutralLoss	806.4977577514195	719.4657293471495		Negative	C44H73O10N1P1	C3H5O2N1P0	0	120
PS_38:7	ConstantNeutralLoss	804.4821076872796	717.4500792830096		Negative	C44H71O10N1P1	C3H5O2N1P0	0	120
PS_38:8	ConstantNeutralLoss	802.4664576231395	715.4344292188695		Negative	C44H69O10N1P1	C3H5O2N1P0	0	120
PS_31:4	ConstantNeutralLoss	712.4195074307196	625.3874790264496		Negative	C37H63O10N1P1	C3H5O2N1P0	0	120
PS_38:9	ConstantNeutralLoss	800.4508075589996	713.4187791547296		Negative	C44H67O10N1P1	C3H5O2N1P0	0	120
PS_31:5	ConstantNeutralLoss	710.4038573665795	623.3718289623095		Negative	C37H61O10N1P1	C3H5O2N1P0	0	120
PS_36:10	ConstantNeutralLoss	770.4038573665795	683.3718289623095		Negative	C42H61O10N1P1	C3H5O2N1P0	0	120
PS_38:10	ConstantNeutralLoss	798.4351574948595	711.4031290905895		Negative	C44H65O10N1P1	C3H5O2N1P0	0	120
PS_33:0	ConstantNeutralLoss	748.5134078155596	661.4813794112895		Negative	C39H75O10N1P1	C3H5O2N1P0	0	120
PS_33:1	ConstantNeutralLoss	746.4977577514195	659.4657293471495		Negative	C39H73O10N1P1	C3H5O2N1P0	0	120
PS_33:2	ConstantNeutralLoss	744.4821076872796	657.4500792830096		Negative	C39H71O10N1P1	C3H5O2N1P0	0	120
PS_33:3	ConstantNeutralLoss	742.4664576231395	655.4344292188695		Negative	C39H69O10N1P1	C3H5O2N1P0	0	120
PS_33:4	ConstantNeutralLoss	740.4508075589996	653.4187791547296		Negative	C39H67O10N1P1	C3H5O2N1P0	0	120
PS_33:5	ConstantNeutralLoss	738.4351574948595	651.4031290905895		Negative	C39H65O10N1P1	C3H5O2N1P0	0	120
PS_35:0	ConstantNeutralLoss	776.5447079438396	689.5126795395696		Negative	C41H79O10N1P1	C3H5O2N1P0	0	120
PS_35:1	ConstantNeutralLoss	774.5290578796995	687.4970294754295		Negative	C41H77O10N1P1	C3H5O2N1P0	0	120
PS_35:2	ConstantNeutralLoss	772.5134078155596	685.4813794112896		Negative	C41H75O10N1P1	C3H5O2N1P0	0	120
PS_35:3	ConstantNeutralLoss	770.4977577514195	683.4657293471495		Negative	C41H73O10N1P1	C3H5O2N1P0	0	120
PS_35:4	ConstantNeutralLoss	768.4821076872796	681.4500792830096		Negative	C41H71O10N1P1	C3H5O2N1P0	0	120
PS_35:5	ConstantNeutralLoss	766.4664576231395	679.4344292188695		Negative	C41H69O10N1P1	C3H5O2N1P0	0	120
PS_35:6	ConstantNeutralLoss	764.4508075589996	677.4187791547296		Negative	C41H67O10N1P1	C3H5O2N1P0	0	120
PS_35:7	ConstantNeutralLoss	762.4351574948595	675.4031290905895		Negative	C41H65O10N1P1	C3H5O2N1P0	0	120
PS_37:0	ConstantNeutralLoss	804.5760080721196	717.5439796678496		Negative	C43H83O10N1P1	C3H5O2N1P0	0	120
PS_37:1	ConstantNeutralLoss	802.5603580079795	715.5283296037095		Negative	C43H81O10N1P1	C3H5O2N1P0	0	120
PS_37:4	ConstantNeutralLoss	796.5134078155596	709.4813794112896		Negative	C43H75O10N1P1	C3H5O2N1P0	0	120
PS_37:5	ConstantNeutralLoss	794.4977577514195	707.4657293471495		Negative	C43H73O10N1P1	C3H5O2N1P0	0	120
PS_37:6	ConstantNeutralLoss	792.4821076872796	705.4500792830096		Negative	C43H71O10N1P1	C3H5O2N1P0	0	120
PS_37:7	ConstantNeutralLoss	790.4664576231395	703.4344292188695		Negative	C43H69O10N1P1	C3H5O2N1P0	0	120
PS_37:8	ConstantNeutralLoss	788.4508075589996	701.4187791547296		Negative	C43H67O10N1P1	C3H5O2N1P0	0	120
PS_39:0	ConstantNeutralLoss	832.6073082003996	745.5752797961294		Negative	C45H87O10N1P1	C3H5O2N1P0	0	120
PS_39:1	ConstantNeutralLoss	830.5916581362595	743.5596297319895		Negative	C45H85O10N1P1	C3H5O2N1P0	0	120
PS_39:2	ConstantNeutralLoss	828.5760080721196	741.5439796678496		Negative	C45H83O10N1P1	C3H5O2N1P0	0	120
PS_39:3	ConstantNeutralLoss	826.5603580079795	739.5283296037095		Negative	C45H81O10N1P1	C3H5O2N1P0	0	120
PS_39:4	ConstantNeutralLoss	824.5447079438396	737.5126795395696		Negative	C45H79O10N1P1	C3H5O2N1P0	0	120
PS_39:5	ConstantNeutralLoss	822.5290578796995	735.4970294754295		Negative	C45H77O10N1P1	C3H5O2N1P0	0	120
PS_39:6	ConstantNeutralLoss	820.5134078155596	733.4813794112896		Negative	C45H75O10N1P1	C3H5O2N1P0	0	120
PS_39:7	ConstantNeutralLoss	818.4977577514195	731.4657293471495		Negative	C45H73O10N1P1	C3H5O2N1P0	0	120
PS_39:8	ConstantNeutralLoss	816.4821076872796	729.4500792830096		Negative	C45H71O10N1P1	C3H5O2N1P0	0	120
PS_33:6	ConstantNeutralLoss	736.4195074307196	649.3874790264496		Negative	C39H63O10N1P1	C3H5O2N1P0	0	120
PS_35:8	ConstantNeutralLoss	760.4195074307196	673.3874790264496		Negative	C41H63O10N1P1	C3H5O2N1P0	0	120
PS_37:2	ConstantNeutralLoss	800.5447079438396	713.5126795395696		Negative	C43H79O10N1P1	C3H5O2N1P0	0	120
PS_37:9	ConstantNeutralLoss	786.4351574948595	699.4031290905895		Negative	C43H65O10N1P1	C3H5O2N1P0	0	120
PS_39:9	ConstantNeutralLoss	814.4664576231395	727.4344292188695		Negative	C45H69O10N1P1	C3H5O2N1P0	0	120
PS_33:7	ConstantNeutralLoss	734.4038573665795	647.3718289623095		Negative	C39H61O10N1P1	C3H5O2N1P0	0	120
PS_35:9	ConstantNeutralLoss	758.4038573665795	671.3718289623095		Negative	C41H61O10N1P1	C3H5O2N1P0	0	120
PS_37:3	ConstantNeutralLoss	798.5290578796995	711.4970294754295		Negative	C43H77O10N1P1	C3H5O2N1P0	0	120
PS_37:10	ConstantNeutralLoss	784.4195074307196	697.3874790264496		Negative	C43H63O10N1P1	C3H5O2N1P0	0	120
PS_39:10	ConstantNeutralLoss	812.4508075589996	725.4187791547296		Negative	C45H67O10N1P1	C3H5O2N1P0	0	120
PS_40:0	ConstantNeutralLoss	846.6229582645395	759.5909298602695		Negative	C46H89O10N1P1	C3H5O2N1P0	0	120
PS_40:1	ConstantNeutralLoss	844.6073082003996	757.5752797961294		Negative	C46H87O10N1P1	C3H5O2N1P0	0	120
PS_40:2	ConstantNeutralLoss	842.5916581362595	755.5596297319895		Negative	C46H85O10N1P1	C3H5O2N1P0	0	120
PS_40:3	ConstantNeutralLoss	840.5760080721196	753.5439796678496		Negative	C46H83O10N1P1	C3H5O2N1P0	0	120
PS_40:4	ConstantNeutralLoss	838.5603580079795	751.5283296037095		Negative	C46H81O10N1P1	C3H5O2N1P0	0	120
PS_40:5	ConstantNeutralLoss	836.5447079438396	749.5126795395696		Negative	C46H79O10N1P1	C3H5O2N1P0	0	120
PS_40:6	ConstantNeutralLoss	834.5290578796995	747.4970294754295		Negative	C46H77O10N1P1	C3H5O2N1P0	0	120
PS_40:7	ConstantNeutralLoss	832.5134078155596	745.4813794112896		Negative	C46H75O10N1P1	C3H5O2N1P0	0	120
PS_40:8	ConstantNeutralLoss	830.4977577514195	743.4657293471495		Negative	C46H73O10N1P1	C3H5O2N1P0	0	120
PS_40:9	ConstantNeutralLoss	828.4821076872796	741.4500792830096		Negative	C46H71O10N1P1	C3H5O2N1P0	0	120
PS_40:10	ConstantNeutralLoss	826.4664576231395	739.4344292188695		Negative	C46H69O10N1P1	C3H5O2N1P0	0	120
PS_38:11	ConstantNeutralLoss	796.4195074307196	709.3874790264496		Negative	C44H63O10N1P1	C3H5O2N1P0	0	120
PS_40:11	ConstantNeutralLoss	824.4508075589996	737.4187791547296		Negative	C46H67O10N1P1	C3H5O2N1P0	0	120
PS_41:0	ConstantNeutralLoss	860.6386083286797	773.6065799244094		Negative	C47H91O10N1P1	C3H5O2N1P0	0	120
PS_41:1	ConstantNeutralLoss	858.6229582645395	771.5909298602695		Negative	C47H89O10N1P1	C3H5O2N1P0	0	120
PS_41:2	ConstantNeutralLoss	856.6073082003996	769.5752797961294		Negative	C47H87O10N1P1	C3H5O2N1P0	0	120
PS_41:3	ConstantNeutralLoss	854.5916581362595	767.5596297319895		Negative	C47H85O10N1P1	C3H5O2N1P0	0	120
PS_41:4	ConstantNeutralLoss	852.5760080721196	765.5439796678496		Negative	C47H83O10N1P1	C3H5O2N1P0	0	120
PS_41:5	ConstantNeutralLoss	850.5603580079795	763.5283296037095		Negative	C47H81O10N1P1	C3H5O2N1P0	0	120
PS_41:6	ConstantNeutralLoss	848.5447079438396	761.5126795395696		Negative	C47H79O10N1P1	C3H5O2N1P0	0	120
PS_41:7	ConstantNeutralLoss	846.5290578796995	759.4970294754295		Negative	C47H77O10N1P1	C3H5O2N1P0	0	120
PS_41:8	ConstantNeutralLoss	844.5134078155596	757.4813794112896		Negative	C47H75O10N1P1	C3H5O2N1P0	0	120
PS_41:9	ConstantNeutralLoss	842.4977577514195	755.4657293471495		Negative	C47H73O10N1P1	C3H5O2N1P0	0	120
PS_41:10	ConstantNeutralLoss	840.4821076872796	753.4500792830096		Negative	C47H71O10N1P1	C3H5O2N1P0	0	120
PS_39:11	ConstantNeutralLoss	810.4351574948595	723.4031290905895		Negative	C45H65O10N1P1	C3H5O2N1P0	0	120
PS_41:11	ConstantNeutralLoss	838.4664576231395	751.4344292188695		Negative	C47H69O10N1P1	C3H5O2N1P0	0	120
PS_42:0	ConstantNeutralLoss	874.6542583928195	787.6222299885495		Negative	C48H93O10N1P1	C3H5O2N1P0	0	120
PS_42:1	ConstantNeutralLoss	872.6386083286797	785.6065799244094		Negative	C48H91O10N1P1	C3H5O2N1P0	0	120
PS_42:2	ConstantNeutralLoss	870.6229582645395	783.5909298602695		Negative	C48H89O10N1P1	C3H5O2N1P0	0	120
PS_42:3	ConstantNeutralLoss	868.6073082003996	781.5752797961294		Negative	C48H87O10N1P1	C3H5O2N1P0	0	120
PS_42:4	ConstantNeutralLoss	866.5916581362595	779.5596297319895		Negative	C48H85O10N1P1	C3H5O2N1P0	0	120
PS_42:5	ConstantNeutralLoss	864.5760080721196	777.5439796678496		Negative	C48H83O10N1P1	C3H5O2N1P0	0	120
PS_42:6	ConstantNeutralLoss	862.5603580079795	775.5283296037095		Negative	C48H81O10N1P1	C3H5O2N1P0	0	120
PS_42:7	ConstantNeutralLoss	860.5447079438396	773.5126795395696		Negative	C48H79O10N1P1	C3H5O2N1P0	0	120
PS_42:8	ConstantNeutralLoss	858.5290578796995	771.4970294754295		Negative	C48H77O10N1P1	C3H5O2N1P0	0	120
PS_42:9	ConstantNeutralLoss	856.5134078155596	769.4813794112896		Negative	C48H75O10N1P1	C3H5O2N1P0	0	120
PS_42:10	ConstantNeutralLoss	854.4977577514195	767.4657293471495		Negative	C48H73O10N1P1	C3H5O2N1P0	0	120
PS_42:11	ConstantNeutralLoss	852.4821076872796	765.4500792830096		Negative	C48H71O10N1P1	C3H5O2N1P0	0	120
PS_40:12	ConstantNeutralLoss	822.4351574948595	735.4031290905895		Negative	C46H65O10N1P1	C3H5O2N1P0	0	120
PS_42:12	ConstantNeutralLoss	850.4664576231395	763.4344292188695		Negative	C48H69O10N1P1	C3H5O2N1P0	0	120
PS_38:12	ConstantNeutralLoss	794.4038573665795	707.3718289623095		Negative	C44H61O10N1P1	C3H5O2N1P0	0	120
PS_40:13	ConstantNeutralLoss	820.4195074307196	733.3874790264496		Negative	C46H63O10N1P1	C3H5O2N1P0	0	120
PS_42:13	ConstantNeutralLoss	848.4508075589996	761.4187791547296		Negative	C48H67O10N1P1	C3H5O2N1P0	0	120
PS_44:0	ConstantNeutralLoss	902.6855585210996	815.6535301168295		Negative	C50H97O10N1P1	C3H5O2N1P0	0	120
PS_44:1	ConstantNeutralLoss	900.6699084569597	813.6378800526894		Negative	C50H95O10N1P1	C3H5O2N1P0	0	120
PS_44:2	ConstantNeutralLoss	898.6542583928195	811.6222299885495		Negative	C50H93O10N1P1	C3H5O2N1P0	0	120
PS_44:3	ConstantNeutralLoss	896.6386083286797	809.6065799244094		Negative	C50H91O10N1P1	C3H5O2N1P0	0	120
PS_44:4	ConstantNeutralLoss	894.6229582645395	807.5909298602695		Negative	C50H89O10N1P1	C3H5O2N1P0	0	120
PS_44:5	ConstantNeutralLoss	892.6073082003996	805.5752797961294		Negative	C50H87O10N1P1	C3H5O2N1P0	0	120
PS_44:6	ConstantNeutralLoss	890.5916581362595	803.5596297319895		Negative	C50H85O10N1P1	C3H5O2N1P0	0	120
PS_44:7	ConstantNeutralLoss	888.5760080721196	801.5439796678496		Negative	C50H83O10N1P1	C3H5O2N1P0	0	120
PS_44:8	ConstantNeutralLoss	886.5603580079795	799.5283296037095		Negative	C50H81O10N1P1	C3H5O2N1P0	0	120
PS_44:9	ConstantNeutralLoss	884.5447079438396	797.5126795395696		Negative	C50H79O10N1P1	C3H5O2N1P0	0	120
PS_44:10	ConstantNeutralLoss	882.5290578796995	795.4970294754295		Negative	C50H77O10N1P1	C3H5O2N1P0	0	120
PS_44:11	ConstantNeutralLoss	880.5134078155596	793.4813794112896		Negative	C50H75O10N1P1	C3H5O2N1P0	0	120
PS_44:12	ConstantNeutralLoss	878.4977577514195	791.4657293471495		Negative	C50H73O10N1P1	C3H5O2N1P0	0	120
PS_44:13	ConstantNeutralLoss	876.4821076872796	789.4500792830096		Negative	C50H71O10N1P1	C3H5O2N1P0	0	120
PS_42:14	ConstantNeutralLoss	846.4351574948595	759.4031290905895		Negative	C48H65O10N1P1	C3H5O2N1P0	0	120
PS_44:14	ConstantNeutralLoss	874.4664576231395	787.4344292188695		Negative	C50H69O10N1P1	C3H5O2N1P0	0	120
PS_40:14	ConstantNeutralLoss	818.4038573665795	731.3718289623095		Negative	C46H61O10N1P1	C3H5O2N1P0	0	120
PS_42:15	ConstantNeutralLoss	844.4195074307196	757.3874790264496		Negative	C48H63O10N1P1	C3H5O2N1P0	0	120
PS_44:15	ConstantNeutralLoss	872.4508075589996	785.4187791547296		Negative	C50H67O10N1P1	C3H5O2N1P0	0	120
PS_46:0	ConstantNeutralLoss	930.7168586493796	843.6848302451095		Negative	C52H101O10N1P1	C3H5O2N1P0	0	120
PS_46:1	ConstantNeutralLoss	928.7012085852397	841.6691801809694		Negative	C52H99O10N1P1	C3H5O2N1P0	0	120
PS_46:2	ConstantNeutralLoss	926.6855585210996	839.6535301168295		Negative	C52H97O10N1P1	C3H5O2N1P0	0	120
PS_46:3	ConstantNeutralLoss	924.6699084569597	837.6378800526894		Negative	C52H95O10N1P1	C3H5O2N1P0	0	120
PS_46:4	ConstantNeutralLoss	922.6542583928195	835.6222299885495		Negative	C52H93O10N1P1	C3H5O2N1P0	0	120
PS_46:5	ConstantNeutralLoss	920.6386083286797	833.6065799244094		Negative	C52H91O10N1P1	C3H5O2N1P0	0	120
PS_46:6	ConstantNeutralLoss	918.6229582645395	831.5909298602695		Negative	C52H89O10N1P1	C3H5O2N1P0	0	120
PS_46:7	ConstantNeutralLoss	916.6073082003996	829.5752797961294		Negative	C52H87O10N1P1	C3H5O2N1P0	0	120
PS_46:8	ConstantNeutralLoss	914.5916581362595	827.5596297319895		Negative	C52H85O10N1P1	C3H5O2N1P0	0	120
PS_46:9	ConstantNeutralLoss	912.5760080721196	825.5439796678496		Negative	C52H83O10N1P1	C3H5O2N1P0	0	120
PS_46:10	ConstantNeutralLoss	910.5603580079795	823.5283296037095		Negative	C52H81O10N1P1	C3H5O2N1P0	0	120
PS_46:11	ConstantNeutralLoss	908.5447079438396	821.5126795395696		Negative	C52H79O10N1P1	C3H5O2N1P0	0	120
PS_46:12	ConstantNeutralLoss	906.5290578796995	819.4970294754295		Negative	C52H77O10N1P1	C3H5O2N1P0	0	120
PS_46:13	ConstantNeutralLoss	904.5134078155596	817.4813794112896		Negative	C52H75O10N1P1	C3H5O2N1P0	0	120
PS_46:14	ConstantNeutralLoss	902.4977577514195	815.4657293471495		Negative	C52H73O10N1P1	C3H5O2N1P0	0	120
PS_46:15	ConstantNeutralLoss	900.4821076872796	813.4500792830096		Negative	C52H71O10N1P1	C3H5O2N1P0	0	120
PS_44:16	ConstantNeutralLoss	870.4351574948595	783.4031290905895		Negative	C50H65O10N1P1	C3H5O2N1P0	0	120
PS_46:16	ConstantNeutralLoss	898.4664576231395	811.4344292188695		Negative	C52H69O10N1P1	C3H5O2N1P0	0	120
PS_48:0	ConstantNeutralLoss	958.7481587776596	871.7161303733895		Negative	C54H105O10N1P1	C3H5O2N1P0	0	120
PS_48:1	ConstantNeutralLoss	956.7325087135195	869.7004803092494		Negative	C54H103O10N1P1	C3H5O2N1P0	0	120
PS_48:2	ConstantNeutralLoss	954.7168586493796	867.6848302451095		Negative	C54H101O10N1P1	C3H5O2N1P0	0	120
PS_48:3	ConstantNeutralLoss	952.7012085852397	865.6691801809694		Negative	C54H99O10N1P1	C3H5O2N1P0	0	120
PS_48:4	ConstantNeutralLoss	950.6855585210996	863.6535301168295		Negative	C54H97O10N1P1	C3H5O2N1P0	0	120
PS_48:5	ConstantNeutralLoss	948.6699084569597	861.6378800526894		Negative	C54H95O10N1P1	C3H5O2N1P0	0	120
PS_48:6	ConstantNeutralLoss	946.6542583928195	859.6222299885495		Negative	C54H93O10N1P1	C3H5O2N1P0	0	120
PS_48:7	ConstantNeutralLoss	944.6386083286797	857.6065799244094		Negative	C54H91O10N1P1	C3H5O2N1P0	0	120
PS_48:8	ConstantNeutralLoss	942.6229582645395	855.5909298602695		Negative	C54H89O10N1P1	C3H5O2N1P0	0	120
PS_48:9	ConstantNeutralLoss	940.6073082003996	853.5752797961294		Negative	C54H87O10N1P1	C3H5O2N1P0	0	120
PS_48:10	ConstantNeutralLoss	938.5916581362595	851.5596297319895		Negative	C54H85O10N1P1	C3H5O2N1P0	0	120
PS_48:11	ConstantNeutralLoss	936.5760080721196	849.5439796678496		Negative	C54H83O10N1P1	C3H5O2N1P0	0	120
PS_48:12	ConstantNeutralLoss	934.5603580079795	847.5283296037095		Negative	C54H81O10N1P1	C3H5O2N1P0	0	120
PS_48:13	ConstantNeutralLoss	932.5447079438396	845.5126795395696		Negative	C54H79O10N1P1	C3H5O2N1P0	0	120
PS_48:14	ConstantNeutralLoss	930.5290578796995	843.4970294754295		Negative	C54H77O10N1P1	C3H5O2N1P0	0	120
PS_48:15	ConstantNeutralLoss	928.5134078155596	841.4813794112896		Negative	C54H75O10N1P1	C3H5O2N1P0	0	120
PS_48:16	ConstantNeutralLoss	926.4977577514195	839.4657293471495		Negative	C54H73O10N1P1	C3H5O2N1P0	0	120
PI_20:0	ConstantProduct	641.3307519959695	241.01187748708944		Negative	C29H54O13N0P1	C6H10O8N0P1	0	120
PI_20:1	ConstantProduct	639.3151019318295	241.01187748708944		Negative	C29H52O13N0P1	C6H10O8N0P1	0	120
PI_22:0	ConstantProduct	669.3620521242495	241.01187748708944		Negative	C31H58O13N0P1	C6H10O8N0P1	0	120
PI_22:1	ConstantProduct	667.3464020601095	241.01187748708944		Negative	C31H56O13N0P1	C6H10O8N0P1	0	120
PI_24:0	ConstantProduct	697.3933522525296	241.01187748708944		Negative	C33H62O13N0P1	C6H10O8N0P1	0	120
PI_24:1	ConstantProduct	695.3777021883895	241.01187748708944		Negative	C33H60O13N0P1	C6H10O8N0P1	0	120
PI_24:2	ConstantProduct	693.3620521242495	241.01187748708944		Negative	C33H58O13N0P1	C6H10O8N0P1	0	120
PI_25:0	ConstantProduct	711.4090023166696	241.01187748708944		Negative	C34H64O13N0P1	C6H10O8N0P1	0	120
PI_25:1	ConstantProduct	709.3933522525296	241.01187748708944		Negative	C34H62O13N0P1	C6H10O8N0P1	0	120
PI_25:2	ConstantProduct	707.3777021883895	241.01187748708944		Negative	C34H60O13N0P1	C6H10O8N0P1	0	120
PI_26:0	ConstantProduct	725.4246523808096	241.01187748708944		Negative	C35H66O13N0P1	C6H10O8N0P1	0	120
PI_26:1	ConstantProduct	723.4090023166696	241.01187748708944		Negative	C35H64O13N0P1	C6H10O8N0P1	0	120
PI_26:2	ConstantProduct	721.3933522525296	241.01187748708944		Negative	C35H62O13N0P1	C6H10O8N0P1	0	120
PI_26:3	ConstantProduct	719.3777021883895	241.01187748708944		Negative	C35H60O13N0P1	C6H10O8N0P1	0	120
PI_27:0	ConstantProduct	739.4403024449495	241.01187748708944		Negative	C36H68O13N0P1	C6H10O8N0P1	0	120
PI_27:1	ConstantProduct	737.4246523808096	241.01187748708944		Negative	C36H66O13N0P1	C6H10O8N0P1	0	120
PI_27:2	ConstantProduct	735.4090023166696	241.01187748708944		Negative	C36H64O13N0P1	C6H10O8N0P1	0	120
PI_27:3	ConstantProduct	733.3933522525296	241.01187748708944		Negative	C36H62O13N0P1	C6H10O8N0P1	0	120
PI_28:0	ConstantProduct	753.4559525090896	241.01187748708944		Negative	C37H70O13N0P1	C6H10O8N0P1	0	120
PI_28:1	ConstantProduct	751.4403024449496	241.01187748708944		Negative	C37H68O13N0P1	C6H10O8N0P1	0	120
PI_28:2	ConstantProduct	749.4246523808096	241.01187748708944		Negative	C37H66O13N0P1	C6H10O8N0P1	0	120
PI_28:3	ConstantProduct	747.4090023166696	241.01187748708944		Negative	C37H64O13N0P1	C6H10O8N0P1	0	120
PI_28:4	ConstantProduct	745.3933522525296	241.01187748708944		Negative	C37H62O13N0P1	C6H10O8N0P1	0	120
PI_28:5	ConstantProduct	743.3777021883895	241.01187748708944		Negative	C37H60O13N0P1	C6H10O8N0P1	0	120
PI_30:0	ConstantProduct	781.4872526373696	241.01187748708944		Negative	C39H74O13N0P1	C6H10O8N0P1	0	120
PI_30:1	ConstantProduct	779.4716025732296	241.01187748708944		Negative	C39H72O13N0P1	C6H10O8N0P1	0	120
PI_30:2	ConstantProduct	777.4559525090896	241.01187748708944		Negative	C39H70O13N0P1	C6H10O8N0P1	0	120
PI_30:3	ConstantProduct	775.4403024449496	241.01187748708944		Negative	C39H68O13N0P1	C6H10O8N0P1	0	120
PI_30:4	ConstantProduct	773.4246523808096	241.01187748708944		Negative	C39H66O13N0P1	C6H10O8N0P1	0	120
PI_30:5	ConstantProduct	771.4090023166696	241.01187748708944		Negative	C39H64O13N0P1	C6H10O8N0P1	0	120
PI_30:6	ConstantProduct	769.3933522525296	241.01187748708944		Negative	C39H62O13N0P1	C6H10O8N0P1	0	120
PI_30:7	ConstantProduct	767.3777021883895	241.01187748708944		Negative	C39H60O13N0P1	C6H10O8N0P1	0	120
PI_32:0	ConstantProduct	809.5185527656496	241.01187748708944		Negative	C41H78O13N0P1	C6H10O8N0P1	0	120
PI_32:1	ConstantProduct	807.5029027015095	241.01187748708944		Negative	C41H76O13N0P1	C6H10O8N0P1	0	120
PI_32:4	ConstantProduct	801.4559525090896	241.01187748708944		Negative	C41H70O13N0P1	C6H10O8N0P1	0	120
PI_32:5	ConstantProduct	799.4403024449496	241.01187748708944		Negative	C41H68O13N0P1	C6H10O8N0P1	0	120
PI_32:6	ConstantProduct	797.4246523808096	241.01187748708944		Negative	C41H66O13N0P1	C6H10O8N0P1	0	120
PI_32:7	ConstantProduct	795.4090023166696	241.01187748708944		Negative	C41H64O13N0P1	C6H10O8N0P1	0	120
PI_32:8	ConstantProduct	793.3933522525296	241.01187748708944		Negative	C41H62O13N0P1	C6H10O8N0P1	0	120
PI_34:0	ConstantProduct	837.5498528939295	241.01187748708944		Negative	C43H82O13N0P1	C6H10O8N0P1	0	120
PI_34:1	ConstantProduct	835.5342028297895	241.01187748708944		Negative	C43H80O13N0P1	C6H10O8N0P1	0	120
PI_34:2	ConstantProduct	833.5185527656496	241.01187748708944		Negative	C43H78O13N0P1	C6H10O8N0P1	0	120
PI_34:3	ConstantProduct	831.5029027015095	241.01187748708944		Negative	C43H76O13N0P1	C6H10O8N0P1	0	120
PI_34:4	ConstantProduct	829.4872526373696	241.01187748708944		Negative	C43H74O13N0P1	C6H10O8N0P1	0	120
PI_34:5	ConstantProduct	827.4716025732296	241.01187748708944		Negative	C43H72O13N0P1	C6H10O8N0P1	0	120
PI_34:6	ConstantProduct	825.4559525090896	241.01187748708944		Negative	C43H70O13N0P1	C6H10O8N0P1	0	120
PI_34:7	ConstantProduct	823.4403024449496	241.01187748708944		Negative	C43H68O13N0P1	C6H10O8N0P1	0	120
PI_34:8	ConstantProduct	821.4246523808096	241.01187748708944		Negative	C43H66O13N0P1	C6H10O8N0P1	0	120
PI_20:2	ConstantProduct	637.2994518676895	241.01187748708944		Negative	C29H50O13N0P1	C6H10O8N0P1	0	120
PI_22:2	ConstantProduct	665.3307519959695	241.01187748708944		Negative	C31H54O13N0P1	C6H10O8N0P1	0	120
PI_24:3	ConstantProduct	691.3464020601095	241.01187748708944		Negative	C33H56O13N0P1	C6H10O8N0P1	0	120
PI_25:3	ConstantProduct	705.3620521242495	241.01187748708944		Negative	C34H58O13N0P1	C6H10O8N0P1	0	120
PI_26:4	ConstantProduct	717.3620521242495	241.01187748708944		Negative	C35H58O13N0P1	C6H10O8N0P1	0	120
PI_27:4	ConstantProduct	731.3777021883895	241.01187748708944		Negative	C36H60O13N0P1	C6H10O8N0P1	0	120
PI_28:6	ConstantProduct	741.3620521242495	241.01187748708944		Negative	C37H58O13N0P1	C6H10O8N0P1	0	120
PI_30:8	ConstantProduct	765.3620521242495	241.01187748708944		Negative	C39H58O13N0P1	C6H10O8N0P1	0	120
PI_32:2	ConstantProduct	805.4872526373696	241.01187748708944		Negative	C41H74O13N0P1	C6H10O8N0P1	0	120
PI_32:9	ConstantProduct	791.3777021883895	241.01187748708944		Negative	C41H60O13N0P1	C6H10O8N0P1	0	120
PI_34:9	ConstantProduct	819.4090023166696	241.01187748708944		Negative	C43H64O13N0P1	C6H10O8N0P1	0	120
PI_29:0	ConstantProduct	767.4716025732296	241.01187748708944		Negative	C38H72O13N0P1	C6H10O8N0P1	0	120
PI_29:1	ConstantProduct	765.4559525090896	241.01187748708944		Negative	C38H70O13N0P1	C6H10O8N0P1	0	120
PI_29:2	ConstantProduct	763.4403024449496	241.01187748708944		Negative	C38H68O13N0P1	C6H10O8N0P1	0	120
PI_29:3	ConstantProduct	761.4246523808096	241.01187748708944		Negative	C38H66O13N0P1	C6H10O8N0P1	0	120
PI_32:3	ConstantProduct	803.4716025732296	241.01187748708944		Negative	C41H72O13N0P1	C6H10O8N0P1	0	120
PI_36:0	ConstantProduct	865.5811530222095	241.01187748708944		Negative	C45H86O13N0P1	C6H10O8N0P1	0	120
PI_36:1	ConstantProduct	863.5655029580695	241.01187748708944		Negative	C45H84O13N0P1	C6H10O8N0P1	0	120
PI_36:2	ConstantProduct	861.5498528939295	241.01187748708944		Negative	C45H82O13N0P1	C6H10O8N0P1	0	120
PI_36:3	ConstantProduct	859.5342028297895	241.01187748708944		Negative	C45H80O13N0P1	C6H10O8N0P1	0	120
PI_36:4	ConstantProduct	857.5185527656496	241.01187748708944		Negative	C45H78O13N0P1	C6H10O8N0P1	0	120
PI_36:5	ConstantProduct	855.5029027015095	241.01187748708944		Negative	C45H76O13N0P1	C6H10O8N0P1	0	120
PI_36:6	ConstantProduct	853.4872526373696	241.01187748708944		Negative	C45H74O13N0P1	C6H10O8N0P1	0	120
PI_36:7	ConstantProduct	851.4716025732296	241.01187748708944		Negative	C45H72O13N0P1	C6H10O8N0P1	0	120
PI_36:8	ConstantProduct	849.4559525090896	241.01187748708944		Negative	C45H70O13N0P1	C6H10O8N0P1	0	120
PI_29:4	ConstantProduct	759.4090023166696	241.01187748708944		Negative	C38H64O13N0P1	C6H10O8N0P1	0	120
PI_36:9	ConstantProduct	847.4403024449496	241.01187748708944		Negative	C45H68O13N0P1	C6H10O8N0P1	0	120
PI_31:0	ConstantProduct	795.5029027015095	241.01187748708944		Negative	C40H76O13N0P1	C6H10O8N0P1	0	120
PI_31:1	ConstantProduct	793.4872526373696	241.01187748708944		Negative	C40H74O13N0P1	C6H10O8N0P1	0	120
PI_31:2	ConstantProduct	791.4716025732296	241.01187748708944		Negative	C40H72O13N0P1	C6H10O8N0P1	0	120
PI_31:3	ConstantProduct	789.4559525090896	241.01187748708944		Negative	C40H70O13N0P1	C6H10O8N0P1	0	120
PI_38:0	ConstantProduct	893.6124531504895	241.01187748708944		Negative	C47H90O13N0P1	C6H10O8N0P1	0	120
PI_38:1	ConstantProduct	891.5968030863495	241.01187748708944		Negative	C47H88O13N0P1	C6H10O8N0P1	0	120
PI_38:2	ConstantProduct	889.5811530222095	241.01187748708944		Negative	C47H86O13N0P1	C6H10O8N0P1	0	120
PI_38:3	ConstantProduct	887.5655029580695	241.01187748708944		Negative	C47H84O13N0P1	C6H10O8N0P1	0	120
PI_38:4	ConstantProduct	885.5498528939295	241.01187748708944		Negative	C47H82O13N0P1	C6H10O8N0P1	0	120
PI_38:5	ConstantProduct	883.5342028297895	241.01187748708944		Negative	C47H80O13N0P1	C6H10O8N0P1	0	120
PI_38:6	ConstantProduct	881.5185527656496	241.01187748708944		Negative	C47H78O13N0P1	C6H10O8N0P1	0	120
PI_38:7	ConstantProduct	879.5029027015095	241.01187748708944		Negative	C47H76O13N0P1	C6H10O8N0P1	0	120
PI_38:8	ConstantProduct	877.4872526373696	241.01187748708944		Negative	C47H74O13N0P1	C6H10O8N0P1	0	120
PI_31:4	ConstantProduct	787.4403024449496	241.01187748708944		Negative	C40H68O13N0P1	C6H10O8N0P1	0	120
PI_38:9	ConstantProduct	875.4716025732296	241.01187748708944		Negative	C47H72O13N0P1	C6H10O8N0P1	0	120
PI_31:5	ConstantProduct	785.4246523808096	241.01187748708944		Negative	C40H66O13N0P1	C6H10O8N0P1	0	120
PI_36:10	ConstantProduct	845.4246523808096	241.01187748708944		Negative	C45H66O13N0P1	C6H10O8N0P1	0	120
PI_38:10	ConstantProduct	873.4559525090896	241.01187748708944		Negative	C47H70O13N0P1	C6H10O8N0P1	0	120
PI_33:0	ConstantProduct	823.5342028297895	241.01187748708944		Negative	C42H80O13N0P1	C6H10O8N0P1	0	120
PI_33:1	ConstantProduct	821.5185527656496	241.01187748708944		Negative	C42H78O13N0P1	C6H10O8N0P1	0	120
PI_33:2	ConstantProduct	819.5029027015095	241.01187748708944		Negative	C42H76O13N0P1	C6H10O8N0P1	0	120
PI_33:3	ConstantProduct	817.4872526373696	241.01187748708944		Negative	C42H74O13N0P1	C6H10O8N0P1	0	120
PI_33:4	ConstantProduct	815.4716025732296	241.01187748708944		Negative	C42H72O13N0P1	C6H10O8N0P1	0	120
PI_33:5	ConstantProduct	813.4559525090896	241.01187748708944		Negative	C42H70O13N0P1	C6H10O8N0P1	0	120
PI_35:0	ConstantProduct	851.5655029580695	241.01187748708944		Negative	C44H84O13N0P1	C6H10O8N0P1	0	120
PI_35:1	ConstantProduct	849.5498528939295	241.01187748708944		Negative	C44H82O13N0P1	C6H10O8N0P1	0	120
PI_35:2	ConstantProduct	847.5342028297895	241.01187748708944		Negative	C44H80O13N0P1	C6H10O8N0P1	0	120
PI_35:3	ConstantProduct	845.5185527656496	241.01187748708944		Negative	C44H78O13N0P1	C6H10O8N0P1	0	120
PI_35:4	ConstantProduct	843.5029027015095	241.01187748708944		Negative	C44H76O13N0P1	C6H10O8N0P1	0	120
PI_35:5	ConstantProduct	841.4872526373696	241.01187748708944		Negative	C44H74O13N0P1	C6H10O8N0P1	0	120
PI_35:6	ConstantProduct	839.4716025732296	241.01187748708944		Negative	C44H72O13N0P1	C6H10O8N0P1	0	120
PI_35:7	ConstantProduct	837.4559525090896	241.01187748708944		Negative	C44H70O13N0P1	C6H10O8N0P1	0	120
PI_37:0	ConstantProduct	879.5968030863495	241.01187748708944		Negative	C46H88O13N0P1	C6H10O8N0P1	0	120
PI_37:1	ConstantProduct	877.5811530222095	241.01187748708944		Negative	C46H86O13N0P1	C6H10O8N0P1	0	120
PI_37:4	ConstantProduct	871.5342028297895	241.01187748708944		Negative	C46H80O13N0P1	C6H10O8N0P1	0	120
PI_37:5	ConstantProduct	869.5185527656496	241.01187748708944		Negative	C46H78O13N0P1	C6H10O8N0P1	0	120
PI_37:6	ConstantProduct	867.5029027015095	241.01187748708944		Negative	C46H76O13N0P1	C6H10O8N0P1	0	120
PI_37:7	ConstantProduct	865.4872526373696	241.01187748708944		Negative	C46H74O13N0P1	C6H10O8N0P1	0	120
PI_37:8	ConstantProduct	863.4716025732296	241.01187748708944		Negative	C46H72O13N0P1	C6H10O8N0P1	0	120
PI_39:0	ConstantProduct	907.6281032146295	241.01187748708944		Negative	C48H92O13N0P1	C6H10O8N0P1	0	120
PI_39:1	ConstantProduct	905.6124531504895	241.01187748708944		Negative	C48H90O13N0P1	C6H10O8N0P1	0	120
PI_39:2	ConstantProduct	903.5968030863495	241.01187748708944		Negative	C48H88O13N0P1	C6H10O8N0P1	0	120
PI_39:3	ConstantProduct	901.5811530222095	241.01187748708944		Negative	C48H86O13N0P1	C6H10O8N0P1	0	120
PI_39:4	ConstantProduct	899.5655029580695	241.01187748708944		Negative	C48H84O13N0P1	C6H10O8N0P1	0	120
PI_39:5	ConstantProduct	897.5498528939295	241.01187748708944		Negative	C48H82O13N0P1	C6H10O8N0P1	0	120
PI_39:6	ConstantProduct	895.5342028297895	241.01187748708944		Negative	C48H80O13N0P1	C6H10O8N0P1	0	120
PI_39:7	ConstantProduct	893.5185527656496	241.01187748708944		Negative	C48H78O13N0P1	C6H10O8N0P1	0	120
PI_39:8	ConstantProduct	891.5029027015095	241.01187748708944		Negative	C48H76O13N0P1	C6H10O8N0P1	0	120
PI_33:6	ConstantProduct	811.4403024449496	241.01187748708944		Negative	C42H68O13N0P1	C6H10O8N0P1	0	120
PI_35:8	ConstantProduct	835.4403024449496	241.01187748708944		Negative	C44H68O13N0P1	C6H10O8N0P1	0	120
PI_37:2	ConstantProduct	875.5655029580695	241.01187748708944		Negative	C46H84O13N0P1	C6H10O8N0P1	0	120
PI_37:9	ConstantProduct	861.4559525090896	241.01187748708944		Negative	C46H70O13N0P1	C6H10O8N0P1	0	120
PI_39:9	ConstantProduct	889.4872526373696	241.01187748708944		Negative	C48H74O13N0P1	C6H10O8N0P1	0	120
PI_33:7	ConstantProduct	809.4246523808096	241.01187748708944		Negative	C42H66O13N0P1	C6H10O8N0P1	0	120
PI_35:9	ConstantProduct	833.4246523808096	241.01187748708944		Negative	C44H66O13N0P1	C6H10O8N0P1	0	120
PI_37:3	ConstantProduct	873.5498528939295	241.01187748708944		Negative	C46H82O13N0P1	C6H10O8N0P1	0	120
PI_37:10	ConstantProduct	859.4403024449496	241.01187748708944		Negative	C46H68O13N0P1	C6H10O8N0P1	0	120
PI_39:10	ConstantProduct	887.4716025732296	241.01187748708944		Negative	C48H72O13N0P1	C6H10O8N0P1	0	120
PI_40:0	ConstantProduct	921.6437532787695	241.01187748708944		Negative	C49H94O13N0P1	C6H10O8N0P1	0	120
PI_40:1	ConstantProduct	919.6281032146295	241.01187748708944		Negative	C49H92O13N0P1	C6H10O8N0P1	0	120
PI_40:2	ConstantProduct	917.6124531504895	241.01187748708944		Negative	C49H90O13N0P1	C6H10O8N0P1	0	120
PI_40:3	ConstantProduct	915.5968030863495	241.01187748708944		Negative	C49H88O13N0P1	C6H10O8N0P1	0	120
PI_40:4	ConstantProduct	913.5811530222095	241.01187748708944		Negative	C49H86O13N0P1	C6H10O8N0P1	0	120
PI_40:5	ConstantProduct	911.5655029580695	241.01187748708944		Negative	C49H84O13N0P1	C6H10O8N0P1	0	120
PI_40:6	ConstantProduct	909.5498528939295	241.01187748708944		Negative	C49H82O13N0P1	C6H10O8N0P1	0	120
PI_40:7	ConstantProduct	907.5342028297895	241.01187748708944		Negative	C49H80O13N0P1	C6H10O8N0P1	0	120
PI_40:8	ConstantProduct	905.5185527656496	241.01187748708944		Negative	C49H78O13N0P1	C6H10O8N0P1	0	120
PI_40:9	ConstantProduct	903.5029027015095	241.01187748708944		Negative	C49H76O13N0P1	C6H10O8N0P1	0	120
PI_40:10	ConstantProduct	901.4872526373696	241.01187748708944		Negative	C49H74O13N0P1	C6H10O8N0P1	0	120
PI_38:11	ConstantProduct	871.4403024449496	241.01187748708944		Negative	C47H68O13N0P1	C6H10O8N0P1	0	120
PI_40:11	ConstantProduct	899.4716025732296	241.01187748708944		Negative	C49H72O13N0P1	C6H10O8N0P1	0	120
PI_41:0	ConstantProduct	935.6594033429095	241.01187748708944		Negative	C50H96O13N0P1	C6H10O8N0P1	0	120
PI_41:1	ConstantProduct	933.6437532787695	241.01187748708944		Negative	C50H94O13N0P1	C6H10O8N0P1	0	120
PI_41:2	ConstantProduct	931.6281032146295	241.01187748708944		Negative	C50H92O13N0P1	C6H10O8N0P1	0	120
PI_41:3	ConstantProduct	929.6124531504895	241.01187748708944		Negative	C50H90O13N0P1	C6H10O8N0P1	0	120
PI_41:4	ConstantProduct	927.5968030863495	241.01187748708944		Negative	C50H88O13N0P1	C6H10O8N0P1	0	120
PI_41:5	ConstantProduct	925.5811530222095	241.01187748708944		Negative	C50H86O13N0P1	C6H10O8N0P1	0	120
PI_41:6	ConstantProduct	923.5655029580695	241.01187748708944		Negative	C50H84O13N0P1	C6H10O8N0P1	0	120
PI_41:7	ConstantProduct	921.5498528939295	241.01187748708944		Negative	C50H82O13N0P1	C6H10O8N0P1	0	120
PI_41:8	ConstantProduct	919.5342028297895	241.01187748708944		Negative	C50H80O13N0P1	C6H10O8N0P1	0	120
PI_41:9	ConstantProduct	917.5185527656496	241.01187748708944		Negative	C50H78O13N0P1	C6H10O8N0P1	0	120
PI_41:10	ConstantProduct	915.5029027015095	241.01187748708944		Negative	C50H76O13N0P1	C6H10O8N0P1	0	120
PI_39:11	ConstantProduct	885.4559525090896	241.01187748708944		Negative	C48H70O13N0P1	C6H10O8N0P1	0	120
PI_41:11	ConstantProduct	913.4872526373696	241.01187748708944		Negative	C50H74O13N0P1	C6H10O8N0P1	0	120
PI_42:0	ConstantProduct	949.6750534070495	241.01187748708944		Negative	C51H98O13N0P1	C6H10O8N0P1	0	120
PI_42:1	ConstantProduct	947.6594033429095	241.01187748708944		Negative	C51H96O13N0P1	C6H10O8N0P1	0	120
PI_42:2	ConstantProduct	945.6437532787695	241.01187748708944		Negative	C51H94O13N0P1	C6H10O8N0P1	0	120
PI_42:3	ConstantProduct	943.6281032146295	241.01187748708944		Negative	C51H92O13N0P1	C6H10O8N0P1	0	120
PI_42:4	ConstantProduct	941.6124531504895	241.01187748708944		Negative	C51H90O13N0P1	C6H10O8N0P1	0	120
PI_42:5	ConstantProduct	939.5968030863495	241.01187748708944		Negative	C51H88O13N0P1	C6H10O8N0P1	0	120
PI_42:6	ConstantProduct	937.5811530222095	241.01187748708944		Negative	C51H86O13N0P1	C6H10O8N0P1	0	120
PI_42:7	ConstantProduct	935.5655029580695	241.01187748708944		Negative	C51H84O13N0P1	C6H10O8N0P1	0	120
PI_42:8	ConstantProduct	933.5498528939295	241.01187748708944		Negative	C51H82O13N0P1	C6H10O8N0P1	0	120
PI_42:9	ConstantProduct	931.5342028297895	241.01187748708944		Negative	C51H80O13N0P1	C6H10O8N0P1	0	120
PI_42:10	ConstantProduct	929.5185527656496	241.01187748708944		Negative	C51H78O13N0P1	C6H10O8N0P1	0	120
PI_42:11	ConstantProduct	927.5029027015095	241.01187748708944		Negative	C51H76O13N0P1	C6H10O8N0P1	0	120
PI_40:12	ConstantProduct	897.4559525090896	241.01187748708944		Negative	C49H70O13N0P1	C6H10O8N0P1	0	120
PI_42:12	ConstantProduct	925.4872526373696	241.01187748708944		Negative	C51H74O13N0P1	C6H10O8N0P1	0	120
PI_38:12	ConstantProduct	869.4246523808096	241.01187748708944		Negative	C47H66O13N0P1	C6H10O8N0P1	0	120
PI_40:13	ConstantProduct	895.4403024449496	241.01187748708944		Negative	C49H68O13N0P1	C6H10O8N0P1	0	120
PI_42:13	ConstantProduct	923.4716025732296	241.01187748708944		Negative	C51H72O13N0P1	C6H10O8N0P1	0	120
PI_44:0	ConstantProduct	977.7063535353295	241.01187748708944		Negative	C53H102O13N0P1	C6H10O8N0P1	0	120
PI_44:1	ConstantProduct	975.6907034711895	241.01187748708944		Negative	C53H100O13N0P1	C6H10O8N0P1	0	120
PI_44:2	ConstantProduct	973.6750534070495	241.01187748708944		Negative	C53H98O13N0P1	C6H10O8N0P1	0	120
PI_44:3	ConstantProduct	971.6594033429095	241.01187748708944		Negative	C53H96O13N0P1	C6H10O8N0P1	0	120
PI_44:4	ConstantProduct	969.6437532787695	241.01187748708944		Negative	C53H94O13N0P1	C6H10O8N0P1	0	120
PI_44:5	ConstantProduct	967.6281032146295	241.01187748708944		Negative	C53H92O13N0P1	C6H10O8N0P1	0	120
PI_44:6	ConstantProduct	965.6124531504895	241.01187748708944		Negative	C53H90O13N0P1	C6H10O8N0P1	0	120
PI_44:7	ConstantProduct	963.5968030863495	241.01187748708944		Negative	C53H88O13N0P1	C6H10O8N0P1	0	120
PI_44:8	ConstantProduct	961.5811530222095	241.01187748708944		Negative	C53H86O13N0P1	C6H10O8N0P1	0	120
PI_44:9	ConstantProduct	959.5655029580695	241.01187748708944		Negative	C53H84O13N0P1	C6H10O8N0P1	0	120
PI_44:10	ConstantProduct	957.5498528939295	241.01187748708944		Negative	C53H82O13N0P1	C6H10O8N0P1	0	120
PI_44:11	ConstantProduct	955.5342028297895	241.01187748708944		Negative	C53H80O13N0P1	C6H10O8N0P1	0	120
PI_44:12	ConstantProduct	953.5185527656496	241.01187748708944		Negative	C53H78O13N0P1	C6H10O8N0P1	0	120
PI_44:13	ConstantProduct	951.5029027015095	241.01187748708944		Negative	C53H76O13N0P1	C6H10O8N0P1	0	120
PI_42:14	ConstantProduct	921.4559525090896	241.01187748708944		Negative	C51H70O13N0P1	C6H10O8N0P1	0	120
PI_44:14	ConstantProduct	949.4872526373696	241.01187748708944		Negative	C53H74O13N0P1	C6H10O8N0P1	0	120
PI_40:14	ConstantProduct	893.4246523808096	241.01187748708944		Negative	C49H66O13N0P1	C6H10O8N0P1	0	120
PI_42:15	ConstantProduct	919.4403024449496	241.01187748708944		Negative	C51H68O13N0P1	C6H10O8N0P1	0	120
PI_44:15	ConstantProduct	947.4716025732296	241.01187748708944		Negative	C53H72O13N0P1	C6H10O8N0P1	0	120
PI_46:0	ConstantProduct	1005.7376536636095	241.01187748708944		Negative	C55H106O13N0P1	C6H10O8N0P1	0	120
PI_46:1	ConstantProduct	1003.7220035994695	241.01187748708944		Negative	C55H104O13N0P1	C6H10O8N0P1	0	120
PI_46:2	ConstantProduct	1001.7063535353295	241.01187748708944		Negative	C55H102O13N0P1	C6H10O8N0P1	0	120
PI_46:3	ConstantProduct	999.6907034711895	241.01187748708944		Negative	C55H100O13N0P1	C6H10O8N0P1	0	120
PI_46:4	ConstantProduct	997.6750534070495	241.01187748708944		Negative	C55H98O13N0P1	C6H10O8N0P1	0	120
PI_46:5	ConstantProduct	995.6594033429095	241.01187748708944		Negative	C55H96O13N0P1	C6H10O8N0P1	0	120
PI_46:6	ConstantProduct	993.6437532787695	241.01187748708944		Negative	C55H94O13N0P1	C6H10O8N0P1	0	120
PI_46:7	ConstantProduct	991.6281032146295	241.01187748708944		Negative	C55H92O13N0P1	C6H10O8N0P1	0	120
PI_46:8	ConstantProduct	989.6124531504895	241.01187748708944		Negative	C55H90O13N0P1	C6H10O8N0P1	0	120
PI_46:9	ConstantProduct	987.5968030863495	241.01187748708944		Negative	C55H88O13N0P1	C6H10O8N0P1	0	120
PI_46:10	ConstantProduct	985.5811530222095	241.01187748708944		Negative	C55H86O13N0P1	C6H10O8N0P1	0	120
PI_46:11	ConstantProduct	983.5655029580695	241.01187748708944		Negative	C55H84O13N0P1	C6H10O8N0P1	0	120
PI_46:12	ConstantProduct	981.5498528939295	241.01187748708944		Negative	C55H82O13N0P1	C6H10O8N0P1	0	120
PI_46:13	ConstantProduct	979.5342028297895	241.01187748708944		Negative	C55H80O13N0P1	C6H10O8N0P1	0	120
PI_46:14	ConstantProduct	977.5185527656496	241.01187748708944		Negative	C55H78O13N0P1	C6H10O8N0P1	0	120
PI_46:15	ConstantProduct	975.5029027015095	241.01187748708944		Negative	C55H76O13N0P1	C6H10O8N0P1	0	120
PI_44:16	ConstantProduct	945.4559525090896	241.01187748708944		Negative	C53H70O13N0P1	C6H10O8N0P1	0	120
PI_46:16	ConstantProduct	973.4872526373696	241.01187748708944		Negative	C55H74O13N0P1	C6H10O8N0P1	0	120
PI_48:0	ConstantProduct	1033.7689537918895	241.01187748708944		Negative	C57H110O13N0P1	C6H10O8N0P1	0	120
PI_48:1	ConstantProduct	1031.7533037277494	241.01187748708944		Negative	C57H108O13N0P1	C6H10O8N0P1	0	120
PI_48:2	ConstantProduct	1029.7376536636095	241.01187748708944		Negative	C57H106O13N0P1	C6H10O8N0P1	0	120
PI_48:3	ConstantProduct	1027.7220035994694	241.01187748708944		Negative	C57H104O13N0P1	C6H10O8N0P1	0	120
PI_48:4	ConstantProduct	1025.7063535353295	241.01187748708944		Negative	C57H102O13N0P1	C6H10O8N0P1	0	120
PI_48:5	ConstantProduct	1023.6907034711895	241.01187748708944		Negative	C57H100O13N0P1	C6H10O8N0P1	0	120
PI_48:6	ConstantProduct	1021.6750534070495	241.01187748708944		Negative	C57H98O13N0P1	C6H10O8N0P1	0	120
PI_48:7	ConstantProduct	1019.6594033429095	241.01187748708944		Negative	C57H96O13N0P1	C6H10O8N0P1	0	120
PI_48:8	ConstantProduct	1017.6437532787695	241.01187748708944		Negative	C57H94O13N0P1	C6H10O8N0P1	0	120
PI_48:9	ConstantProduct	1015.6281032146295	241.01187748708944		Negative	C57H92O13N0P1	C6H10O8N0P1	0	120
PI_48:10	ConstantProduct	1013.6124531504895	241.01187748708944		Negative	C57H90O13N0P1	C6H10O8N0P1	0	120
PI_48:11	ConstantProduct	1011.5968030863495	241.01187748708944		Negative	C57H88O13N0P1	C6H10O8N0P1	0	120
PI_48:12	ConstantProduct	1009.5811530222095	241.01187748708944		Negative	C57H86O13N0P1	C6H10O8N0P1	0	120
PI_48:13	ConstantProduct	1007.5655029580695	241.01187748708944		Negative	C57H84O13N0P1	C6H10O8N0P1	0	120
PI_48:14	ConstantProduct	1005.5498528939295	241.01187748708944		Negative	C57H82O13N0P1	C6H10O8N0P1	0	120
PI_48:15	ConstantProduct	1003.5342028297895	241.01187748708944		Negative	C57H80O13N0P1	C6H10O8N0P1	0	120
PI_48:16	ConstantProduct	1001.5185527656496	241.01187748708944		Negative	C57H78O13N0P1	C6H10O8N0P1	0	120
PC_O-26:0	ConstantProduct	636.4962666687805	184.07332101418055		Positive	C34H71O7N1P1	C5H15O4N1P1	0	120
PC_O-26:1	ConstantProduct	634.4806166046404	184.07332101418055		Positive	C34H69O7N1P1	C5H15O4N1P1	0	120
PC_O-26:2	ConstantProduct	632.4649665405005	184.07332101418055		Positive	C34H67O7N1P1	C5H15O4N1P1	0	120
PC_O-28:0	ConstantProduct	664.5275667970606	184.07332101418055		Positive	C36H75O7N1P1	C5H15O4N1P1	0	120
PC_O-28:1	ConstantProduct	662.5119167329206	184.07332101418055		Positive	C36H73O7N1P1	C5H15O4N1P1	0	120
PC_O-28:2	ConstantProduct	660.4962666687805	184.07332101418055		Positive	C36H71O7N1P1	C5H15O4N1P1	0	120
PC_O-28:3	ConstantProduct	658.4806166046405	184.07332101418055		Positive	C36H69O7N1P1	C5H15O4N1P1	0	120
PC_O-30:0	ConstantProduct	692.5588669253406	184.07332101418055		Positive	C38H79O7N1P1	C5H15O4N1P1	0	120
PC_O-30:1	ConstantProduct	690.5432168612006	184.07332101418055		Positive	C38H77O7N1P1	C5H15O4N1P1	0	120
PC_O-30:2	ConstantProduct	688.5275667970606	184.07332101418055		Positive	C38H75O7N1P1	C5H15O4N1P1	0	120
PC_O-26:3	ConstantProduct	630.4493164763604	184.07332101418055		Positive	C34H65O7N1P1	C5H15O4N1P1	0	120
PC_O-28:4	ConstantProduct	656.4649665405005	184.07332101418055		Positive	C36H67O7N1P1	C5H15O4N1P1	0	120
PC_O-30:3	ConstantProduct	686.5119167329206	184.07332101418055		Positive	C38H73O7N1P1	C5H15O4N1P1	0	120
PC_O-32:0	ConstantProduct	720.5901670536206	184.07332101418055		Positive	C40H83O7N1P1	C5H15O4N1P1	0	120
PC_O-32:1	ConstantProduct	718.5745169894806	184.07332101418055		Positive	C40H81O7N1P1	C5H15O4N1P1	0	120
PC_O-32:2	ConstantProduct	716.5588669253406	184.07332101418055		Positive	C40H79O7N1P1	C5H15O4N1P1	0	120
PC_O-30:4	ConstantProduct	684.4962666687805	184.07332101418055		Positive	C38H71O7N1P1	C5H15O4N1P1	0	120
PC_O-32:3	ConstantProduct	714.5432168612006	184.07332101418055		Positive	C40H77O7N1P1	C5H15O4N1P1	0	120
PC_O-34:0	ConstantProduct	748.6214671819006	184.07332101418055		Positive	C42H87O7N1P1	C5H15O4N1P1	0	120
PC_O-34:1	ConstantProduct	746.6058171177606	184.07332101418055		Positive	C42H85O7N1P1	C5H15O4N1P1	0	120
PC_O-34:2	ConstantProduct	744.5901670536206	184.07332101418055		Positive	C42H83O7N1P1	C5H15O4N1P1	0	120
PC_O-32:4	ConstantProduct	712.5275667970606	184.07332101418055		Positive	C40H75O7N1P1	C5H15O4N1P1	0	120
PC_O-34:3	ConstantProduct	742.5745169894806	184.07332101418055		Positive	C42H81O7N1P1	C5H15O4N1P1	0	120
PC_O-32:5	ConstantProduct	710.5119167329206	184.07332101418055		Positive	C40H73O7N1P1	C5H15O4N1P1	0	120
PC_O-34:4	ConstantProduct	740.5588669253406	184.07332101418055		Positive	C42H79O7N1P1	C5H15O4N1P1	0	120
PC_O-31:0	ConstantProduct	706.5745169894806	184.07332101418055		Positive	C39H81O7N1P1	C5H15O4N1P1	0	120
PC_O-31:1	ConstantProduct	704.5588669253406	184.07332101418055		Positive	C39H79O7N1P1	C5H15O4N1P1	0	120
PC_O-31:2	ConstantProduct	702.5432168612006	184.07332101418055		Positive	C39H77O7N1P1	C5H15O4N1P1	0	120
PC_O-33:0	ConstantProduct	734.6058171177606	184.07332101418055		Positive	C41H85O7N1P1	C5H15O4N1P1	0	120
PC_O-33:1	ConstantProduct	732.5901670536206	184.07332101418055		Positive	C41H83O7N1P1	C5H15O4N1P1	0	120
PC_O-33:2	ConstantProduct	730.5745169894806	184.07332101418055		Positive	C41H81O7N1P1	C5H15O4N1P1	0	120
PC_O-33:3	ConstantProduct	728.5588669253406	184.07332101418055		Positive	C41H79O7N1P1	C5H15O4N1P1	0	120
PC_O-35:0	ConstantProduct	762.6371172460406	184.07332101418055		Positive	C43H89O7N1P1	C5H15O4N1P1	0	120
PC_O-35:1	ConstantProduct	760.6214671819006	184.07332101418055		Positive	C43H87O7N1P1	C5H15O4N1P1	0	120
PC_O-35:2	ConstantProduct	758.6058171177606	184.07332101418055		Positive	C43H85O7N1P1	C5H15O4N1P1	0	120
PC_O-31:3	ConstantProduct	700.5275667970606	184.07332101418055		Positive	C39H75O7N1P1	C5H15O4N1P1	0	120
PC_O-33:4	ConstantProduct	726.5432168612006	184.07332101418055		Positive	C41H77O7N1P1	C5H15O4N1P1	0	120
PC_O-35:3	ConstantProduct	756.5901670536206	184.07332101418055		Positive	C43H83O7N1P1	C5H15O4N1P1	0	120
PC_O-31:4	ConstantProduct	698.5119167329206	184.07332101418055		Positive	C39H73O7N1P1	C5H15O4N1P1	0	120
PC_O-33:5	ConstantProduct	724.5275667970606	184.07332101418055		Positive	C41H75O7N1P1	C5H15O4N1P1	0	120
PC_O-35:4	ConstantProduct	754.5745169894806	184.07332101418055		Positive	C43H81O7N1P1	C5H15O4N1P1	0	120
PC_O-36:0	ConstantProduct	776.6527673101806	184.07332101418055		Positive	C44H91O7N1P1	C5H15O4N1P1	0	120
PC_O-36:1	ConstantProduct	774.6371172460406	184.07332101418055		Positive	C44H89O7N1P1	C5H15O4N1P1	0	120
PC_O-36:2	ConstantProduct	772.6214671819006	184.07332101418055		Positive	C44H87O7N1P1	C5H15O4N1P1	0	120
PC_O-36:3	ConstantProduct	770.6058171177606	184.07332101418055		Positive	C44H85O7N1P1	C5H15O4N1P1	0	120
PC_O-34:5	ConstantProduct	738.5432168612006	184.07332101418055		Positive	C42H77O7N1P1	C5H15O4N1P1	0	120
PC_O-36:4	ConstantProduct	768.5901670536206	184.07332101418055		Positive	C44H83O7N1P1	C5H15O4N1P1	0	120
PC_O-34:6	ConstantProduct	736.5275667970606	184.07332101418055		Positive	C42H75O7N1P1	C5H15O4N1P1	0	120
PC_O-36:5	ConstantProduct	766.5745169894806	184.07332101418055		Positive	C44H81O7N1P1	C5H15O4N1P1	0	120
PC_O-37:0	ConstantProduct	790.6684173743206	184.07332101418055		Positive	C45H93O7N1P1	C5H15O4N1P1	0	120
PC_O-37:1	ConstantProduct	788.6527673101806	184.07332101418055		Positive	C45H91O7N1P1	C5H15O4N1P1	0	120
PC_O-37:2	ConstantProduct	786.6371172460406	184.07332101418055		Positive	C45H89O7N1P1	C5H15O4N1P1	0	120
PC_O-37:3	ConstantProduct	784.6214671819006	184.07332101418055		Positive	C45H87O7N1P1	C5H15O4N1P1	0	120
PC_O-35:5	ConstantProduct	752.5588669253406	184.07332101418055		Positive	C43H79O7N1P1	C5H15O4N1P1	0	120
PC_O-37:4	ConstantProduct	782.6058171177606	184.07332101418055		Positive	C45H85O7N1P1	C5H15O4N1P1	0	120
PC_O-35:6	ConstantProduct	750.5432168612006	184.07332101418055		Positive	C43H77O7N1P1	C5H15O4N1P1	0	120
PC_O-37:5	ConstantProduct	780.5901670536206	184.07332101418055		Positive	C45H83O7N1P1	C5H15O4N1P1	0	120
PC_O-38:0	ConstantProduct	804.6840674384606	184.07332101418055		Positive	C46H95O7N1P1	C5H15O4N1P1	0	120
PC_O-38:1	ConstantProduct	802.6684173743206	184.07332101418055		Positive	C46H93O7N1P1	C5H15O4N1P1	0	120
PC_O-38:2	ConstantProduct	800.6527673101806	184.07332101418055		Positive	C46H91O7N1P1	C5H15O4N1P1	0	120
PC_O-38:3	ConstantProduct	798.6371172460406	184.07332101418055		Positive	C46H89O7N1P1	C5H15O4N1P1	0	120
PC_O-38:4	ConstantProduct	796.6214671819006	184.07332101418055		Positive	C46H87O7N1P1	C5H15O4N1P1	0	120
PC_O-36:6	ConstantProduct	764.5588669253406	184.07332101418055		Positive	C44H79O7N1P1	C5H15O4N1P1	0	120
PC_O-38:5	ConstantProduct	794.6058171177606	184.07332101418055		Positive	C46H85O7N1P1	C5H15O4N1P1	0	120
PC_O-36:7	ConstantProduct	762.5432168612006	184.07332101418055		Positive	C44H77O7N1P1	C5H15O4N1P1	0	120
PC_O-38:6	ConstantProduct	792.5901670536206	184.07332101418055		Positive	C46H83O7N1P1	C5H15O4N1P1	0	120
PC_O-34:7	ConstantProduct	734.5119167329206	184.07332101418055		Positive	C42H73O7N1P1	C5H15O4N1P1	0	120
PC_O-36:8	ConstantProduct	760.5275667970606	184.07332101418055		Positive	C44H75O7N1P1	C5H15O4N1P1	0	120
PC_O-38:7	ConstantProduct	790.5745169894806	184.07332101418055		Positive	C46H81O7N1P1	C5H15O4N1P1	0	120
PC_O-40:0	ConstantProduct	832.7153675667406	184.07332101418055		Positive	C48H99O7N1P1	C5H15O4N1P1	0	120
PC_O-40:1	ConstantProduct	830.6997175026006	184.07332101418055		Positive	C48H97O7N1P1	C5H15O4N1P1	0	120
PC_O-40:2	ConstantProduct	828.6840674384606	184.07332101418055		Positive	C48H95O7N1P1	C5H15O4N1P1	0	120
PC_O-40:3	ConstantProduct	826.6684173743206	184.07332101418055		Positive	C48H93O7N1P1	C5H15O4N1P1	0	120
PC_O-40:4	ConstantProduct	824.6527673101806	184.07332101418055		Positive	C48H91O7N1P1	C5H15O4N1P1	0	120
PC_O-40:5	ConstantProduct	822.6371172460406	184.07332101418055		Positive	C48H89O7N1P1	C5H15O4N1P1	0	120
PC_O-40:6	ConstantProduct	820.6214671819006	184.07332101418055		Positive	C48H87O7N1P1	C5H15O4N1P1	0	120
PC_O-38:8	ConstantProduct	788.5588669253406	184.07332101418055		Positive	C46H79O7N1P1	C5H15O4N1P1	0	120
PC_O-40:7	ConstantProduct	818.6058171177606	184.07332101418055		Positive	C48H85O7N1P1	C5H15O4N1P1	0	120
PC_O-38:9	ConstantProduct	786.5432168612006	184.07332101418055		Positive	C46H77O7N1P1	C5H15O4N1P1	0	120
PC_O-40:8	ConstantProduct	816.5901670536206	184.07332101418055		Positive	C48H83O7N1P1	C5H15O4N1P1	0	120
PC_O-36:9	ConstantProduct	758.5119167329206	184.07332101418055		Positive	C44H73O7N1P1	C5H15O4N1P1	0	120
PC_O-38:10	ConstantProduct	784.5275667970606	184.07332101418055		Positive	C46H75O7N1P1	C5H15O4N1P1	0	120
PC_O-40:9	ConstantProduct	814.5745169894806	184.07332101418055		Positive	C48H81O7N1P1	C5H15O4N1P1	0	120
PC_O-42:0	ConstantProduct	860.7466676950205	184.07332101418055		Positive	C50H103O7N1P1	C5H15O4N1P1	0	120
PC_O-42:1	ConstantProduct	858.7310176308806	184.07332101418055		Positive	C50H101O7N1P1	C5H15O4N1P1	0	120
PC_O-42:2	ConstantProduct	856.7153675667406	184.07332101418055		Positive	C50H99O7N1P1	C5H15O4N1P1	0	120
PC_O-42:3	ConstantProduct	854.6997175026006	184.07332101418055		Positive	C50H97O7N1P1	C5H15O4N1P1	0	120
PC_O-42:4	ConstantProduct	852.6840674384606	184.07332101418055		Positive	C50H95O7N1P1	C5H15O4N1P1	0	120
PC_O-42:5	ConstantProduct	850.6684173743206	184.07332101418055		Positive	C50H93O7N1P1	C5H15O4N1P1	0	120
PC_O-42:6	ConstantProduct	848.6527673101806	184.07332101418055		Positive	C50H91O7N1P1	C5H15O4N1P1	0	120
PC_O-42:7	ConstantProduct	846.6371172460406	184.07332101418055		Positive	C50H89O7N1P1	C5H15O4N1P1	0	120
PC_O-42:8	ConstantProduct	844.6214671819006	184.07332101418055		Positive	C50H87O7N1P1	C5H15O4N1P1	0	120
PC_O-40:10	ConstantProduct	812.5588669253406	184.07332101418055		Positive	C48H79O7N1P1	C5H15O4N1P1	0	120
PC_O-42:9	ConstantProduct	842.6058171177606	184.07332101418055		Positive	C50H85O7N1P1	C5H15O4N1P1	0	120
PC_O-40:11	ConstantProduct	810.5432168612006	184.07332101418055		Positive	C48H77O7N1P1	C5H15O4N1P1	0	120
PC_O-42:10	ConstantProduct	840.5901670536206	184.07332101418055		Positive	C50H83O7N1P1	C5H15O4N1P1	0	120
PC_O-44:0	ConstantProduct	888.7779678233005	184.07332101418055		Positive	C52H107O7N1P1	C5H15O4N1P1	0	120
PC_O-44:1	ConstantProduct	886.7623177591606	184.07332101418055		Positive	C52H105O7N1P1	C5H15O4N1P1	0	120
PC_O-44:2	ConstantProduct	884.7466676950205	184.07332101418055		Positive	C52H103O7N1P1	C5H15O4N1P1	0	120
PC_O-44:3	ConstantProduct	882.7310176308806	184.07332101418055		Positive	C52H101O7N1P1	C5H15O4N1P1	0	120
PC_O-44:4	ConstantProduct	880.7153675667406	184.07332101418055		Positive	C52H99O7N1P1	C5H15O4N1P1	0	120
PC_O-44:5	ConstantProduct	878.6997175026006	184.07332101418055		Positive	C52H97O7N1P1	C5H15O4N1P1	0	120
PC_O-44:6	ConstantProduct	876.6840674384606	184.07332101418055		Positive	C52H95O7N1P1	C5H15O4N1P1	0	120
PC_O-44:7	ConstantProduct	874.6684173743206	184.07332101418055		Positive	C52H93O7N1P1	C5H15O4N1P1	0	120
PC_O-44:8	ConstantProduct	872.6527673101806	184.07332101418055		Positive	C52H91O7N1P1	C5H15O4N1P1	0	120
PC_O-44:9	ConstantProduct	870.6371172460406	184.07332101418055		Positive	C52H89O7N1P1	C5H15O4N1P1	0	120
PC_O-42:11	ConstantProduct	838.5745169894806	184.07332101418055		Positive	C50H81O7N1P1	C5H15O4N1P1	0	120
PC_O-44:10	ConstantProduct	868.6214671819006	184.07332101418055		Positive	C52H87O7N1P1	C5H15O4N1P1	0	120
PE_O-26:0	ConstantNeutralLoss	594.4493164763604	453.4302221067606		Positive	C31H65O7N1P1	C2H8O4N1P1	0	120
PE_O-26:1	ConstantNeutralLoss	592.4336664122205	451.4145720426206		Positive	C31H63O7N1P1	C2H8O4N1P1	0	120
PE_O-26:2	ConstantNeutralLoss	590.4180163480805	449.3989219784806		Positive	C31H61O7N1P1	C2H8O4N1P1	0	120
PE_O-28:0	ConstantNeutralLoss	622.4806166046404	481.4615222350406		Positive	C33H69O7N1P1	C2H8O4N1P1	0	120
PE_O-28:1	ConstantNeutralLoss	620.4649665405005	479.4458721709006		Positive	C33H67O7N1P1	C2H8O4N1P1	0	120
PE_O-28:2	ConstantNeutralLoss	618.4493164763604	477.4302221067606		Positive	C33H65O7N1P1	C2H8O4N1P1	0	120
PE_O-28:3	ConstantNeutralLoss	616.4336664122205	475.4145720426206		Positive	C33H63O7N1P1	C2H8O4N1P1	0	120
PE_O-30:0	ConstantNeutralLoss	650.5119167329204	509.49282236332056		Positive	C35H73O7N1P1	C2H8O4N1P1	0	120
PE_O-30:1	ConstantNeutralLoss	648.4962666687805	507.47717229918055		Positive	C35H71O7N1P1	C2H8O4N1P1	0	120
PE_O-30:2	ConstantNeutralLoss	646.4806166046404	505.4615222350406		Positive	C35H69O7N1P1	C2H8O4N1P1	0	120
PE_O-26:3	ConstantNeutralLoss	588.4023662839405	447.3832719143406		Positive	C31H59O7N1P1	C2H8O4N1P1	0	120
PE_O-28:4	ConstantNeutralLoss	614.4180163480805	473.3989219784806		Positive	C33H61O7N1P1	C2H8O4N1P1	0	120
PE_O-30:3	ConstantNeutralLoss	644.4649665405005	503.4458721709006		Positive	C35H67O7N1P1	C2H8O4N1P1	0	120
PE_O-32:0	ConstantNeutralLoss	678.5432168612006	537.5241224916005		Positive	C37H77O7N1P1	C2H8O4N1P1	0	120
PE_O-32:1	ConstantNeutralLoss	676.5275667970606	535.5084724274604		Positive	C37H75O7N1P1	C2H8O4N1P1	0	120
PE_O-32:2	ConstantNeutralLoss	674.5119167329206	533.4928223633204		Positive	C37H73O7N1P1	C2H8O4N1P1	0	120
PE_O-30:4	ConstantNeutralLoss	642.4493164763604	501.4302221067606		Positive	C35H65O7N1P1	C2H8O4N1P1	0	120
PE_O-32:3	ConstantNeutralLoss	672.4962666687805	531.4771722991804		Positive	C37H71O7N1P1	C2H8O4N1P1	0	120
PE_O-34:0	ConstantNeutralLoss	706.5745169894806	565.5554226198805		Positive	C39H81O7N1P1	C2H8O4N1P1	0	120
PE_O-34:1	ConstantNeutralLoss	704.5588669253406	563.5397725557405		Positive	C39H79O7N1P1	C2H8O4N1P1	0	120
PE_O-34:2	ConstantNeutralLoss	702.5432168612006	561.5241224916005		Positive	C39H77O7N1P1	C2H8O4N1P1	0	120
PE_O-32:4	ConstantNeutralLoss	670.4806166046405	529.4615222350405		Positive	C37H69O7N1P1	C2H8O4N1P1	0	120
PE_O-34:3	ConstantNeutralLoss	700.5275667970606	559.5084724274604		Positive	C39H75O7N1P1	C2H8O4N1P1	0	120
PE_O-32:5	ConstantNeutralLoss	668.4649665405005	527.4458721709005		Positive	C37H67O7N1P1	C2H8O4N1P1	0	120
PE_O-34:4	ConstantNeutralLoss	698.5119167329206	557.4928223633204		Positive	C39H73O7N1P1	C2H8O4N1P1	0	120
PE_O-31:0	ConstantNeutralLoss	664.5275667970606	523.5084724274604		Positive	C36H75O7N1P1	C2H8O4N1P1	0	120
PE_O-31:1	ConstantNeutralLoss	662.5119167329206	521.4928223633204		Positive	C36H73O7N1P1	C2H8O4N1P1	0	120
PE_O-31:2	ConstantNeutralLoss	660.4962666687805	519.4771722991804		Positive	C36H71O7N1P1	C2H8O4N1P1	0	120
PE_O-33:0	ConstantNeutralLoss	692.5588669253406	551.5397725557405		Positive	C38H79O7N1P1	C2H8O4N1P1	0	120
PE_O-33:1	ConstantNeutralLoss	690.5432168612006	549.5241224916005		Positive	C38H77O7N1P1	C2H8O4N1P1	0	120
PE_O-33:2	ConstantNeutralLoss	688.5275667970606	547.5084724274604		Positive	C38H75O7N1P1	C2H8O4N1P1	0	120
PE_O-33:3	ConstantNeutralLoss	686.5119167329206	545.4928223633204		Positive	C38H73O7N1P1	C2H8O4N1P1	0	120
PE_O-35:0	ConstantNeutralLoss	720.5901670536206	579.5710726840205		Positive	C40H83O7N1P1	C2H8O4N1P1	0	120
PE_O-35:1	ConstantNeutralLoss	718.5745169894806	577.5554226198805		Positive	C40H81O7N1P1	C2H8O4N1P1	0	120
PE_O-35:2	ConstantNeutralLoss	716.5588669253406	575.5397725557405		Positive	C40H79O7N1P1	C2H8O4N1P1	0	120
PE_O-31:3	ConstantNeutralLoss	658.4806166046405	517.4615222350405		Positive	C36H69O7N1P1	C2H8O4N1P1	0	120
PE_O-33:4	ConstantNeutralLoss	684.4962666687805	543.4771722991804		Positive	C38H71O7N1P1	C2H8O4N1P1	0	120
PE_O-35:3	ConstantNeutralLoss	714.5432168612006	573.5241224916005		Positive	C40H77O7N1P1	C2H8O4N1P1	0	120
PE_O-31:4	ConstantNeutralLoss	656.4649665405005	515.4458721709005		Positive	C36H67O7N1P1	C2H8O4N1P1	0	120
PE_O-33:5	ConstantNeutralLoss	682.4806166046405	541.4615222350405		Positive	C38H69O7N1P1	C2H8O4N1P1	0	120
PE_O-35:4	ConstantNeutralLoss	712.5275667970606	571.5084724274604		Positive	C40H75O7N1P1	C2H8O4N1P1	0	120
PE_O-36:0	ConstantNeutralLoss	734.6058171177606	593.5867227481605		Positive	C41H85O7N1P1	C2H8O4N1P1	0	120
PE_O-36:1	ConstantNeutralLoss	732.5901670536206	591.5710726840205		Positive	C41H83O7N1P1	C2H8O4N1P1	0	120
PE_O-36:2	ConstantNeutralLoss	730.5745169894806	589.5554226198805		Positive	C41H81O7N1P1	C2H8O4N1P1	0	120
PE_O-36:3	ConstantNeutralLoss	728.5588669253406	587.5397725557405		Positive	C41H79O7N1P1	C2H8O4N1P1	0	120
PE_O-34:5	ConstantNeutralLoss	696.4962666687805	555.4771722991804		Positive	C39H71O7N1P1	C2H8O4N1P1	0	120
PE_O-36:4	ConstantNeutralLoss	726.5432168612006	585.5241224916005		Positive	C41H77O7N1P1	C2H8O4N1P1	0	120
PE_O-34:6	ConstantNeutralLoss	694.4806166046405	553.4615222350405		Positive	C39H69O7N1P1	C2H8O4N1P1	0	120
PE_O-36:5	ConstantNeutralLoss	724.5275667970606	583.5084724274604		Positive	C41H75O7N1P1	C2H8O4N1P1	0	120
PE_O-37:0	ConstantNeutralLoss	748.6214671819006	607.6023728123005		Positive	C42H87O7N1P1	C2H8O4N1P1	0	120
PE_O-37:1	ConstantNeutralLoss	746.6058171177606	605.5867227481605		Positive	C42H85O7N1P1	C2H8O4N1P1	0	120
PE_O-37:2	ConstantNeutralLoss	744.5901670536206	603.5710726840205		Positive	C42H83O7N1P1	C2H8O4N1P1	0	120
PE_O-37:3	ConstantNeutralLoss	742.5745169894806	601.5554226198805		Positive	C42H81O7N1P1	C2H8O4N1P1	0	120
PE_O-35:5	ConstantNeutralLoss	710.5119167329206	569.4928223633204		Positive	C40H73O7N1P1	C2H8O4N1P1	0	120
PE_O-37:4	ConstantNeutralLoss	740.5588669253406	599.5397725557405		Positive	C42H79O7N1P1	C2H8O4N1P1	0	120
PE_O-35:6	ConstantNeutralLoss	708.4962666687805	567.4771722991804		Positive	C40H71O7N1P1	C2H8O4N1P1	0	120
PE_O-37:5	ConstantNeutralLoss	738.5432168612006	597.5241224916005		Positive	C42H77O7N1P1	C2H8O4N1P1	0	120
PE_O-38:0	ConstantNeutralLoss	762.6371172460406	621.6180228764405		Positive	C43H89O7N1P1	C2H8O4N1P1	0	120
PE_O-38:1	ConstantNeutralLoss	760.6214671819006	619.6023728123005		Positive	C43H87O7N1P1	C2H8O4N1P1	0	120
PE_O-38:2	ConstantNeutralLoss	758.6058171177606	617.5867227481605		Positive	C43H85O7N1P1	C2H8O4N1P1	0	120
PE_O-38:3	ConstantNeutralLoss	756.5901670536206	615.5710726840205		Positive	C43H83O7N1P1	C2H8O4N1P1	0	120
PE_O-38:4	ConstantNeutralLoss	754.5745169894806	613.5554226198805		Positive	C43H81O7N1P1	C2H8O4N1P1	0	120
PE_O-36:6	ConstantNeutralLoss	722.5119167329206	581.4928223633204		Positive	C41H73O7N1P1	C2H8O4N1P1	0	120
PE_O-38:5	ConstantNeutralLoss	752.5588669253406	611.5397725557405		Positive	C43H79O7N1P1	C2H8O4N1P1	0	120
PE_O-36:7	ConstantNeutralLoss	720.4962666687805	579.4771722991804		Positive	C41H71O7N1P1	C2H8O4N1P1	0	120
PE_O-38:6	ConstantNeutralLoss	750.5432168612006	609.5241224916005		Positive	C43H77O7N1P1	C2H8O4N1P1	0	120
PE_O-34:7	ConstantNeutralLoss	692.4649665405005	551.4458721709005		Positive	C39H67O7N1P1	C2H8O4N1P1	0	120
PE_O-36:8	ConstantNeutralLoss	718.4806166046405	577.4615222350404		Positive	C41H69O7N1P1	C2H8O4N1P1	0	120
PE_O-38:7	ConstantNeutralLoss	748.5275667970606	607.5084724274604		Positive	C43H75O7N1P1	C2H8O4N1P1	0	120
PE_O-40:0	ConstantNeutralLoss	790.6684173743206	649.6493230047205		Positive	C45H93O7N1P1	C2H8O4N1P1	0	120
PE_O-40:1	ConstantNeutralLoss	788.6527673101806	647.6336729405805		Positive	C45H91O7N1P1	C2H8O4N1P1	0	120
PE_O-40:2	ConstantNeutralLoss	786.6371172460406	645.6180228764405		Positive	C45H89O7N1P1	C2H8O4N1P1	0	120
PE_O-40:3	ConstantNeutralLoss	784.6214671819006	643.6023728123005		Positive	C45H87O7N1P1	C2H8O4N1P1	0	120
PE_O-40:4	ConstantNeutralLoss	782.6058171177606	641.5867227481605		Positive	C45H85O7N1P1	C2H8O4N1P1	0	120
PE_O-40:5	ConstantNeutralLoss	780.5901670536206	639.5710726840205		Positive	C45H83O7N1P1	C2H8O4N1P1	0	120
PE_O-40:6	ConstantNeutralLoss	778.5745169894806	637.5554226198805		Positive	C45H81O7N1P1	C2H8O4N1P1	0	120
PE_O-38:8	ConstantNeutralLoss	746.5119167329206	605.4928223633204		Positive	C43H73O7N1P1	C2H8O4N1P1	0	120
PE_O-40:7	ConstantNeutralLoss	776.5588669253406	635.5397725557405		Positive	C45H79O7N1P1	C2H8O4N1P1	0	120
PE_O-38:9	ConstantNeutralLoss	744.4962666687805	603.4771722991804		Positive	C43H71O7N1P1	C2H8O4N1P1	0	120
PE_O-40:8	ConstantNeutralLoss	774.5432168612006	633.5241224916005		Positive	C45H77O7N1P1	C2H8O4N1P1	0	120
PE_O-36:9	ConstantNeutralLoss	716.4649665405005	575.4458721709004		Positive	C41H67O7N1P1	C2H8O4N1P1	0	120
PE_O-38:10	ConstantNeutralLoss	742.4806166046405	601.4615222350404		Positive	C43H69O7N1P1	C2H8O4N1P1	0	120
PE_O-40:9	ConstantNeutralLoss	772.5275667970606	631.5084724274604		Positive	C45H75O7N1P1	C2H8O4N1P1	0	120
PE_O-42:0	ConstantNeutralLoss	818.6997175026006	677.6806231330005		Positive	C47H97O7N1P1	C2H8O4N1P1	0	120
PE_O-42:1	ConstantNeutralLoss	816.6840674384606	675.6649730688605		Positive	C47H95O7N1P1	C2H8O4N1P1	0	120
PE_O-42:2	ConstantNeutralLoss	814.6684173743206	673.6493230047205		Positive	C47H93O7N1P1	C2H8O4N1P1	0	120
PE_O-42:3	ConstantNeutralLoss	812.6527673101806	671.6336729405805		Positive	C47H91O7N1P1	C2H8O4N1P1	0	120
PE_O-42:4	ConstantNeutralLoss	810.6371172460406	669.6180228764405		Positive	C47H89O7N1P1	C2H8O4N1P1	0	120
PE_O-42:5	ConstantNeutralLoss	808.6214671819006	667.6023728123005		Positive	C47H87O7N1P1	C2H8O4N1P1	0	120
PE_O-42:6	ConstantNeutralLoss	806.6058171177606	665.5867227481605		Positive	C47H85O7N1P1	C2H8O4N1P1	0	120
PE_O-42:7	ConstantNeutralLoss	804.5901670536206	663.5710726840205		Positive	C47H83O7N1P1	C2H8O4N1P1	0	120
PE_O-42:8	ConstantNeutralLoss	802.5745169894806	661.5554226198805		Positive	C47H81O7N1P1	C2H8O4N1P1	0	120
PE_O-40:10	ConstantNeutralLoss	770.5119167329206	629.4928223633204		Positive	C45H73O7N1P1	C2H8O4N1P1	0	120
PE_O-42:9	ConstantNeutralLoss	800.5588669253406	659.5397725557405		Positive	C47H79O7N1P1	C2H8O4N1P1	0	120
PE_O-40:11	ConstantNeutralLoss	768.4962666687805	627.4771722991804		Positive	C45H71O7N1P1	C2H8O4N1P1	0	120
PE_O-42:10	ConstantNeutralLoss	798.5432168612006	657.5241224916005		Positive	C47H77O7N1P1	C2H8O4N1P1	0	120
PE_O-44:0	ConstantNeutralLoss	846.7310176308806	705.7119232612805		Positive	C49H101O7N1P1	C2H8O4N1P1	0	120
PE_O-44:1	ConstantNeutralLoss	844.7153675667406	703.6962731971405		Positive	C49H99O7N1P1	C2H8O4N1P1	0	120
PE_O-44:2	ConstantNeutralLoss	842.6997175026006	701.6806231330005		Positive	C49H97O7N1P1	C2H8O4N1P1	0	120
PE_O-44:3	ConstantNeutralLoss	840.6840674384606	699.6649730688605		Positive	C49H95O7N1P1	C2H8O4N1P1	0	120
PE_O-44:4	ConstantNeutralLoss	838.6684173743206	697.6493230047205		Positive	C49H93O7N1P1	C2H8O4N1P1	0	120
PE_O-44:5	ConstantNeutralLoss	836.6527673101806	695.6336729405805		Positive	C49H91O7N1P1	C2H8O4N1P1	0	120
PE_O-44:6	ConstantNeutralLoss	834.6371172460406	693.6180228764405		Positive	C49H89O7N1P1	C2H8O4N1P1	0	120
PE_O-44:7	ConstantNeutralLoss	832.6214671819006	691.6023728123005		Positive	C49H87O7N1P1	C2H8O4N1P1	0	120
PE_O-44:8	ConstantNeutralLoss	830.6058171177606	689.5867227481605		Positive	C49H85O7N1P1	C2H8O4N1P1	0	120
PE_O-44:9	ConstantNeutralLoss	828.5901670536206	687.5710726840205		Positive	C49H83O7N1P1	C2H8O4N1P1	0	120
PE_O-42:11	ConstantNeutralLoss	796.5275667970606	655.5084724274604		Positive	C47H75O7N1P1	C2H8O4N1P1	0	120
PE_O-44:10	ConstantNeutralLoss	826.5745169894806	685.5554226198805		Positive	C49H81O7N1P1	C2H8O4N1P1	0	120
PS_O-26:0	ConstantNeutralLoss	636.4245928111594	549.3925644068895		Negative	C32H63O9N1P1	C3H5O2N1P0	0	120
PS_O-26:1	ConstantNeutralLoss	634.4089427470195	547.3769143427495		Negative	C32H61O9N1P1	C3H5O2N1P0	0	120
PS_O-26:2	ConstantNeutralLoss	632.3932926828795	545.3612642786095		Negative	C32H59O9N1P1	C3H5O2N1P0	0	120
PS_O-28:0	ConstantNeutralLoss	664.4558929394394	577.4238645351695		Negative	C34H67O9N1P1	C3H5O2N1P0	0	120
PS_O-28:1	ConstantNeutralLoss	662.4402428752995	575.4082144710295		Negative	C34H65O9N1P1	C3H5O2N1P0	0	120
PS_O-28:2	ConstantNeutralLoss	660.4245928111594	573.3925644068895		Negative	C34H63O9N1P1	C3H5O2N1P0	0	120
PS_O-28:3	ConstantNeutralLoss	658.4089427470195	571.3769143427495		Negative	C34H61O9N1P1	C3H5O2N1P0	0	120
PS_O-30:0	ConstantNeutralLoss	692.4871930677195	605.4551646634495		Negative	C36H71O9N1P1	C3H5O2N1P0	0	120
PS_O-30:1	ConstantNeutralLoss	690.4715430035795	603.4395145993095		Negative	C36H69O9N1P1	C3H5O2N1P0	0	120
PS_O-30:2	ConstantNeutralLoss	688.4558929394395	601.4238645351695		Negative	C36H67O9N1P1	C3H5O2N1P0	0	120
PS_O-26:3	ConstantNeutralLoss	630.3776426187395	543.3456142144695		Negative	C32H57O9N1P1	C3H5O2N1P0	0	120
PS_O-28:4	ConstantNeutralLoss	656.3932926828795	569.3612642786095		Negative	C34H59O9N1P1	C3H5O2N1P0	0	120
PS_O-30:3	ConstantNeutralLoss	686.4402428752995	599.4082144710295		Negative	C36H65O9N1P1	C3H5O2N1P0	0	120
PS_O-32:0	ConstantNeutralLoss	720.5184931959996	633.4864647917294		Negative	C38H75O9N1P1	C3H5O2N1P0	0	120
PS_O-32:1	ConstantNeutralLoss	718.5028431318595	631.4708147275895		Negative	C38H73O9N1P1	C3H5O2N1P0	0	120
PS_O-32:2	ConstantNeutralLoss	716.4871930677195	629.4551646634495		Negative	C38H71O9N1P1	C3H5O2N1P0	0	120
PS_O-30:4	ConstantNeutralLoss	684.4245928111594	597.3925644068895		Negative	C36H63O9N1P1	C3H5O2N1P0	0	120
PS_O-32:3	ConstantNeutralLoss	714.4715430035795	627.4395145993095		Negative	C38H69O9N1P1	C3H5O2N1P0	0	120
PS_O-34:0	ConstantNeutralLoss	748.5497933242796	661.5177649200095		Negative	C40H79O9N1P1	C3H5O2N1P0	0	120
PS_O-34:1	ConstantNeutralLoss	746.5341432601396	659.5021148558695		Negative	C40H77O9N1P1	C3H5O2N1P0	0	120
PS_O-34:2	ConstantNeutralLoss	744.5184931959996	657.4864647917295		Negative	C40H75O9N1P1	C3H5O2N1P0	0	120
PS_O-32:4	ConstantNeutralLoss	712.4558929394395	625.4238645351695		Negative	C38H67O9N1P1	C3H5O2N1P0	0	120
PS_O-34:3	ConstantNeutralLoss	742.5028431318595	655.4708147275895		Negative	C40H73O9N1P1	C3H5O2N1P0	0	120
PS_O-32:5	ConstantNeutralLoss	710.4402428752995	623.4082144710295		Negative	C38H65O9N1P1	C3H5O2N1P0	0	120
PS_O-34:4	ConstantNeutralLoss	740.4871930677195	653.4551646634495		Negative	C40H71O9N1P1	C3H5O2N1P0	0	120
PS_O-31:0	ConstantNeutralLoss	706.5028431318595	619.4708147275895		Negative	C37H73O9N1P1	C3H5O2N1P0	0	120
PS_O-31:1	ConstantNeutralLoss	704.4871930677195	617.4551646634495		Negative	C37H71O9N1P1	C3H5O2N1P0	0	120
PS_O-31:2	ConstantNeutralLoss	702.4715430035795	615.4395145993095		Negative	C37H69O9N1P1	C3H5O2N1P0	0	120
PS_O-33:0	ConstantNeutralLoss	734.5341432601396	647.5021148558695		Negative	C39H77O9N1P1	C3H5O2N1P0	0	120
PS_O-33:1	ConstantNeutralLoss	732.5184931959996	645.4864647917294		Negative	C39H75O9N1P1	C3H5O2N1P0	0	120
PS_O-33:2	ConstantNeutralLoss	730.5028431318595	643.4708147275895		Negative	C39H73O9N1P1	C3H5O2N1P0	0	120
PS_O-33:3	ConstantNeutralLoss	728.4871930677195	641.4551646634495		Negative	C39H71O9N1P1	C3H5O2N1P0	0	120
PS_O-35:0	ConstantNeutralLoss	762.5654433884196	675.5334149841494		Negative	C41H81O9N1P1	C3H5O2N1P0	0	120
PS_O-35:1	ConstantNeutralLoss	760.5497933242796	673.5177649200095		Negative	C41H79O9N1P1	C3H5O2N1P0	0	120
PS_O-35:2	ConstantNeutralLoss	758.5341432601396	671.5021148558695		Negative	C41H77O9N1P1	C3H5O2N1P0	0	120
PS_O-31:3	ConstantNeutralLoss	700.4558929394395	613.4238645351695		Negative	C37H67O9N1P1	C3H5O2N1P0	0	120
PS_O-33:4	ConstantNeutralLoss	726.4715430035795	639.4395145993095		Negative	C39H69O9N1P1	C3H5O2N1P0	0	120
PS_O-35:3	ConstantNeutralLoss	756.5184931959996	669.4864647917295		Negative	C41H75O9N1P1	C3H5O2N1P0	0	120
PS_O-31:4	ConstantNeutralLoss	698.4402428752995	611.4082144710295		Negative	C37H65O9N1P1	C3H5O2N1P0	0	120
PS_O-33:5	ConstantNeutralLoss	724.4558929394395	637.4238645351695		Negative	C39H67O9N1P1	C3H5O2N1P0	0	120
PS_O-35:4	ConstantNeutralLoss	754.5028431318595	667.4708147275895		Negative	C41H73O9N1P1	C3H5O2N1P0	0	120
PS_O-36:0	ConstantNeutralLoss	776.5810934525596	689.5490650482895		Negative	C42H83O9N1P1	C3H5O2N1P0	0	120
PS_O-36:1	ConstantNeutralLoss	774.5654433884196	687.5334149841494		Negative	C42H81O9N1P1	C3H5O2N1P0	0	120
PS_O-36:2	ConstantNeutralLoss	772.5497933242796	685.5177649200095		Negative	C42H79O9N1P1	C3H5O2N1P0	0	120
PS_O-36:3	ConstantNeutralLoss	770.5341432601396	683.5021148558695		Negative	C42H77O9N1P1	C3H5O2N1P0	0	120
PS_O-34:5	ConstantNeutralLoss	738.4715430035795	651.4395145993095		Negative	C40H69O9N1P1	C3H5O2N1P0	0	120
PS_O-36:4	ConstantNeutralLoss	768.5184931959996	681.4864647917295		Negative	C42H75O9N1P1	C3H5O2N1P0	0	120
PS_O-34:6	ConstantNeutralLoss	736.4558929394395	649.4238645351695		Negative	C40H67O9N1P1	C3H5O2N1P0	0	120
PS_O-36:5	ConstantNeutralLoss	766.5028431318595	679.4708147275895		Negative	C42H73O9N1P1	C3H5O2N1P0	0	120
PS_O-37:0	ConstantNeutralLoss	790.5967435166996	703.5647151124294		Negative	C43H85O9N1P1	C3H5O2N1P0	0	120
PS_O-37:1	ConstantNeutralLoss	788.5810934525596	701.5490650482895		Negative	C43H83O9N1P1	C3H5O2N1P0	0	120
PS_O-37:2	ConstantNeutralLoss	786.5654433884196	699.5334149841494		Negative	C43H81O9N1P1	C3H5O2N1P0	0	120
PS_O-37:3	ConstantNeutralLoss	784.5497933242796	697.5177649200095		Negative	C43H79O9N1P1	C3H5O2N1P0	0	120
PS_O-35:5	ConstantNeutralLoss	752.4871930677195	665.4551646634495		Negative	C41H71O9N1P1	C3H5O2N1P0	0	120
PS_O-37:4	ConstantNeutralLoss	782.5341432601396	695.5021148558695		Negative	C43H77O9N1P1	C3H5O2N1P0	0	120
PS_O-35:6	ConstantNeutralLoss	750.4715430035795	663.4395145993095		Negative	C41H69O9N1P1	C3H5O2N1P0	0	120
PS_O-37:5	ConstantNeutralLoss	780.5184931959996	693.4864647917295		Negative	C43H75O9N1P1	C3H5O2N1P0	0	120
PS_O-38:0	ConstantNeutralLoss	804.6123935808396	717.5803651765694		Negative	C44H87O9N1P1	C3H5O2N1P0	0	120
PS_O-38:1	ConstantNeutralLoss	802.5967435166996	715.5647151124294		Negative	C44H85O9N1P1	C3H5O2N1P0	0	120
PS_O-38:2	ConstantNeutralLoss	800.5810934525596	713.5490650482895		Negative	C44H83O9N1P1	C3H5O2N1P0	0	120
PS_O-38:3	ConstantNeutralLoss	798.5654433884196	711.5334149841494		Negative	C44H81O9N1P1	C3H5O2N1P0	0	120
PS_O-38:4	ConstantNeutralLoss	796.5497933242796	709.5177649200095		Negative	C44H79O9N1P1	C3H5O2N1P0	0	120
PS_O-36:6	ConstantNeutralLoss	764.4871930677195	677.4551646634495		Negative	C42H71O9N1P1	C3H5O2N1P0	0	120
PS_O-38:5	ConstantNeutralLoss	794.5341432601396	707.5021148558695		Negative	C44H77O9N1P1	C3H5O2N1P0	0	120
PS_O-36:7	ConstantNeutralLoss	762.4715430035795	675.4395145993095		Negative	C42H69O9N1P1	C3H5O2N1P0	0	120
PS_O-38:6	ConstantNeutralLoss	792.5184931959996	705.4864647917295		Negative	C44H75O9N1P1	C3H5O2N1P0	0	120
PS_O-34:7	ConstantNeutralLoss	734.4402428752995	647.4082144710295		Negative	C40H65O9N1P1	C3H5O2N1P0	0	120
PS_O-36:8	ConstantNeutralLoss	760.4558929394395	673.4238645351695		Negative	C42H67O9N1P1	C3H5O2N1P0	0	120
PS_O-38:7	ConstantNeutralLoss	790.5028431318595	703.4708147275895		Negative	C44H73O9N1P1	C3H5O2N1P0	0	120
PS_O-40:0	ConstantNeutralLoss	832.6436937091196	745.6116653048495		Negative	C46H91O9N1P1	C3H5O2N1P0	0	120
PS_O-40:1	ConstantNeutralLoss	830.6280436449796	743.5960152407094		Negative	C46H89O9N1P1	C3H5O2N1P0	0	120
PS_O-40:2	ConstantNeutralLoss	828.6123935808396	741.5803651765694		Negative	C46H87O9N1P1	C3H5O2N1P0	0	120
PS_O-40:3	ConstantNeutralLoss	826.5967435166996	739.5647151124294		Negative	C46H85O9N1P1	C3H5O2N1P0	0	120
PS_O-40:4	ConstantNeutralLoss	824.5810934525596	737.5490650482895		Negative	C46H83O9N1P1	C3H5O2N1P0	0	120
PS_O-40:5	ConstantNeutralLoss	822.5654433884196	735.5334149841494		Negative	C46H81O9N1P1	C3H5O2N1P0	0	120
PS_O-40:6	ConstantNeutralLoss	820.5497933242796	733.5177649200095		Negative	C46H79O9N1P1	C3H5O2N1P0	0	120
PS_O-38:8	ConstantNeutralLoss	788.4871930677195	701.4551646634495		Negative	C44H71O9N1P1	C3H5O2N1P0	0	120
PS_O-40:7	ConstantNeutralLoss	818.5341432601396	731.5021148558695		Negative	C46H77O9N1P1	C3H5O2N1P0	0	120
PS_O-38:9	ConstantNeutralLoss	786.4715430035795	699.4395145993095		Negative	C44H69O9N1P1	C3H5O2N1P0	0	120
PS_O-40:8	ConstantNeutralLoss	816.5184931959996	729.4864647917295		Negative	C46H75O9N1P1	C3H5O2N1P0	0	120
PS_O-36:9	ConstantNeutralLoss	758.4402428752995	671.4082144710295		Negative	C42H65O9N1P1	C3H5O2N1P0	0	120
PS_O-38:10	ConstantNeutralLoss	784.4558929394395	697.4238645351695		Negative	C44H67O9N1P1	C3H5O2N1P0	0	120
PS_O-40:9	ConstantNeutralLoss	814.5028431318595	727.4708147275895		Negative	C46H73O9N1P1	C3H5O2N1P0	0	120
PS_O-42:0	ConstantNeutralLoss	860.6749938373996	773.6429654331295		Negative	C48H95O9N1P1	C3H5O2N1P0	0	120
PS_O-42:1	ConstantNeutralLoss	858.6593437732596	771.6273153689895		Negative	C48H93O9N1P1	C3H5O2N1P0	0	120
PS_O-42:2	ConstantNeutralLoss	856.6436937091196	769.6116653048495		Negative	C48H91O9N1P1	C3H5O2N1P0	0	120
PS_O-42:3	ConstantNeutralLoss	854.6280436449796	767.5960152407094		Negative	C48H89O9N1P1	C3H5O2N1P0	0	120
PS_O-42:4	ConstantNeutralLoss	852.6123935808396	765.5803651765694		Negative	C48H87O9N1P1	C3H5O2N1P0	0	120
PS_O-42:5	ConstantNeutralLoss	850.5967435166996	763.5647151124294		Negative	C48H85O9N1P1	C3H5O2N1P0	0	120
PS_O-42:6	ConstantNeutralLoss	848.5810934525596	761.5490650482895		Negative	C48H83O9N1P1	C3H5O2N1P0	0	120
PS_O-42:7	ConstantNeutralLoss	846.5654433884196	759.5334149841494		Negative	C48H81O9N1P1	C3H5O2N1P0	0	120
PS_O-42:8	ConstantNeutralLoss	844.5497933242796	757.5177649200095		Negative	C48H79O9N1P1	C3H5O2N1P0	0	120
PS_O-40:10	ConstantNeutralLoss	812.4871930677195	725.4551646634495		Negative	C46H71O9N1P1	C3H5O2N1P0	0	120
PS_O-42:9	ConstantNeutralLoss	842.5341432601396	755.5021148558695		Negative	C48H77O9N1P1	C3H5O2N1P0	0	120
PS_O-40:11	ConstantNeutralLoss	810.4715430035795	723.4395145993095		Negative	C46H69O9N1P1	C3H5O2N1P0	0	120
PS_O-42:10	ConstantNeutralLoss	840.5184931959996	753.4864647917295		Negative	C48H75O9N1P1	C3H5O2N1P0	0	120
PS_O-44:0	ConstantNeutralLoss	888.7062939656796	801.6742655614095		Negative	C50H99O9N1P1	C3H5O2N1P0	0	120
PS_O-44:1	ConstantNeutralLoss	886.6906439015396	799.6586154972695		Negative	C50H97O9N1P1	C3H5O2N1P0	0	120
PS_O-44:2	ConstantNeutralLoss	884.6749938373996	797.6429654331295		Negative	C50H95O9N1P1	C3H5O2N1P0	0	120
PS_O-44:3	ConstantNeutralLoss	882.6593437732596	795.6273153689895		Negative	C50H93O9N1P1	C3H5O2N1P0	0	120
PS_O-44:4	ConstantNeutralLoss	880.6436937091196	793.6116653048495		Negative	C50H91O9N1P1	C3H5O2N1P0	0	120
PS_O-44:5	ConstantNeutralLoss	878.6280436449796	791.5960152407094		Negative	C50H89O9N1P1	C3H5O2N1P0	0	120
PS_O-44:6	ConstantNeutralLoss	876.6123935808396	789.5803651765694		Negative	C50H87O9N1P1	C3H5O2N1P0	0	120
PS_O-44:7	ConstantNeutralLoss	874.5967435166996	787.5647151124294		Negative	C50H85O9N1P1	C3H5O2N1P0	0	120
PS_O-44:8	ConstantNeutralLoss	872.5810934525596	785.5490650482895		Negative	C50H83O9N1P1	C3H5O2N1P0	0	120
PS_O-44:9	ConstantNeutralLoss	870.5654433884196	783.5334149841494		Negative	C50H81O9N1P1	C3H5O2N1P0	0	120
PS_O-42:11	ConstantNeutralLoss	838.5028431318595	751.4708147275895		Negative	C48H73O9N1P1	C3H5O2N1P0	0	120
PS_O-44:10	ConstantNeutralLoss	868.5497933242796	781.5177649200095		Negative	C50H79O9N1P1	C3H5O2N1P0	0	120
PI_O-26:0	ConstantProduct	711.4453878253895	241.01187748708944		Negative	C35H68O12N0P1	C6H10O8N0P1	0	120
PI_O-26:1	ConstantProduct	709.4297377612495	241.01187748708944		Negative	C35H66O12N0P1	C6H10O8N0P1	0	120
PI_O-26:2	ConstantProduct	707.4140876971095	241.01187748708944		Negative	C35H64O12N0P1	C6H10O8N0P1	0	120
PI_O-28:0	ConstantProduct	739.4766879536695	241.01187748708944		Negative	C37H72O12N0P1	C6H10O8N0P1	0	120
PI_O-28:1	ConstantProduct	737.4610378895295	241.01187748708944		Negative	C37H70O12N0P1	C6H10O8N0P1	0	120
PI_O-28:2	ConstantProduct	735.4453878253895	241.01187748708944		Negative	C37H68O12N0P1	C6H10O8N0P1	0	120
PI_O-28:3	ConstantProduct	733.4297377612495	241.01187748708944		Negative	C37H66O12N0P1	C6H10O8N0P1	0	120
PI_O-30:0	ConstantProduct	767.5079880819494	241.01187748708944		Negative	C39H76O12N0P1	C6H10O8N0P1	0	120
PI_O-30:1	ConstantProduct	765.4923380178095	241.01187748708944		Negative	C39H74O12N0P1	C6H10O8N0P1	0	120
PI_O-30:2	ConstantProduct	763.4766879536695	241.01187748708944		Negative	C39H72O12N0P1	C6H10O8N0P1	0	120
PI_O-26:3	ConstantProduct	705.3984376329695	241.01187748708944		Negative	C35H62O12N0P1	C6H10O8N0P1	0	120
PI_O-28:4	ConstantProduct	731.4140876971095	241.01187748708944		Negative	C37H64O12N0P1	C6H10O8N0P1	0	120
PI_O-30:3	ConstantProduct	761.4610378895295	241.01187748708944		Negative	C39H70O12N0P1	C6H10O8N0P1	0	120
PI_O-32:0	ConstantProduct	795.5392882102294	241.01187748708944		Negative	C41H80O12N0P1	C6H10O8N0P1	0	120
PI_O-32:1	ConstantProduct	793.5236381460895	241.01187748708944		Negative	C41H78O12N0P1	C6H10O8N0P1	0	120
PI_O-32:2	ConstantProduct	791.5079880819494	241.01187748708944		Negative	C41H76O12N0P1	C6H10O8N0P1	0	120
PI_O-30:4	ConstantProduct	759.4453878253895	241.01187748708944		Negative	C39H68O12N0P1	C6H10O8N0P1	0	120
PI_O-32:3	ConstantProduct	789.4923380178095	241.01187748708944		Negative	C41H74O12N0P1	C6H10O8N0P1	0	120
PI_O-34:0	ConstantProduct	823.5705883385094	241.01187748708944		Negative	C43H84O12N0P1	C6H10O8N0P1	0	120
PI_O-34:1	ConstantProduct	821.5549382743694	241.01187748708944		Negative	C43H82O12N0P1	C6H10O8N0P1	0	120
PI_O-34:2	ConstantProduct	819.5392882102294	241.01187748708944		Negative	C43H80O12N0P1	C6H10O8N0P1	0	120
PI_O-32:4	ConstantProduct	787.4766879536695	241.01187748708944		Negative	C41H72O12N0P1	C6H10O8N0P1	0	120
PI_O-34:3	ConstantProduct	817.5236381460895	241.01187748708944		Negative	C43H78O12N0P1	C6H10O8N0P1	0	120
PI_O-32:5	ConstantProduct	785.4610378895295	241.01187748708944		Negative	C41H70O12N0P1	C6H10O8N0P1	0	120
PI_O-34:4	ConstantProduct	815.5079880819494	241.01187748708944		Negative	C43H76O12N0P1	C6H10O8N0P1	0	120
PI_O-31:0	ConstantProduct	781.5236381460895	241.01187748708944		Negative	C40H78O12N0P1	C6H10O8N0P1	0	120
PI_O-31:1	ConstantProduct	779.5079880819494	241.01187748708944		Negative	C40H76O12N0P1	C6H10O8N0P1	0	120
PI_O-31:2	ConstantProduct	777.4923380178095	241.01187748708944		Negative	C40H74O12N0P1	C6H10O8N0P1	0	120
PI_O-33:0	ConstantProduct	809.5549382743694	241.01187748708944		Negative	C42H82O12N0P1	C6H10O8N0P1	0	120
PI_O-33:1	ConstantProduct	807.5392882102294	241.01187748708944		Negative	C42H80O12N0P1	C6H10O8N0P1	0	120
PI_O-33:2	ConstantProduct	805.5236381460895	241.01187748708944		Negative	C42H78O12N0P1	C6H10O8N0P1	0	120
PI_O-33:3	ConstantProduct	803.5079880819494	241.01187748708944		Negative	C42H76O12N0P1	C6H10O8N0P1	0	120
PI_O-35:0	ConstantProduct	837.5862384026494	241.01187748708944		Negative	C44H86O12N0P1	C6H10O8N0P1	0	120
PI_O-35:1	ConstantProduct	835.5705883385094	241.01187748708944		Negative	C44H84O12N0P1	C6H10O8N0P1	0	120
PI_O-35:2	ConstantProduct	833.5549382743694	241.01187748708944		Negative	C44H82O12N0P1	C6H10O8N0P1	0	120
PI_O-31:3	ConstantProduct	775.4766879536695	241.01187748708944		Negative	C40H72O12N0P1	C6H10O8N0P1	0	120
PI_O-33:4	ConstantProduct	801.4923380178095	241.01187748708944		Negative	C42H74O12N0P1	C6H10O8N0P1	0	120
PI_O-35:3	ConstantProduct	831.5392882102294	241.01187748708944		Negative	C44H80O12N0P1	C6H10O8N0P1	0	120
PI_O-31:4	ConstantProduct	773.4610378895295	241.01187748708944		Negative	C40H70O12N0P1	C6H10O8N0P1	0	120
PI_O-33:5	ConstantProduct	799.4766879536695	241.01187748708944		Negative	C42H72O12N0P1	C6H10O8N0P1	0	120
PI_O-35:4	ConstantProduct	829.5236381460895	241.01187748708944		Negative	C44H78O12N0P1	C6H10O8N0P1	0	120
PI_O-36:0	ConstantProduct	851.6018884667894	241.01187748708944		Negative	C45H88O12N0P1	C6H10O8N0P1	0	120
PI_O-36:1	ConstantProduct	849.5862384026494	241.01187748708944		Negative	C45H86O12N0P1	C6H10O8N0P1	0	120
PI_O-36:2	ConstantProduct	847.5705883385094	241.01187748708944		Negative	C45H84O12N0P1	C6H10O8N0P1	0	120
PI_O-36:3	ConstantProduct	845.5549382743694	241.01187748708944		Negative	C45H82O12N0P1	C6H10O8N0P1	0	120
PI_O-34:5	ConstantProduct	813.4923380178095	241.01187748708944		Negative	C43H74O12N0P1	C6H10O8N0P1	0	120
PI_O-36:4	ConstantProduct	843.5392882102294	241.01187748708944		Negative	C45H80O12N0P1	C6H10O8N0P1	0	120
PI_O-34:6	ConstantProduct	811.4766879536695	241.01187748708944		Negative	C43H72O12N0P1	C6H10O8N0P1	0	120
PI_O-36:5	ConstantProduct	841.5236381460895	241.01187748708944		Negative	C45H78O12N0P1	C6H10O8N0P1	0	120
PI_O-37:0	ConstantProduct	865.6175385309294	241.01187748708944		Negative	C46H90O12N0P1	C6H10O8N0P1	0	120
PI_O-37:1	ConstantProduct	863.6018884667894	241.01187748708944		Negative	C46H88O12N0P1	C6H10O8N0P1	0	120
PI_O-37:2	ConstantProduct	861.5862384026494	241.01187748708944		Negative	C46H86O12N0P1	C6H10O8N0P1	0	120
PI_O-37:3	ConstantProduct	859.5705883385094	241.01187748708944		Negative	C46H84O12N0P1	C6H10O8N0P1	0	120
PI_O-35:5	ConstantProduct	827.5079880819494	241.01187748708944		Negative	C44H76O12N0P1	C6H10O8N0P1	0	120
PI_O-37:4	ConstantProduct	857.5549382743694	241.01187748708944		Negative	C46H82O12N0P1	C6H10O8N0P1	0	120
PI_O-35:6	ConstantProduct	825.4923380178095	241.01187748708944		Negative	C44H74O12N0P1	C6H10O8N0P1	0	120
PI_O-37:5	ConstantProduct	855.5392882102294	241.01187748708944		Negative	C46H80O12N0P1	C6H10O8N0P1	0	120
PI_O-38:0	ConstantProduct	879.6331885950694	241.01187748708944		Negative	C47H92O12N0P1	C6H10O8N0P1	0	120
PI_O-38:1	ConstantProduct	877.6175385309294	241.01187748708944		Negative	C47H90O12N0P1	C6H10O8N0P1	0	120
PI_O-38:2	ConstantProduct	875.6018884667894	241.01187748708944		Negative	C47H88O12N0P1	C6H10O8N0P1	0	120
PI_O-38:3	ConstantProduct	873.5862384026494	241.01187748708944		Negative	C47H86O12N0P1	C6H10O8N0P1	0	120
PI_O-38:4	ConstantProduct	871.5705883385094	241.01187748708944		Negative	C47H84O12N0P1	C6H10O8N0P1	0	120
PI_O-36:6	ConstantProduct	839.5079880819494	241.01187748708944		Negative	C45H76O12N0P1	C6H10O8N0P1	0	120
PI_O-38:5	ConstantProduct	869.5549382743694	241.01187748708944		Negative	C47H82O12N0P1	C6H10O8N0P1	0	120
PI_O-36:7	ConstantProduct	837.4923380178095	241.01187748708944		Negative	C45H74O12N0P1	C6H10O8N0P1	0	120
PI_O-38:6	ConstantProduct	867.5392882102294	241.01187748708944		Negative	C47H80O12N0P1	C6H10O8N0P1	0	120
PI_O-34:7	ConstantProduct	809.4610378895295	241.01187748708944		Negative	C43H70O12N0P1	C6H10O8N0P1	0	120
PI_O-36:8	ConstantProduct	835.4766879536695	241.01187748708944		Negative	C45H72O12N0P1	C6H10O8N0P1	0	120
PI_O-38:7	ConstantProduct	865.5236381460895	241.01187748708944		Negative	C47H78O12N0P1	C6H10O8N0P1	0	120
PI_O-40:0	ConstantProduct	907.66448872334945	241.01187748708944		Negative	C49H96O12N0P1	C6H10O8N0P1	0	120
PI_O-40:1	ConstantProduct	905.6488386592094	241.01187748708944		Negative	C49H94O12N0P1	C6H10O8N0P1	0	120
PI_O-40:2	ConstantProduct	903.6331885950694	241.01187748708944		Negative	C49H92O12N0P1	C6H10O8N0P1	0	120
PI_O-40:3	ConstantProduct	901.6175385309294	241.01187748708944		Negative	C49H90O12N0P1	C6H10O8N0P1	0	120
PI_O-40:4	ConstantProduct	899.6018884667894	241.01187748708944		Negative	C49H88O12N0P1	C6H10O8N0P1	0	120
PI_O-40:5	ConstantProduct	897.5862384026494	241.01187748708944		Negative	C49H86O12N0P1	C6H10O8N0P1	0	120
PI_O-40:6	ConstantProduct	895.5705883385094	241.01187748708944		Negative	C49H84O12N0P1	C6H10O8N0P1	0	120
PI_O-38:8	ConstantProduct	863.5079880819494	241.01187748708944		Negative	C47H76O12N0P1	C6H10O8N0P1	0	120
PI_O-40:7	ConstantProduct	893.5549382743694	241.01187748708944		Negative	C49H82O12N0P1	C6H10O8N0P1	0	120
PI_O-38:9	ConstantProduct	861.4923380178095	241.01187748708944		Negative	C47H74O12N0P1	C6H10O8N0P1	0	120
PI_O-40:8	ConstantProduct	891.5392882102294	241.01187748708944		Negative	C49H80O12N0P1	C6H10O8N0P1	0	120
PI_O-36:9	ConstantProduct	833.4610378895295	241.01187748708944		Negative	C45H70O12N0P1	C6H10O8N0P1	0	120
PI_O-38:10	ConstantProduct	859.4766879536695	241.01187748708944		Negative	C47H72O12N0P1	C6H10O8N0P1	0	120
PI_O-40:9	ConstantProduct	889.5236381460895	241.01187748708944		Negative	C49H78O12N0P1	C6H10O8N0P1	0	120
PI_O-42:0	ConstantProduct	935.6957888516295	241.01187748708944		Negative	C51H100O12N0P1	C6H10O8N0P1	0	120
PI_O-42:1	ConstantProduct	933.6801387874895	241.01187748708944		Negative	C51H98O12N0P1	C6H10O8N0P1	0	120
PI_O-42:2	ConstantProduct	931.66448872334945	241.01187748708944		Negative	C51H96O12N0P1	C6H10O8N0P1	0	120
PI_O-42:3	ConstantProduct	929.6488386592094	241.01187748708944		Negative	C51H94O12N0P1	C6H10O8N0P1	0	120
PI_O-42:4	ConstantProduct	927.6331885950694	241.01187748708944		Negative	C51H92O12N0P1	C6H10O8N0P1	0	120
PI_O-42:5	ConstantProduct	925.6175385309294	241.01187748708944		Negative	C51H90O12N0P1	C6H10O8N0P1	0	120
PI_O-42:6	ConstantProduct	923.6018884667894	241.01187748708944		Negative	C51H88O12N0P1	C6H10O8N0P1	0	120
PI_O-42:7	ConstantProduct	921.5862384026494	241.01187748708944		Negative	C51H86O12N0P1	C6H10O8N0P1	0	120
PI_O-42:8	ConstantProduct	919.5705883385094	241.01187748708944		Negative	C51H84O12N0P1	C6H10O8N0P1	0	120
PI_O-40:10	ConstantProduct	887.5079880819494	241.01187748708944		Negative	C49H76O12N0P1	C6H10O8N0P1	0	120
PI_O-42:9	ConstantProduct	917.5549382743694	241.01187748708944		Negative	C51H82O12N0P1	C6H10O8N0P1	0	120
PI_O-40:11	ConstantProduct	885.4923380178095	241.01187748708944		Negative	C49H74O12N0P1	C6H10O8N0P1	0	120
PI_O-42:10	ConstantProduct	915.5392882102294	241.01187748708944		Negative	C51H80O12N0P1	C6H10O8N0P1	0	120
PI_O-44:0	ConstantProduct	963.7270889799095	241.01187748708944		Negative	C53H104O12N0P1	C6H10O8N0P1	0	120
PI_O-44:1	ConstantProduct	961.7114389157695	241.01187748708944		Negative	C53H102O12N0P1	C6H10O8N0P1	0	120
PI_O-44:2	ConstantProduct	959.6957888516295	241.01187748708944		Negative	C53H100O12N0P1	C6H10O8N0P1	0	120
PI_O-44:3	ConstantProduct	957.6801387874895	241.01187748708944		Negative	C53H98O12N0P1	C6H10O8N0P1	0	120
PI_O-44:4	ConstantProduct	955.66448872334945	241.01187748708944		Negative	C53H96O12N0P1	C6H10O8N0P1	0	120
PI_O-44:5	ConstantProduct	953.6488386592094	241.01187748708944		Negative	C53H94O12N0P1	C6H10O8N0P1	0	120
PI_O-44:6	ConstantProduct	951.6331885950694	241.01187748708944		Negative	C53H92O12N0P1	C6H10O8N0P1	0	120
PI_O-44:7	ConstantProduct	949.6175385309294	241.01187748708944		Negative	C53H90O12N0P1	C6H10O8N0P1	0	120
PI_O-44:8	ConstantProduct	947.6018884667894	241.01187748708944		Negative	C53H88O12N0P1	C6H10O8N0P1	0	120
PI_O-44:9	ConstantProduct	945.5862384026494	241.01187748708944		Negative	C53H86O12N0P1	C6H10O8N0P1	0	120
PI_O-42:11	ConstantProduct	913.5236381460895	241.01187748708944		Negative	C51H78O12N0P1	C6H10O8N0P1	0	120
PI_O-44:10	ConstantProduct	943.5705883385094	241.01187748708944		Negative	C53H84O12N0P1	C6H10O8N0P1	0	120
LPC_10:0	ConstantProduct	412.2458656425406	184.07332101418055		Positive	C18H39O7N1P1	C5H15O4N1P1	0	120
LPC_10:1	ConstantProduct	410.2302155784006	184.07332101418055		Positive	C18H37O7N1P1	C5H15O4N1P1	0	120
LPC_12:0	ConstantProduct	440.27716577082055	184.07332101418055		Positive	C20H43O7N1P1	C5H15O4N1P1	0	120
LPC_12:1	ConstantProduct	438.26151570668054	184.07332101418055		Positive	C20H41O7N1P1	C5H15O4N1P1	0	120
LPC_14:0	ConstantProduct	468.30846589910055	184.07332101418055		Positive	C22H47O7N1P1	C5H15O4N1P1	0	120
LPC_14:1	ConstantProduct	466.29281583496055	184.07332101418055		Positive	C22H45O7N1P1	C5H15O4N1P1	0	120
LPC_14:2	ConstantProduct	464.27716577082055	184.07332101418055		Positive	C22H43O7N1P1	C5H15O4N1P1	0	120
LPC_15:0	ConstantProduct	482.32411596324056	184.07332101418055		Positive	C23H49O7N1P1	C5H15O4N1P1	0	120
LPC_15:1	ConstantProduct	480.30846589910055	184.07332101418055		Positive	C23H47O7N1P1	C5H15O4N1P1	0	120
LPC_15:2	ConstantProduct	478.29281583496055	184.07332101418055		Positive	C23H45O7N1P1	C5H15O4N1P1	0	120
LPC_16:0	ConstantProduct	496.33976602738056	184.07332101418055		Positive	C24H51O7N1P1	C5H15O4N1P1	0	120
LPC_16:1	ConstantProduct	494.32411596324056	184.07332101418055		Positive	C24H49O7N1P1	C5H15O4N1P1	0	120
LPC_16:2	ConstantProduct	492.30846589910055	184.07332101418055		Positive	C24H47O7N1P1	C5H15O4N1P1	0	120
LPC_16:3	ConstantProduct	490.29281583496055	184.07332101418055		Positive	C24H45O7N1P1	C5H15O4N1P1	0	120
LPC_17:0	ConstantProduct	510.35541609152057	184.07332101418055		Positive	C25H53O7N1P1	C5H15O4N1P1	0	120
LPC_17:1	ConstantProduct	508.33976602738056	184.07332101418055		Positive	C25H51O7N1P1	C5H15O4N1P1	0	120
LPC_17:2	ConstantProduct	506.32411596324056	184.07332101418055		Positive	C25H49O7N1P1	C5H15O4N1P1	0	120
LPC_17:3	ConstantProduct	504.30846589910055	184.07332101418055		Positive	C25H47O7N1P1	C5H15O4N1P1	0	120
LPC_18:0	ConstantProduct	524.3710661556605	184.07332101418055		Positive	C26H55O7N1P1	C5H15O4N1P1	0	120
LPC_18:1	ConstantProduct	522.3554160915205	184.07332101418055		Positive	C26H53O7N1P1	C5H15O4N1P1	0	120
LPC_18:2	ConstantProduct	520.3397660273805	184.07332101418055		Positive	C26H51O7N1P1	C5H15O4N1P1	0	120
LPC_18:3	ConstantProduct	518.3241159632405	184.07332101418055		Positive	C26H49O7N1P1	C5H15O4N1P1	0	120
LPC_18:4	ConstantProduct	516.3084658991005	184.07332101418055		Positive	C26H47O7N1P1	C5H15O4N1P1	0	120
LPC_18:5	ConstantProduct	514.2928158349605	184.07332101418055		Positive	C26H45O7N1P1	C5H15O4N1P1	0	120
LPC_20:0	ConstantProduct	552.4023662839405	184.07332101418055		Positive	C28H59O7N1P1	C5H15O4N1P1	0	120
LPC_20:1	ConstantProduct	550.3867162198005	184.07332101418055		Positive	C28H57O7N1P1	C5H15O4N1P1	0	120
LPC_20:2	ConstantProduct	548.3710661556605	184.07332101418055		Positive	C28H55O7N1P1	C5H15O4N1P1	0	120
LPC_20:3	ConstantProduct	546.3554160915205	184.07332101418055		Positive	C28H53O7N1P1	C5H15O4N1P1	0	120
LPC_20:4	ConstantProduct	544.3397660273805	184.07332101418055		Positive	C28H51O7N1P1	C5H15O4N1P1	0	120
LPC_20:5	ConstantProduct	542.3241159632405	184.07332101418055		Positive	C28H49O7N1P1	C5H15O4N1P1	0	120
LPC_20:6	ConstantProduct	540.3084658991005	184.07332101418055		Positive	C28H47O7N1P1	C5H15O4N1P1	0	120
LPC_20:7	ConstantProduct	538.2928158349605	184.07332101418055		Positive	C28H45O7N1P1	C5H15O4N1P1	0	120
LPC_22:0	ConstantProduct	580.4336664122205	184.07332101418055		Positive	C30H63O7N1P1	C5H15O4N1P1	0	120
LPC_22:1	ConstantProduct	578.4180163480805	184.07332101418055		Positive	C30H61O7N1P1	C5H15O4N1P1	0	120
LPC_22:4	ConstantProduct	572.3710661556605	184.07332101418055		Positive	C30H55O7N1P1	C5H15O4N1P1	0	120
LPC_22:5	ConstantProduct	570.3554160915205	184.07332101418055		Positive	C30H53O7N1P1	C5H15O4N1P1	0	120
LPC_22:6	ConstantProduct	568.3397660273805	184.07332101418055		Positive	C30H51O7N1P1	C5H15O4N1P1	0	120
LPC_22:7	ConstantProduct	566.3241159632405	184.07332101418055		Positive	C30H49O7N1P1	C5H15O4N1P1	0	120
LPC_22:8	ConstantProduct	564.3084658991005	184.07332101418055		Positive	C30H47O7N1P1	C5H15O4N1P1	0	120
LPC_24:0	ConstantProduct	608.4649665405005	184.07332101418055		Positive	C32H67O7N1P1	C5H15O4N1P1	0	120
LPC_24:1	ConstantProduct	606.4493164763604	184.07332101418055		Positive	C32H65O7N1P1	C5H15O4N1P1	0	120
LPC_24:2	ConstantProduct	604.4336664122205	184.07332101418055		Positive	C32H63O7N1P1	C5H15O4N1P1	0	120
LPC_24:3	ConstantProduct	602.4180163480805	184.07332101418055		Positive	C32H61O7N1P1	C5H15O4N1P1	0	120
LPC_24:4	ConstantProduct	600.4023662839405	184.07332101418055		Positive	C32H59O7N1P1	C5H15O4N1P1	0	120
LPC_24:5	ConstantProduct	598.3867162198005	184.07332101418055		Positive	C32H57O7N1P1	C5H15O4N1P1	0	120
LPC_24:6	ConstantProduct	596.3710661556605	184.07332101418055		Positive	C32H55O7N1P1	C5H15O4N1P1	0	120
LPC_24:7	ConstantProduct	594.3554160915205	184.07332101418055		Positive	C32H53O7N1P1	C5H15O4N1P1	0	120
LPC_24:8	ConstantProduct	592.3397660273805	184.07332101418055		Positive	C32H51O7N1P1	C5H15O4N1P1	0	120
LPE_10:0	ConstantNeutralLoss	370.1989154501206	229.17982108052053		Positive	C15H33O7N1P1	C2H8O4N1P1	0	120
LPE_10:1	ConstantNeutralLoss	368.1832653859806	227.16417101638052		Positive	C15H31O7N1P1	C2H8O4N1P1	0	120
LPE_12:0	ConstantNeutralLoss	398.23021557840053	257.2111212088006		Positive	C17H37O7N1P1	C2H8O4N1P1	0	120
LPE_12:1	ConstantNeutralLoss	396.2145655142605	255.19547114466053		Positive	C17H35O7N1P1	C2H8O4N1P1	0	120
LPE_14:0	ConstantNeutralLoss	426.26151570668054	285.2424213370806		Positive	C19H41O7N1P1	C2H8O4N1P1	0	120
LPE_14:1	ConstantNeutralLoss	424.2458656425406	283.2267712729406		Positive	C19H39O7N1P1	C2H8O4N1P1	0	120
LPE_14:2	ConstantNeutralLoss	422.2302155784006	281.2111212088006		Positive	C19H37O7N1P1	C2H8O4N1P1	0	120
LPE_15:0	ConstantNeutralLoss	440.27716577082055	299.25807140122055		Positive	C20H43O7N1P1	C2H8O4N1P1	0	120
LPE_15:1	ConstantNeutralLoss	438.26151570668054	297.2424213370806		Positive	C20H41O7N1P1	C2H8O4N1P1	0	120
LPE_15:2	ConstantNeutralLoss	436.2458656425406	295.2267712729406		Positive	C20H39O7N1P1	C2H8O4N1P1	0	120
LPE_16:0	ConstantNeutralLoss	454.29281583496055	313.2737214653606		Positive	C21H45O7N1P1	C2H8O4N1P1	0	120
LPE_16:1	ConstantNeutralLoss	452.27716577082055	311.2580714012206		Positive	C21H43O7N1P1	C2H8O4N1P1	0	120
LPE_16:2	ConstantNeutralLoss	450.26151570668054	309.2424213370806		Positive	C21H41O7N1P1	C2H8O4N1P1	0	120
LPE_16:3	ConstantNeutralLoss	448.2458656425406	307.2267712729406		Positive	C21H39O7N1P1	C2H8O4N1P1	0	120
LPE_17:0	ConstantNeutralLoss	468.30846589910055	327.2893715295006		Positive	C22H47O7N1P1	C2H8O4N1P1	0	120
LPE_17:1	ConstantNeutralLoss	466.29281583496055	325.2737214653606		Positive	C22H45O7N1P1	C2H8O4N1P1	0	120
LPE_17:2	ConstantNeutralLoss	464.27716577082055	323.2580714012206		Positive	C22H43O7N1P1	C2H8O4N1P1	0	120
LPE_17:3	ConstantNeutralLoss	462.26151570668054	321.2424213370806		Positive	C22H41O7N1P1	C2H8O4N1P1	0	120
LPE_18:0	ConstantNeutralLoss	482.32411596324056	341.30502159364056		Positive	C23H49O7N1P1	C2H8O4N1P1	0	120
LPE_18:1	ConstantNeutralLoss	480.30846589910055	339.2893715295006		Positive	C23H47O7N1P1	C2H8O4N1P1	0	120
LPE_18:2	ConstantNeutralLoss	478.29281583496055	337.2737214653606		Positive	C23H45O7N1P1	C2H8O4N1P1	0	120
LPE_18:3	ConstantNeutralLoss	476.27716577082055	335.2580714012206		Positive	C23H43O7N1P1	C2H8O4N1P1	0	120
LPE_18:4	ConstantNeutralLoss	474.26151570668054	333.2424213370806		Positive	C23H41O7N1P1	C2H8O4N1P1	0	120
LPE_18:5	ConstantNeutralLoss	472.2458656425406	331.2267712729406		Positive	C23H39O7N1P1	C2H8O4N1P1	0	120
LPE_20:0	ConstantNeutralLoss	510.35541609152057	369.33632172192057		Positive	C25H53O7N1P1	C2H8O4N1P1	0	120
LPE_20:1	ConstantNeutralLoss	508.33976602738056	367.32067165778057		Positive	C25H51O7N1P1	C2H8O4N1P1	0	120
LPE_20:2	ConstantNeutralLoss	506.32411596324056	365.30502159364056		Positive	C25H49O7N1P1	C2H8O4N1P1	0	120
LPE_20:3	ConstantNeutralLoss	504.30846589910055	363.2893715295006		Positive	C25H47O7N1P1	C2H8O4N1P1	0	120
LPE_20:4	ConstantNeutralLoss	502.29281583496055	361.2737214653606		Positive	C25H45O7N1P1	C2H8O4N1P1	0	120
LPE_20:5	ConstantNeutralLoss	500.27716577082055	359.2580714012206		Positive	C25H43O7N1P1	C2H8O4N1P1	0	120
LPE_20:6	ConstantNeutralLoss	498.26151570668054	357.2424213370806		Positive	C25H41O7N1P1	C2H8O4N1P1	0	120
LPE_20:7	ConstantNeutralLoss	496.2458656425406	355.2267712729406		Positive	C25H39O7N1P1	C2H8O4N1P1	0	120
LPE_22:0	ConstantNeutralLoss	538.3867162198005	397.3676218502006		Positive	C27H57O7N1P1	C2H8O4N1P1	0	120
LPE_22:1	ConstantNeutralLoss	536.3710661556605	395.3519717860606		Positive	C27H55O7N1P1	C2H8O4N1P1	0	120
LPE_22:4	ConstantNeutralLoss	530.3241159632405	389.30502159364056		Positive	C27H49O7N1P1	C2H8O4N1P1	0	120
LPE_22:5	ConstantNeutralLoss	528.3084658991005	387.2893715295006		Positive	C27H47O7N1P1	C2H8O4N1P1	0	120
LPE_22:6	ConstantNeutralLoss	526.2928158349605	385.2737214653606		Positive	C27H45O7N1P1	C2H8O4N1P1	0	120
LPE_22:7	ConstantNeutralLoss	524.2771657708205	383.2580714012206		Positive	C27H43O7N1P1	C2H8O4N1P1	0	120
LPE_22:8	ConstantNeutralLoss	522.2615157066805	381.2424213370806		Positive	C27H41O7N1P1	C2H8O4N1P1	0	120
LPE_24:0	ConstantNeutralLoss	566.4180163480805	425.3989219784806		Positive	C29H61O7N1P1	C2H8O4N1P1	0	120
LPE_24:1	ConstantNeutralLoss	564.4023662839405	423.3832719143406		Positive	C29H59O7N1P1	C2H8O4N1P1	0	120
LPE_24:2	ConstantNeutralLoss	562.3867162198005	421.3676218502006		Positive	C29H57O7N1P1	C2H8O4N1P1	0	120
LPE_24:3	ConstantNeutralLoss	560.3710661556605	419.3519717860606		Positive	C29H55O7N1P1	C2H8O4N1P1	0	120
LPE_24:4	ConstantNeutralLoss	558.3554160915205	417.33632172192057		Positive	C29H53O7N1P1	C2H8O4N1P1	0	120
LPE_24:5	ConstantNeutralLoss	556.3397660273805	415.32067165778057		Positive	C29H51O7N1P1	C2H8O4N1P1	0	120
LPE_24:6	ConstantNeutralLoss	554.3241159632405	413.30502159364056		Positive	C29H49O7N1P1	C2H8O4N1P1	0	120
LPE_24:7	ConstantNeutralLoss	552.3084658991005	411.2893715295006		Positive	C29H47O7N1P1	C2H8O4N1P1	0	120
LPE_24:8	ConstantNeutralLoss	550.2928158349605	409.2737214653606		Positive	C29H45O7N1P1	C2H8O4N1P1	0	120
LPS_10:0	ConstantNeutralLoss	412.17419178491946	325.14216338064944		Negative	C16H31O9N1P1	C3H5O2N1P0	0	120
LPS_10:1	ConstantNeutralLoss	410.15854172077945	323.12651331650943		Negative	C16H29O9N1P1	C3H5O2N1P0	0	120
LPS_12:0	ConstantNeutralLoss	440.20549191319947	353.17346350892944		Negative	C18H35O9N1P1	C3H5O2N1P0	0	120
LPS_12:1	ConstantNeutralLoss	438.18984184905946	351.15781344478944		Negative	C18H33O9N1P1	C3H5O2N1P0	0	120
LPS_14:0	ConstantNeutralLoss	468.2367920414795	381.2047636372094		Negative	C20H39O9N1P1	C3H5O2N1P0	0	120
LPS_14:1	ConstantNeutralLoss	466.22114197733947	379.18911357306945		Negative	C20H37O9N1P1	C3H5O2N1P0	0	120
LPS_14:2	ConstantNeutralLoss	464.20549191319947	377.17346350892944		Negative	C20H35O9N1P1	C3H5O2N1P0	0	120
LPS_15:0	ConstantNeutralLoss	482.2524421056194	395.2204137013494		Negative	C21H41O9N1P1	C3H5O2N1P0	0	120
LPS_15:1	ConstantNeutralLoss	480.2367920414795	393.2047636372094		Negative	C21H39O9N1P1	C3H5O2N1P0	0	120
LPS_15:2	ConstantNeutralLoss	478.22114197733947	391.18911357306945		Negative	C21H37O9N1P1	C3H5O2N1P0	0	120
LPS_16:0	ConstantNeutralLoss	496.2680921697594	409.2360637654894		Negative	C22H43O9N1P1	C3H5O2N1P0	0	120
LPS_16:1	ConstantNeutralLoss	494.2524421056194	407.22041370134946		Negative	C22H41O9N1P1	C3H5O2N1P0	0	120
LPS_16:2	ConstantNeutralLoss	492.2367920414795	405.20476363720945		Negative	C22H39O9N1P1	C3H5O2N1P0	0	120
LPS_16:3	ConstantNeutralLoss	490.22114197733947	403.18911357306945		Negative	C22H37O9N1P1	C3H5O2N1P0	0	120
LPS_17:0	ConstantNeutralLoss	510.28374223389943	423.2517138296294		Negative	C23H45O9N1P1	C3H5O2N1P0	0	120
LPS_17:1	ConstantNeutralLoss	508.2680921697594	421.2360637654894		Negative	C23H43O9N1P1	C3H5O2N1P0	0	120
LPS_17:2	ConstantNeutralLoss	506.2524421056194	419.22041370134946		Negative	C23H41O9N1P1	C3H5O2N1P0	0	120
LPS_17:3	ConstantNeutralLoss	504.2367920414795	417.20476363720945		Negative	C23H39O9N1P1	C3H5O2N1P0	0	120
LPS_18:0	ConstantNeutralLoss	524.2993922980395	437.2673638937694		Negative	C24H47O9N1P1	C3H5O2N1P0	0	120
LPS_18:1	ConstantNeutralLoss	522.2837422338995	435.2517138296294		Negative	C24H45O9N1P1	C3H5O2N1P0	0	120
LPS_18:2	ConstantNeutralLoss	520.2680921697595	433.2360637654894		Negative	C24H43O9N1P1	C3H5O2N1P0	0	120
LPS_18:3	ConstantNeutralLoss	518.2524421056195	431.22041370134946		Negative	C24H41O9N1P1	C3H5O2N1P0	0	120
LPS_18:4	ConstantNeutralLoss	516.2367920414795	429.20476363720945		Negative	C24H39O9N1P1	C3H5O2N1P0	0	120
LPS_18:5	ConstantNeutralLoss	514.2211419773395	427.18911357306945		Negative	C24H37O9N1P1	C3H5O2N1P0	0	120
LPS_20:0	ConstantNeutralLoss	552.3306924263195	465.2986640220494		Negative	C26H51O9N1P1	C3H5O2N1P0	0	120
LPS_20:1	ConstantNeutralLoss	550.3150423621795	463.2830139579094		Negative	C26H49O9N1P1	C3H5O2N1P0	0	120
LPS_20:2	ConstantNeutralLoss	548.2993922980395	461.2673638937694		Negative	C26H47O9N1P1	C3H5O2N1P0	0	120
LPS_20:3	ConstantNeutralLoss	546.2837422338995	459.2517138296294		Negative	C26H45O9N1P1	C3H5O2N1P0	0	120
LPS_20:4	ConstantNeutralLoss	544.2680921697595	457.2360637654894		Negative	C26H43O9N1P1	C3H5O2N1P0	0	120
LPS_20:5	ConstantNeutralLoss	542.2524421056195	455.22041370134946		Negative	C26H41O9N1P1	C3H5O2N1P0	0	120
LPS_20:6	ConstantNeutralLoss	540.2367920414795	453.20476363720945		Negative	C26H39O9N1P1	C3H5O2N1P0	0	120
LPS_20:7	ConstantNeutralLoss	538.2211419773395	451.18911357306945		Negative	C26H37O9N1P1	C3H5O2N1P0	0	120
LPS_22:0	ConstantNeutralLoss	580.3619925545995	493.32996415032943		Negative	C28H55O9N1P1	C3H5O2N1P0	0	120
LPS_22:1	ConstantNeutralLoss	578.3463424904595	491.3143140861894		Negative	C28H53O9N1P1	C3H5O2N1P0	0	120
LPS_22:4	ConstantNeutralLoss	572.2993922980395	485.2673638937694		Negative	C28H47O9N1P1	C3H5O2N1P0	0	120
LPS_22:5	ConstantNeutralLoss	570.2837422338995	483.2517138296294		Negative	C28H45O9N1P1	C3H5O2N1P0	0	120
LPS_22:6	ConstantNeutralLoss	568.2680921697595	481.2360637654894		Negative	C28H43O9N1P1	C3H5O2N1P0	0	120
LPS_22:7	ConstantNeutralLoss	566.2524421056195	479.22041370134946		Negative	C28H41O9N1P1	C3H5O2N1P0	0	120
LPS_22:8	ConstantNeutralLoss	564.2367920414796	477.20476363720945		Negative	C28H39O9N1P1	C3H5O2N1P0	0	120
LPS_24:0	ConstantNeutralLoss	608.3932926828795	521.3612642786095		Negative	C30H59O9N1P1	C3H5O2N1P0	0	120
LPS_24:1	ConstantNeutralLoss	606.3776426187395	519.3456142144695		Negative	C30H57O9N1P1	C3H5O2N1P0	0	120
LPS_24:2	ConstantNeutralLoss	604.3619925545995	517.3299641503295		Negative	C30H55O9N1P1	C3H5O2N1P0	0	120
LPS_24:3	ConstantNeutralLoss	602.3463424904595	515.3143140861895		Negative	C30H53O9N1P1	C3H5O2N1P0	0	120
LPS_24:4	ConstantNeutralLoss	600.3306924263195	513.2986640220495		Negative	C30H51O9N1P1	C3H5O2N1P0	0	120
LPS_24:5	ConstantNeutralLoss	598.3150423621795	511.2830139579094		Negative	C30H49O9N1P1	C3H5O2N1P0	0	120
LPS_24:6	ConstantNeutralLoss	596.2993922980395	509.2673638937694		Negative	C30H47O9N1P1	C3H5O2N1P0	0	120
LPS_24:7	ConstantNeutralLoss	594.2837422338995	507.2517138296294		Negative	C30H45O9N1P1	C3H5O2N1P0	0	120
LPS_24:8	ConstantNeutralLoss	592.2680921697595	505.2360637654894		Negative	C30H43O9N1P1	C3H5O2N1P0	0	120
LPI_10:0	ConstantProduct	487.1949867991495	241.01187748708944		Negative	C19H36O12N0P1	C6H10O8N0P1	0	120
LPI_10:1	ConstantProduct	485.1793367350095	241.01187748708944		Negative	C19H34O12N0P1	C6H10O8N0P1	0	120
LPI_12:0	ConstantProduct	515.2262869274294	241.01187748708944		Negative	C21H40O12N0P1	C6H10O8N0P1	0	120
LPI_12:1	ConstantProduct	513.2106368632894	241.01187748708944		Negative	C21H38O12N0P1	C6H10O8N0P1	0	120
LPI_14:0	ConstantProduct	543.2575870557095	241.01187748708944		Negative	C23H44O12N0P1	C6H10O8N0P1	0	120
LPI_14:1	ConstantProduct	541.2419369915694	241.01187748708944		Negative	C23H42O12N0P1	C6H10O8N0P1	0	120
LPI_14:2	ConstantProduct	539.2262869274294	241.01187748708944		Negative	C23H40O12N0P1	C6H10O8N0P1	0	120
LPI_15:0	ConstantProduct	557.2732371198495	241.01187748708944		Negative	C24H46O12N0P1	C6H10O8N0P1	0	120
LPI_15:1	ConstantProduct	555.2575870557095	241.01187748708944		Negative	C24H44O12N0P1	C6H10O8N0P1	0	120
LPI_15:2	ConstantProduct	553.2419369915694	241.01187748708944		Negative	C24H42O12N0P1	C6H10O8N0P1	0	120
LPI_16:0	ConstantProduct	571.2888871839895	241.01187748708944		Negative	C25H48O12N0P1	C6H10O8N0P1	0	120
LPI_16:1	ConstantProduct	569.2732371198495	241.01187748708944		Negative	C25H46O12N0P1	C6H10O8N0P1	0	120
LPI_16:2	ConstantProduct	567.2575870557095	241.01187748708944		Negative	C25H44O12N0P1	C6H10O8N0P1	0	120
LPI_16:3	ConstantProduct	565.2419369915694	241.01187748708944		Negative	C25H42O12N0P1	C6H10O8N0P1	0	120
LPI_17:0	ConstantProduct	585.3045372481295	241.01187748708944		Negative	C26H50O12N0P1	C6H10O8N0P1	0	120
LPI_17:1	ConstantProduct	583.2888871839895	241.01187748708944		Negative	C26H48O12N0P1	C6H10O8N0P1	0	120
LPI_17:2	ConstantProduct	581.2732371198495	241.01187748708944		Negative	C26H46O12N0P1	C6H10O8N0P1	0	120
LPI_17:3	ConstantProduct	579.2575870557095	241.01187748708944		Negative	C26H44O12N0P1	C6H10O8N0P1	0	120
LPI_18:0	ConstantProduct	599.3201873122695	241.01187748708944		Negative	C27H52O12N0P1	C6H10O8N0P1	0	120
LPI_18:1	ConstantProduct	597.3045372481295	241.01187748708944		Negative	C27H50O12N0P1	C6H10O8N0P1	0	120
LPI_18:2	ConstantProduct	595.2888871839895	241.01187748708944		Negative	C27H48O12N0P1	C6H10O8N0P1	0	120
LPI_18:3	ConstantProduct	593.2732371198495	241.01187748708944		Negative	C27H46O12N0P1	C6H10O8N0P1	0	120
LPI_18:4	ConstantProduct	591.2575870557095	241.01187748708944		Negative	C27H44O12N0P1	C6H10O8N0P1	0	120
LPI_18:5	ConstantProduct	589.2419369915694	241.01187748708944		Negative	C27H42O12N0P1	C6H10O8N0P1	0	120
LPI_20:0	ConstantProduct	627.3514874405495	241.01187748708944		Negative	C29H56O12N0P1	C6H10O8N0P1	0	120
LPI_20:1	ConstantProduct	625.3358373764095	241.01187748708944		Negative	C29H54O12N0P1	C6H10O8N0P1	0	120
LPI_20:2	ConstantProduct	623.3201873122695	241.01187748708944		Negative	C29H52O12N0P1	C6H10O8N0P1	0	120
LPI_20:3	ConstantProduct	621.3045372481295	241.01187748708944		Negative	C29H50O12N0P1	C6H10O8N0P1	0	120
LPI_20:4	ConstantProduct	619.2888871839895	241.01187748708944		Negative	C29H48O12N0P1	C6H10O8N0P1	0	120
LPI_20:5	ConstantProduct	617.2732371198495	241.01187748708944		Negative	C29H46O12N0P1	C6H10O8N0P1	0	120
LPI_20:6	ConstantProduct	615.2575870557095	241.01187748708944		Negative	C29H44O12N0P1	C6H10O8N0P1	0	120
LPI_20:7	ConstantProduct	613.2419369915694	241.01187748708944		Negative	C29H42O12N0P1	C6H10O8N0P1	0	120
LPI_22:0	ConstantProduct	655.3827875688295	241.01187748708944		Negative	C31H60O12N0P1	C6H10O8N0P1	0	120
LPI_22:1	ConstantProduct	653.3671375046895	241.01187748708944		Negative	C31H58O12N0P1	C6H10O8N0P1	0	120
LPI_22:4	ConstantProduct	647.3201873122695	241.01187748708944		Negative	C31H52O12N0P1	C6H10O8N0P1	0	120
LPI_22:5	ConstantProduct	645.3045372481295	241.01187748708944		Negative	C31H50O12N0P1	C6H10O8N0P1	0	120
LPI_22:6	ConstantProduct	643.2888871839895	241.01187748708944		Negative	C31H48O12N0P1	C6H10O8N0P1	0	120
LPI_22:7	ConstantProduct	641.2732371198495	241.01187748708944		Negative	C31H46O12N0P1	C6H10O8N0P1	0	120
LPI_22:8	ConstantProduct	639.2575870557095	241.01187748708944		Negative	C31H44O12N0P1	C6H10O8N0P1	0	120
LPI_24:0	ConstantProduct	683.4140876971095	241.01187748708944		Negative	C33H64O12N0P1	C6H10O8N0P1	0	120
LPI_24:1	ConstantProduct	681.3984376329695	241.01187748708944		Negative	C33H62O12N0P1	C6H10O8N0P1	0	120
LPI_24:2	ConstantProduct	679.3827875688295	241.01187748708944		Negative	C33H60O12N0P1	C6H10O8N0P1	0	120
LPI_24:3	ConstantProduct	677.3671375046895	241.01187748708944		Negative	C33H58O12N0P1	C6H10O8N0P1	0	120
LPI_24:4	ConstantProduct	675.3514874405495	241.01187748708944		Negative	C33H56O12N0P1	C6H10O8N0P1	0	120
LPI_24:5	ConstantProduct	673.3358373764095	241.01187748708944		Negative	C33H54O12N0P1	C6H10O8N0P1	0	120
LPI_24:6	ConstantProduct	671.3201873122695	241.01187748708944		Negative	C33H52O12N0P1	C6H10O8N0P1	0	120
LPI_24:7	ConstantProduct	669.3045372481295	241.01187748708944		Negative	C33H50O12N0P1	C6H10O8N0P1	0	120
LPI_24:8	ConstantProduct	667.2888871839895	241.01187748708944		Negative	C33H48O12N0P1	C6H10O8N0P1	0	120
LPC_O-16:0	ConstantProduct	482.36050147196056	184.07332101418055		Positive	C24H53O6N1P1	C5H15O4N1P1	0	120
LPC_O-16:1	ConstantProduct	480.34485140782056	184.07332101418055		Positive	C24H51O6N1P1	C5H15O4N1P1	0	120
LPC_O-16:2	ConstantProduct	478.32920134368055	184.07332101418055		Positive	C24H49O6N1P1	C5H15O4N1P1	0	120
LPC_O-18:0	ConstantProduct	510.39180160024057	184.07332101418055		Positive	C26H57O6N1P1	C5H15O4N1P1	0	120
LPC_O-18:1	ConstantProduct	508.37615153610056	184.07332101418055		Positive	C26H55O6N1P1	C5H15O4N1P1	0	120
LPC_O-18:2	ConstantProduct	506.36050147196056	184.07332101418055		Positive	C26H53O6N1P1	C5H15O4N1P1	0	120
LPC_O-18:3	ConstantProduct	504.34485140782056	184.07332101418055		Positive	C26H51O6N1P1	C5H15O4N1P1	0	120
LPC_O-20:0	ConstantProduct	538.4231017285205	184.07332101418055		Positive	C28H61O6N1P1	C5H15O4N1P1	0	120
LPC_O-20:1	ConstantProduct	536.4074516643805	184.07332101418055		Positive	C28H59O6N1P1	C5H15O4N1P1	0	120
LPC_O-20:2	ConstantProduct	534.3918016002405	184.07332101418055		Positive	C28H57O6N1P1	C5H15O4N1P1	0	120
LPE_O-16:0	ConstantNeutralLoss	440.31355127954055	299.2944569099406		Positive	C21H47O6N1P1	C2H8O4N1P1	0	120
LPE_O-16:1	ConstantNeutralLoss	438.29790121540054	297.2788068458006		Positive	C21H45O6N1P1	C2H8O4N1P1	0	120
LPE_O-16:2	ConstantNeutralLoss	436.28225115126054	295.2631567816606		Positive	C21H43O6N1P1	C2H8O4N1P1	0	120
LPE_O-18:0	ConstantNeutralLoss	468.34485140782056	327.32575703822056		Positive	C23H51O6N1P1	C2H8O4N1P1	0	120
LPE_O-18:1	ConstantNeutralLoss	466.32920134368055	325.31010697408055		Positive	C23H49O6N1P1	C2H8O4N1P1	0	120
LPE_O-18:2	ConstantNeutralLoss	464.31355127954055	323.2944569099406		Positive	C23H47O6N1P1	C2H8O4N1P1	0	120
LPE_O-18:3	ConstantNeutralLoss	462.29790121540054	321.2788068458006		Positive	C23H45O6N1P1	C2H8O4N1P1	0	120
LPE_O-20:0	ConstantNeutralLoss	496.37615153610056	355.35705716650057		Positive	C25H55O6N1P1	C2H8O4N1P1	0	120
LPE_O-20:1	ConstantNeutralLoss	494.36050147196056	353.34140710236056		Positive	C25H53O6N1P1	C2H8O4N1P1	0	120
LPE_O-20:2	ConstantNeutralLoss	492.34485140782056	351.32575703822056		Positive	C25H51O6N1P1	C2H8O4N1P1	0	120
LPS_O-16:0	ConstantNeutralLoss	482.2888276143394	395.2567992100694		Negative	C22H45O8N1P1	C3H5O2N1P0	0	120
LPS_O-16:1	ConstantNeutralLoss	480.2731775501994	393.2411491459294		Negative	C22H43O8N1P1	C3H5O2N1P0	0	120
LPS_O-16:2	ConstantNeutralLoss	478.2575274860594	391.22549908178945		Negative	C22H41O8N1P1	C3H5O2N1P0	0	120
LPS_O-18:0	ConstantNeutralLoss	510.32012774261943	423.2880993383494		Negative	C24H49O8N1P1	C3H5O2N1P0	0	120
LPS_O-18:1	ConstantNeutralLoss	508.30447767847943	421.2724492742094		Negative	C24H47O8N1P1	C3H5O2N1P0	0	120
LPS_O-18:2	ConstantNeutralLoss	506.2888276143394	419.2567992100694		Negative	C24H45O8N1P1	C3H5O2N1P0	0	120
LPS_O-18:3	ConstantNeutralLoss	504.2731775501994	417.2411491459294		Negative	C24H43O8N1P1	C3H5O2N1P0	0	120
LPS_O-20:0	ConstantNeutralLoss	538.3514278708994	451.3193994666294		Negative	C26H53O8N1P1	C3H5O2N1P0	0	120
LPS_O-20:1	ConstantNeutralLoss	536.3357778067594	449.3037494024894		Negative	C26H51O8N1P1	C3H5O2N1P0	0	120
LPS_O-20:2	ConstantNeutralLoss	534.3201277426194	447.2880993383494		Negative	C26H49O8N1P1	C3H5O2N1P0	0	120
LPI_O-16:0	ConstantProduct	557.3096226285695	241.01187748708944		Negative	C25H50O11N0P1	C6H10O8N0P1	0	120
LPI_O-16:1	ConstantProduct	555.2939725644295	241.01187748708944		Negative	C25H48O11N0P1	C6H10O8N0P1	0	120
LPI_O-16:2	ConstantProduct	553.2783225002895	241.01187748708944		Negative	C25H46O11N0P1	C6H10O8N0P1	0	120
LPI_O-18:0	ConstantProduct	585.3409227568495	241.01187748708944		Negative	C27H54O11N0P1	C6H10O8N0P1	0	120
LPI_O-18:1	ConstantProduct	583.3252726927095	241.01187748708944		Negative	C27H52O11N0P1	C6H10O8N0P1	0	120
LPI_O-18:2	ConstantProduct	581.3096226285695	241.01187748708944		Negative	C27H50O11N0P1	C6H10O8N0P1	0	120
LPI_O-18:3	ConstantProduct	579.2939725644295	241.01187748708944		Negative	C27H48O11N0P1	C6H10O8N0P1	0	120
LPI_O-20:0	ConstantProduct	613.3722228851295	241.01187748708944		Negative	C29H58O11N0P1	C6H10O8N0P1	0	120
LPI_O-20:1	ConstantProduct	611.3565728209895	241.01187748708944		Negative	C29H56O11N0P1	C6H10O8N0P1	0	120
LPI_O-20:2	ConstantProduct	609.3409227568495	241.01187748708944		Negative	C29H54O11N0P1	C6H10O8N0P1	0	120
SM_24:0;O2	ConstantProduct	565.4340007653906	184.07332101418055		Positive	C29H62O6N2P1	C5H15O4N1P1	0	120
SM_24:1;O2	ConstantProduct	563.4183507012506	184.07332101418055		Positive	C29H60O6N2P1	C5H15O4N1P1	0	120
SM_24:2;O2	ConstantProduct	561.4027006371106	184.07332101418055		Positive	C29H58O6N2P1	C5H15O4N1P1	0	120
SM_26:0;O2	ConstantProduct	593.4653008936706	184.07332101418055		Positive	C31H66O6N2P1	C5H15O4N1P1	0	120
SM_26:1;O2	ConstantProduct	591.4496508295306	184.07332101418055		Positive	C31H64O6N2P1	C5H15O4N1P1	0	120
SM_26:2;O2	ConstantProduct	589.4340007653906	184.07332101418055		Positive	C31H62O6N2P1	C5H15O4N1P1	0	120
SM_28:0;O2	ConstantProduct	621.4966010219505	184.07332101418055		Positive	C33H70O6N2P1	C5H15O4N1P1	0	120
SM_28:1;O2	ConstantProduct	619.4809509578105	184.07332101418055		Positive	C33H68O6N2P1	C5H15O4N1P1	0	120
SM_28:2;O2	ConstantProduct	617.4653008936706	184.07332101418055		Positive	C33H66O6N2P1	C5H15O4N1P1	0	120
SM_30:0;O2	ConstantProduct	649.5279011502306	184.07332101418055		Positive	C35H74O6N2P1	C5H15O4N1P1	0	120
SM_30:1;O2	ConstantProduct	647.5122510860906	184.07332101418055		Positive	C35H72O6N2P1	C5H15O4N1P1	0	120
SM_30:2;O2	ConstantProduct	645.4966010219506	184.07332101418055		Positive	C35H70O6N2P1	C5H15O4N1P1	0	120
SM_32:0;O2	ConstantProduct	677.5592012785106	184.07332101418055		Positive	C37H78O6N2P1	C5H15O4N1P1	0	120
SM_32:1;O2	ConstantProduct	675.5435512143705	184.07332101418055		Positive	C37H76O6N2P1	C5H15O4N1P1	0	120
SM_32:2;O2	ConstantProduct	673.5279011502306	184.07332101418055		Positive	C37H74O6N2P1	C5H15O4N1P1	0	120
SM_24:3;O2	ConstantProduct	559.3870505729706	184.07332101418055		Positive	C29H56O6N2P1	C5H15O4N1P1	0	120
SM_26:3;O2	ConstantProduct	587.4183507012506	184.07332101418055		Positive	C31H60O6N2P1	C5H15O4N1P1	0	120
SM_28:3;O2	ConstantProduct	615.4496508295306	184.07332101418055		Positive	C33H64O6N2P1	C5H15O4N1P1	0	120
SM_30:3;O2	ConstantProduct	643.4809509578106	184.07332101418055		Positive	C35H68O6N2P1	C5H15O4N1P1	0	120
SM_32:3;O2	ConstantProduct	671.5122510860906	184.07332101418055		Positive	C37H72O6N2P1	C5H15O4N1P1	0	120
SM_34:0;O2	ConstantProduct	705.5905014067905	184.07332101418055		Positive	C39H82O6N2P1	C5H15O4N1P1	0	120
SM_34:1;O2	ConstantProduct	703.5748513426505	184.07332101418055		Positive	C39H80O6N2P1	C5H15O4N1P1	0	120
SM_34:2;O2	ConstantProduct	701.5592012785106	184.07332101418055		Positive	C39H78O6N2P1	C5H15O4N1P1	0	120
SM_34:3;O2	ConstantProduct	699.5435512143705	184.07332101418055		Positive	C39H76O6N2P1	C5H15O4N1P1	0	120
SM_36:0;O2	ConstantProduct	733.6218015350705	184.07332101418055		Positive	C41H86O6N2P1	C5H15O4N1P1	0	120
SM_36:1;O2	ConstantProduct	731.6061514709305	184.07332101418055		Positive	C41H84O6N2P1	C5H15O4N1P1	0	120
SM_36:2;O2	ConstantProduct	729.5905014067905	184.07332101418055		Positive	C41H82O6N2P1	C5H15O4N1P1	0	120
SM_36:3;O2	ConstantProduct	727.5748513426505	184.07332101418055		Positive	C41H80O6N2P1	C5H15O4N1P1	0	120
SM_28:4;O2	ConstantProduct	613.4340007653906	184.07332101418055		Positive	C33H62O6N2P1	C5H15O4N1P1	0	120
SM_30:4;O2	ConstantProduct	641.4653008936706	184.07332101418055		Positive	C35H66O6N2P1	C5H15O4N1P1	0	120
SM_32:4;O2	ConstantProduct	669.4966010219506	184.07332101418055		Positive	C37H70O6N2P1	C5H15O4N1P1	0	120
SM_34:4;O2	ConstantProduct	697.5279011502306	184.07332101418055		Positive	C39H74O6N2P1	C5H15O4N1P1	0	120
SM_36:4;O2	ConstantProduct	725.5592012785106	184.07332101418055		Positive	C41H78O6N2P1	C5H15O4N1P1	0	120
SM_29:0;O2	ConstantProduct	635.5122510860905	184.07332101418055		Positive	C34H72O6N2P1	C5H15O4N1P1	0	120
SM_29:1;O2	ConstantProduct	633.4966010219505	184.07332101418055		Positive	C34H70O6N2P1	C5H15O4N1P1	0	120
SM_29:2;O2	ConstantProduct	631.4809509578105	184.07332101418055		Positive	C34H68O6N2P1	C5H15O4N1P1	0	120
SM_31:0;O2	ConstantProduct	663.5435512143706	184.07332101418055		Positive	C36H76O6N2P1	C5H15O4N1P1	0	120
SM_31:1;O2	ConstantProduct	661.5279011502306	184.07332101418055		Positive	C36H74O6N2P1	C5H15O4N1P1	0	120
SM_31:2;O2	ConstantProduct	659.5122510860906	184.07332101418055		Positive	C36H72O6N2P1	C5H15O4N1P1	0	120
SM_33:0;O2	ConstantProduct	691.5748513426505	184.07332101418055		Positive	C38H80O6N2P1	C5H15O4N1P1	0	120
SM_33:1;O2	ConstantProduct	689.5592012785106	184.07332101418055		Positive	C38H78O6N2P1	C5H15O4N1P1	0	120
SM_33:2;O2	ConstantProduct	687.5435512143705	184.07332101418055		Positive	C38H76O6N2P1	C5H15O4N1P1	0	120
SM_35:0;O2	ConstantProduct	719.6061514709305	184.07332101418055		Positive	C40H84O6N2P1	C5H15O4N1P1	0	120
SM_35:1;O2	ConstantProduct	717.5905014067905	184.07332101418055		Positive	C40H82O6N2P1	C5H15O4N1P1	0	120
SM_35:2;O2	ConstantProduct	715.5748513426505	184.07332101418055		Positive	C40H80O6N2P1	C5H15O4N1P1	0	120
SM_37:0;O2	ConstantProduct	747.6374515992105	184.07332101418055		Positive	C42H88O6N2P1	C5H15O4N1P1	0	120
SM_37:1;O2	ConstantProduct	745.6218015350705	184.07332101418055		Positive	C42H86O6N2P1	C5H15O4N1P1	0	120
SM_37:2;O2	ConstantProduct	743.6061514709305	184.07332101418055		Positive	C42H84O6N2P1	C5H15O4N1P1	0	120
SM_29:3;O2	ConstantProduct	629.4653008936706	184.07332101418055		Positive	C34H66O6N2P1	C5H15O4N1P1	0	120
SM_31:3;O2	ConstantProduct	657.4966010219506	184.07332101418055		Positive	C36H70O6N2P1	C5H15O4N1P1	0	120
SM_33:3;O2	ConstantProduct	685.5279011502306	184.07332101418055		Positive	C38H74O6N2P1	C5H15O4N1P1	0	120
SM_35:3;O2	ConstantProduct	713.5592012785106	184.07332101418055		Positive	C40H78O6N2P1	C5H15O4N1P1	0	120
SM_37:3;O2	ConstantProduct	741.5905014067905	184.07332101418055		Positive	C42H82O6N2P1	C5H15O4N1P1	0	120
SM_29:4;O2	ConstantProduct	627.4496508295306	184.07332101418055		Positive	C34H64O6N2P1	C5H15O4N1P1	0	120
SM_31:4;O2	ConstantProduct	655.4809509578106	184.07332101418055		Positive	C36H68O6N2P1	C5H15O4N1P1	0	120
SM_33:4;O2	ConstantProduct	683.5122510860906	184.07332101418055		Positive	C38H72O6N2P1	C5H15O4N1P1	0	120
SM_35:4;O2	ConstantProduct	711.5435512143705	184.07332101418055		Positive	C40H76O6N2P1	C5H15O4N1P1	0	120
SM_37:4;O2	ConstantProduct	739.5748513426505	184.07332101418055		Positive	C42H80O6N2P1	C5H15O4N1P1	0	120
SM_38:0;O2	ConstantProduct	761.6531016633505	184.07332101418055		Positive	C43H90O6N2P1	C5H15O4N1P1	0	120
SM_38:1;O2	ConstantProduct	759.6374515992105	184.07332101418055		Positive	C43H88O6N2P1	C5H15O4N1P1	0	120
SM_38:2;O2	ConstantProduct	757.6218015350705	184.07332101418055		Positive	C43H86O6N2P1	C5H15O4N1P1	0	120
SM_38:3;O2	ConstantProduct	755.6061514709305	184.07332101418055		Positive	C43H84O6N2P1	C5H15O4N1P1	0	120
SM_38:4;O2	ConstantProduct	753.5905014067905	184.07332101418055		Positive	C43H82O6N2P1	C5H15O4N1P1	0	120
SM_30:5;O2	ConstantProduct	639.4496508295306	184.07332101418055		Positive	C35H64O6N2P1	C5H15O4N1P1	0	120
SM_32:5;O2	ConstantProduct	667.4809509578106	184.07332101418055		Positive	C37H68O6N2P1	C5H15O4N1P1	0	120
SM_34:5;O2	ConstantProduct	695.5122510860906	184.07332101418055		Positive	C39H72O6N2P1	C5H15O4N1P1	0	120
SM_36:5;O2	ConstantProduct	723.5435512143705	184.07332101418055		Positive	C41H76O6N2P1	C5H15O4N1P1	0	120
SM_38:5;O2	ConstantProduct	751.5748513426505	184.07332101418055		Positive	C43H80O6N2P1	C5H15O4N1P1	0	120
SM_39:0;O2	ConstantProduct	775.6687517274905	184.07332101418055		Positive	C44H92O6N2P1	C5H15O4N1P1	0	120
SM_39:1;O2	ConstantProduct	773.6531016633505	184.07332101418055		Positive	C44H90O6N2P1	C5H15O4N1P1	0	120
SM_39:2;O2	ConstantProduct	771.6374515992105	184.07332101418055		Positive	C44H88O6N2P1	C5H15O4N1P1	0	120
SM_39:3;O2	ConstantProduct	769.6218015350705	184.07332101418055		Positive	C44H86O6N2P1	C5H15O4N1P1	0	120
SM_39:4;O2	ConstantProduct	767.6061514709305	184.07332101418055		Positive	C44H84O6N2P1	C5H15O4N1P1	0	120
SM_31:5;O2	ConstantProduct	653.4653008936706	184.07332101418055		Positive	C36H66O6N2P1	C5H15O4N1P1	0	120
SM_33:5;O2	ConstantProduct	681.4966010219506	184.07332101418055		Positive	C38H70O6N2P1	C5H15O4N1P1	0	120
SM_35:5;O2	ConstantProduct	709.5279011502306	184.07332101418055		Positive	C40H74O6N2P1	C5H15O4N1P1	0	120
SM_37:5;O2	ConstantProduct	737.5592012785106	184.07332101418055		Positive	C42H78O6N2P1	C5H15O4N1P1	0	120
SM_39:5;O2	ConstantProduct	765.5905014067905	184.07332101418055		Positive	C44H82O6N2P1	C5H15O4N1P1	0	120
SM_40:0;O2	ConstantProduct	789.6844017916305	184.07332101418055		Positive	C45H94O6N2P1	C5H15O4N1P1	0	120
SM_40:1;O2	ConstantProduct	787.6687517274905	184.07332101418055		Positive	C45H92O6N2P1	C5H15O4N1P1	0	120
SM_40:2;O2	ConstantProduct	785.6531016633505	184.07332101418055		Positive	C45H90O6N2P1	C5H15O4N1P1	0	120
SM_40:3;O2	ConstantProduct	783.6374515992105	184.07332101418055		Positive	C45H88O6N2P1	C5H15O4N1P1	0	120
SM_40:4;O2	ConstantProduct	781.6218015350705	184.07332101418055		Positive	C45H86O6N2P1	C5H15O4N1P1	0	120
SM_40:5;O2	ConstantProduct	779.6061514709305	184.07332101418055		Positive	C45H84O6N2P1	C5H15O4N1P1	0	120
SM_32:6;O2	ConstantProduct	665.4653008936706	184.07332101418055		Positive	C37H66O6N2P1	C5H15O4N1P1	0	120
SM_34:6;O2	ConstantProduct	693.4966010219506	184.07332101418055		Positive	C39H70O6N2P1	C5H15O4N1P1	0	120
SM_36:6;O2	ConstantProduct	721.5279011502306	184.07332101418055		Positive	C41H74O6N2P1	C5H15O4N1P1	0	120
SM_38:6;O2	ConstantProduct	749.5592012785106	184.07332101418055		Positive	C43H78O6N2P1	C5H15O4N1P1	0	120
SM_40:6;O2	ConstantProduct	777.5905014067905	184.07332101418055		Positive	C45H82O6N2P1	C5H15O4N1P1	0	120
SM_32:7;O2	ConstantProduct	663.4496508295306	184.07332101418055		Positive	C37H64O6N2P1	C5H15O4N1P1	0	120
SM_34:7;O2	ConstantProduct	691.4809509578106	184.07332101418055		Positive	C39H68O6N2P1	C5H15O4N1P1	0	120
SM_36:7;O2	ConstantProduct	719.5122510860906	184.07332101418055		Positive	C41H72O6N2P1	C5H15O4N1P1	0	120
SM_38:7;O2	ConstantProduct	747.5435512143705	184.07332101418055		Positive	C43H76O6N2P1	C5H15O4N1P1	0	120
SM_40:7;O2	ConstantProduct	775.5748513426505	184.07332101418055		Positive	C45H80O6N2P1	C5H15O4N1P1	0	120
SM_42:0;O2	ConstantProduct	817.7157019199105	184.07332101418055		Positive	C47H98O6N2P1	C5H15O4N1P1	0	120
SM_42:1;O2	ConstantProduct	815.7000518557705	184.07332101418055		Positive	C47H96O6N2P1	C5H15O4N1P1	0	120
SM_42:2;O2	ConstantProduct	813.6844017916305	184.07332101418055		Positive	C47H94O6N2P1	C5H15O4N1P1	0	120
SM_42:3;O2	ConstantProduct	811.6687517274905	184.07332101418055		Positive	C47H92O6N2P1	C5H15O4N1P1	0	120
SM_42:4;O2	ConstantProduct	809.6531016633505	184.07332101418055		Positive	C47H90O6N2P1	C5H15O4N1P1	0	120
SM_42:5;O2	ConstantProduct	807.6374515992105	184.07332101418055		Positive	C47H88O6N2P1	C5H15O4N1P1	0	120
SM_42:6;O2	ConstantProduct	805.6218015350705	184.07332101418055		Positive	C47H86O6N2P1	C5H15O4N1P1	0	120
SM_42:7;O2	ConstantProduct	803.6061514709305	184.07332101418055		Positive	C47H84O6N2P1	C5H15O4N1P1	0	120
SM_34:8;O2	ConstantProduct	689.4653008936706	184.07332101418055		Positive	C39H66O6N2P1	C5H15O4N1P1	0	120
SM_36:8;O2	ConstantProduct	717.4966010219506	184.07332101418055		Positive	C41H70O6N2P1	C5H15O4N1P1	0	120
SM_38:8;O2	ConstantProduct	745.5279011502306	184.07332101418055		Positive	C43H74O6N2P1	C5H15O4N1P1	0	120
SM_40:8;O2	ConstantProduct	773.5592012785106	184.07332101418055		Positive	C45H78O6N2P1	C5H15O4N1P1	0	120
SM_42:8;O2	ConstantProduct	801.5905014067905	184.07332101418055		Positive	C47H82O6N2P1	C5H15O4N1P1	0	120
SM_34:9;O2	ConstantProduct	687.4496508295306	184.07332101418055		Positive	C39H64O6N2P1	C5H15O4N1P1	0	120
SM_36:9;O2	ConstantProduct	715.4809509578106	184.07332101418055		Positive	C41H68O6N2P1	C5H15O4N1P1	0	120
SM_38:9;O2	ConstantProduct	743.5122510860906	184.07332101418055		Positive	C43H72O6N2P1	C5H15O4N1P1	0	120
SM_40:9;O2	ConstantProduct	771.5435512143705	184.07332101418055		Positive	C45H76O6N2P1	C5H15O4N1P1	0	120
SM_42:9;O2	ConstantProduct	799.5748513426505	184.07332101418055		Positive	C47H80O6N2P1	C5H15O4N1P1	0	120
SM_44:0;O2	ConstantProduct	845.7470020481906	184.07332101418055		Positive	C49H102O6N2P1	C5H15O4N1P1	0	120
SM_44:1;O2	ConstantProduct	843.7313519840505	184.07332101418055		Positive	C49H100O6N2P1	C5H15O4N1P1	0	120
SM_44:2;O2	ConstantProduct	841.7157019199105	184.07332101418055		Positive	C49H98O6N2P1	C5H15O4N1P1	0	120
SM_44:3;O2	ConstantProduct	839.7000518557705	184.07332101418055		Positive	C49H96O6N2P1	C5H15O4N1P1	0	120
SM_44:4;O2	ConstantProduct	837.6844017916305	184.07332101418055		Positive	C49H94O6N2P1	C5H15O4N1P1	0	120
SM_44:5;O2	ConstantProduct	835.6687517274905	184.07332101418055		Positive	C49H92O6N2P1	C5H15O4N1P1	0	120
SM_44:6;O2	ConstantProduct	833.6531016633505	184.07332101418055		Positive	C49H90O6N2P1	C5H15O4N1P1	0	120
SM_44:7;O2	ConstantProduct	831.6374515992105	184.07332101418055		Positive	C49H88O6N2P1	C5H15O4N1P1	0	120
SM_44:8;O2	ConstantProduct	829.6218015350705	184.07332101418055		Positive	C49H86O6N2P1	C5H15O4N1P1	0	120
SM_44:9;O2	ConstantProduct	827.6061514709305	184.07332101418055		Positive	C49H84O6N2P1	C5H15O4N1P1	0	120
SM_36:10;O2	ConstantProduct	713.4653008936706	184.07332101418055		Positive	C41H66O6N2P1	C5H15O4N1P1	0	120
SM_38:10;O2	ConstantProduct	741.4966010219506	184.07332101418055		Positive	C43H70O6N2P1	C5H15O4N1P1	0	120
SM_40:10;O2	ConstantProduct	769.5279011502306	184.07332101418055		Positive	C45H74O6N2P1	C5H15O4N1P1	0	120
SM_42:10;O2	ConstantProduct	797.5592012785106	184.07332101418055		Positive	C47H78O6N2P1	C5H15O4N1P1	0	120
SM_44:10;O2	ConstantProduct	825.5905014067905	184.07332101418055		Positive	C49H82O6N2P1	C5H15O4N1P1	0	120
SM_46:0;O2	ConstantProduct	873.7783021764706	184.07332101418055		Positive	C51H106O6N2P1	C5H15O4N1P1	0	120
SM_46:1;O2	ConstantProduct	871.7626521123306	184.07332101418055		Positive	C51H104O6N2P1	C5H15O4N1P1	0	120
SM_46:2;O2	ConstantProduct	869.7470020481906	184.07332101418055		Positive	C51H102O6N2P1	C5H15O4N1P1	0	120
SM_46:3;O2	ConstantProduct	867.7313519840505	184.07332101418055		Positive	C51H100O6N2P1	C5H15O4N1P1	0	120
SM_46:4;O2	ConstantProduct	865.7157019199105	184.07332101418055		Positive	C51H98O6N2P1	C5H15O4N1P1	0	120
SM_46:5;O2	ConstantProduct	863.7000518557705	184.07332101418055		Positive	C51H96O6N2P1	C5H15O4N1P1	0	120
SM_46:6;O2	ConstantProduct	861.6844017916305	184.07332101418055		Positive	C51H94O6N2P1	C5H15O4N1P1	0	120
SM_46:7;O2	ConstantProduct	859.6687517274905	184.07332101418055		Positive	C51H92O6N2P1	C5H15O4N1P1	0	120
SM_46:8;O2	ConstantProduct	857.6531016633505	184.07332101418055		Positive	C51H90O6N2P1	C5H15O4N1P1	0	120
SM_46:9;O2	ConstantProduct	855.6374515992105	184.07332101418055		Positive	C51H88O6N2P1	C5H15O4N1P1	0	120
SM_46:10;O2	ConstantProduct	853.6218015350705	184.07332101418055		Positive	C51H86O6N2P1	C5H15O4N1P1	0	120
SM_24:0;O3	ConstantProduct	581.4289153849505	184.07332101418055		Positive	C29H62O7N2P1	C5H15O4N1P1	0	120
SM_24:1;O3	ConstantProduct	579.4132653208105	184.07332101418055		Positive	C29H60O7N2P1	C5H15O4N1P1	0	120
SM_24:2;O3	ConstantProduct	577.3976152566705	184.07332101418055		Positive	C29H58O7N2P1	C5H15O4N1P1	0	120
SM_26:0;O3	ConstantProduct	609.4602155132305	184.07332101418055		Positive	C31H66O7N2P1	C5H15O4N1P1	0	120
SM_26:1;O3	ConstantProduct	607.4445654490905	184.07332101418055		Positive	C31H64O7N2P1	C5H15O4N1P1	0	120
SM_26:2;O3	ConstantProduct	605.4289153849505	184.07332101418055		Positive	C31H62O7N2P1	C5H15O4N1P1	0	120
SM_28:0;O3	ConstantProduct	637.4915156415105	184.07332101418055		Positive	C33H70O7N2P1	C5H15O4N1P1	0	120
SM_28:1;O3	ConstantProduct	635.4758655773704	184.07332101418055		Positive	C33H68O7N2P1	C5H15O4N1P1	0	120
SM_28:2;O3	ConstantProduct	633.4602155132305	184.07332101418055		Positive	C33H66O7N2P1	C5H15O4N1P1	0	120
SM_30:0;O3	ConstantProduct	665.5228157697906	184.07332101418055		Positive	C35H74O7N2P1	C5H15O4N1P1	0	120
SM_30:1;O3	ConstantProduct	663.50716570565055	184.07332101418055		Positive	C35H72O7N2P1	C5H15O4N1P1	0	120
SM_30:2;O3	ConstantProduct	661.4915156415105	184.07332101418055		Positive	C35H70O7N2P1	C5H15O4N1P1	0	120
SM_32:0;O3	ConstantProduct	693.5541158980706	184.07332101418055		Positive	C37H78O7N2P1	C5H15O4N1P1	0	120
SM_32:1;O3	ConstantProduct	691.5384658339304	184.07332101418055		Positive	C37H76O7N2P1	C5H15O4N1P1	0	120
SM_32:2;O3	ConstantProduct	689.5228157697906	184.07332101418055		Positive	C37H74O7N2P1	C5H15O4N1P1	0	120
SM_24:3;O3	ConstantProduct	575.3819651925305	184.07332101418055		Positive	C29H56O7N2P1	C5H15O4N1P1	0	120
SM_26:3;O3	ConstantProduct	603.4132653208105	184.07332101418055		Positive	C31H60O7N2P1	C5H15O4N1P1	0	120
SM_28:3;O3	ConstantProduct	631.4445654490905	184.07332101418055		Positive	C33H64O7N2P1	C5H15O4N1P1	0	120
SM_30:3;O3	ConstantProduct	659.4758655773705	184.07332101418055		Positive	C35H68O7N2P1	C5H15O4N1P1	0	120
SM_32:3;O3	ConstantProduct	687.50716570565055	184.07332101418055		Positive	C37H72O7N2P1	C5H15O4N1P1	0	120
SM_34:0;O3	ConstantProduct	721.5854160263505	184.07332101418055		Positive	C39H82O7N2P1	C5H15O4N1P1	0	120
SM_34:1;O3	ConstantProduct	719.5697659622105	184.07332101418055		Positive	C39H80O7N2P1	C5H15O4N1P1	0	120
SM_34:2;O3	ConstantProduct	717.5541158980706	184.07332101418055		Positive	C39H78O7N2P1	C5H15O4N1P1	0	120
SM_34:3;O3	ConstantProduct	715.5384658339304	184.07332101418055		Positive	C39H76O7N2P1	C5H15O4N1P1	0	120
SM_36:0;O3	ConstantProduct	749.6167161546305	184.07332101418055		Positive	C41H86O7N2P1	C5H15O4N1P1	0	120
SM_36:1;O3	ConstantProduct	747.6010660904905	184.07332101418055		Positive	C41H84O7N2P1	C5H15O4N1P1	0	120
SM_36:2;O3	ConstantProduct	745.5854160263505	184.07332101418055		Positive	C41H82O7N2P1	C5H15O4N1P1	0	120
SM_36:3;O3	ConstantProduct	743.5697659622105	184.07332101418055		Positive	C41H80O7N2P1	C5H15O4N1P1	0	120
SM_28:4;O3	ConstantProduct	629.4289153849505	184.07332101418055		Positive	C33H62O7N2P1	C5H15O4N1P1	0	120
SM_30:4;O3	ConstantProduct	657.4602155132305	184.07332101418055		Positive	C35H66O7N2P1	C5H15O4N1P1	0	120
SM_32:4;O3	ConstantProduct	685.4915156415105	184.07332101418055		Positive	C37H70O7N2P1	C5H15O4N1P1	0	120
SM_34:4;O3	ConstantProduct	713.5228157697906	184.07332101418055		Positive	C39H74O7N2P1	C5H15O4N1P1	0	120
SM_36:4;O3	ConstantProduct	741.5541158980706	184.07332101418055		Positive	C41H78O7N2P1	C5H15O4N1P1	0	120
SM_29:0;O3	ConstantProduct	651.5071657056504	184.07332101418055		Positive	C34H72O7N2P1	C5H15O4N1P1	0	120
SM_29:1;O3	ConstantProduct	649.4915156415105	184.07332101418055		Positive	C34H70O7N2P1	C5H15O4N1P1	0	120
SM_29:2;O3	ConstantProduct	647.4758655773704	184.07332101418055		Positive	C34H68O7N2P1	C5H15O4N1P1	0	120
SM_31:0;O3	ConstantProduct	679.5384658339306	184.07332101418055		Positive	C36H76O7N2P1	C5H15O4N1P1	0	120
SM_31:1;O3	ConstantProduct	677.5228157697906	184.07332101418055		Positive	C36H74O7N2P1	C5H15O4N1P1	0	120
SM_31:2;O3	ConstantProduct	675.50716570565055	184.07332101418055		Positive	C36H72O7N2P1	C5H15O4N1P1	0	120
SM_33:0;O3	ConstantProduct	707.5697659622105	184.07332101418055		Positive	C38H80O7N2P1	C5H15O4N1P1	0	120
SM_33:1;O3	ConstantProduct	705.5541158980706	184.07332101418055		Positive	C38H78O7N2P1	C5H15O4N1P1	0	120
SM_33:2;O3	ConstantProduct	703.5384658339304	184.07332101418055		Positive	C38H76O7N2P1	C5H15O4N1P1	0	120
SM_35:0;O3	ConstantProduct	735.6010660904905	184.07332101418055		Positive	C40H84O7N2P1	C5H15O4N1P1	0	120
SM_35:1;O3	ConstantProduct	733.5854160263505	184.07332101418055		Positive	C40H82O7N2P1	C5H15O4N1P1	0	120
SM_35:2;O3	ConstantProduct	731.5697659622105	184.07332101418055		Positive	C40H80O7N2P1	C5H15O4N1P1	0	120
SM_37:0;O3	ConstantProduct	763.6323662187705	184.07332101418055		Positive	C42H88O7N2P1	C5H15O4N1P1	0	120
SM_37:1;O3	ConstantProduct	761.6167161546305	184.07332101418055		Positive	C42H86O7N2P1	C5H15O4N1P1	0	120
SM_37:2;O3	ConstantProduct	759.6010660904905	184.07332101418055		Positive	C42H84O7N2P1	C5H15O4N1P1	0	120
SM_29:3;O3	ConstantProduct	645.4602155132305	184.07332101418055		Positive	C34H66O7N2P1	C5H15O4N1P1	0	120
SM_31:3;O3	ConstantProduct	673.4915156415105	184.07332101418055		Positive	C36H70O7N2P1	C5H15O4N1P1	0	120
SM_33:3;O3	ConstantProduct	701.5228157697906	184.07332101418055		Positive	C38H74O7N2P1	C5H15O4N1P1	0	120
SM_35:3;O3	ConstantProduct	729.5541158980706	184.07332101418055		Positive	C40H78O7N2P1	C5H15O4N1P1	0	120
SM_37:3;O3	ConstantProduct	757.5854160263505	184.07332101418055		Positive	C42H82O7N2P1	C5H15O4N1P1	0	120
SM_29:4;O3	ConstantProduct	643.4445654490905	184.07332101418055		Positive	C34H64O7N2P1	C5H15O4N1P1	0	120
SM_31:4;O3	ConstantProduct	671.4758655773705	184.07332101418055		Positive	C36H68O7N2P1	C5H15O4N1P1	0	120
SM_33:4;O3	ConstantProduct	699.50716570565055	184.07332101418055		Positive	C38H72O7N2P1	C5H15O4N1P1	0	120
SM_35:4;O3	ConstantProduct	727.5384658339304	184.07332101418055		Positive	C40H76O7N2P1	C5H15O4N1P1	0	120
SM_37:4;O3	ConstantProduct	755.5697659622105	184.07332101418055		Positive	C42H80O7N2P1	C5H15O4N1P1	0	120
SM_38:0;O3	ConstantProduct	777.6480162829105	184.07332101418055		Positive	C43H90O7N2P1	C5H15O4N1P1	0	120
SM_38:1;O3	ConstantProduct	775.6323662187705	184.07332101418055		Positive	C43H88O7N2P1	C5H15O4N1P1	0	120
SM_38:2;O3	ConstantProduct	773.6167161546305	184.07332101418055		Positive	C43H86O7N2P1	C5H15O4N1P1	0	120
SM_38:3;O3	ConstantProduct	771.6010660904905	184.07332101418055		Positive	C43H84O7N2P1	C5H15O4N1P1	0	120
SM_38:4;O3	ConstantProduct	769.5854160263505	184.07332101418055		Positive	C43H82O7N2P1	C5H15O4N1P1	0	120
SM_30:5;O3	ConstantProduct	655.4445654490905	184.07332101418055		Positive	C35H64O7N2P1	C5H15O4N1P1	0	120
SM_32:5;O3	ConstantProduct	683.4758655773705	184.07332101418055		Positive	C37H68O7N2P1	C5H15O4N1P1	0	120
SM_34:5;O3	ConstantProduct	711.50716570565055	184.07332101418055		Positive	C39H72O7N2P1	C5H15O4N1P1	0	120
SM_36:5;O3	ConstantProduct	739.5384658339304	184.07332101418055		Positive	C41H76O7N2P1	C5H15O4N1P1	0	120
SM_38:5;O3	ConstantProduct	767.5697659622105	184.07332101418055		Positive	C43H80O7N2P1	C5H15O4N1P1	0	120
SM_39:0;O3	ConstantProduct	791.6636663470505	184.07332101418055		Positive	C44H92O7N2P1	C5H15O4N1P1	0	120
SM_39:1;O3	ConstantProduct	789.6480162829105	184.07332101418055		Positive	C44H90O7N2P1	C5H15O4N1P1	0	120
SM_39:2;O3	ConstantProduct	787.6323662187705	184.07332101418055		Positive	C44H88O7N2P1	C5H15O4N1P1	0	120
SM_39:3;O3	ConstantProduct	785.6167161546305	184.07332101418055		Positive	C44H86O7N2P1	C5H15O4N1P1	0	120
SM_39:4;O3	ConstantProduct	783.6010660904905	184.07332101418055		Positive	C44H84O7N2P1	C5H15O4N1P1	0	120
SM_31:5;O3	ConstantProduct	669.4602155132305	184.07332101418055		Positive	C36H66O7N2P1	C5H15O4N1P1	0	120
SM_33:5;O3	ConstantProduct	697.4915156415105	184.07332101418055		Positive	C38H70O7N2P1	C5H15O4N1P1	0	120
SM_35:5;O3	ConstantProduct	725.5228157697906	184.07332101418055		Positive	C40H74O7N2P1	C5H15O4N1P1	0	120
SM_37:5;O3	ConstantProduct	753.5541158980706	184.07332101418055		Positive	C42H78O7N2P1	C5H15O4N1P1	0	120
SM_39:5;O3	ConstantProduct	781.5854160263505	184.07332101418055		Positive	C44H82O7N2P1	C5H15O4N1P1	0	120
SM_40:0;O3	ConstantProduct	805.6793164111905	184.07332101418055		Positive	C45H94O7N2P1	C5H15O4N1P1	0	120
SM_40:1;O3	ConstantProduct	803.6636663470505	184.07332101418055		Positive	C45H92O7N2P1	C5H15O4N1P1	0	120
SM_40:2;O3	ConstantProduct	801.6480162829105	184.07332101418055		Positive	C45H90O7N2P1	C5H15O4N1P1	0	120
SM_40:3;O3	ConstantProduct	799.6323662187705	184.07332101418055		Positive	C45H88O7N2P1	C5H15O4N1P1	0	120
SM_40:4;O3	ConstantProduct	797.6167161546305	184.07332101418055		Positive	C45H86O7N2P1	C5H15O4N1P1	0	120
SM_40:5;O3	ConstantProduct	795.6010660904905	184.07332101418055		Positive	C45H84O7N2P1	C5H15O4N1P1	0	120
SM_32:6;O3	ConstantProduct	681.4602155132305	184.07332101418055		Positive	C37H66O7N2P1	C5H15O4N1P1	0	120
SM_34:6;O3	ConstantProduct	709.4915156415105	184.07332101418055		Positive	C39H70O7N2P1	C5H15O4N1P1	0	120
SM_36:6;O3	ConstantProduct	737.5228157697906	184.07332101418055		Positive	C41H74O7N2P1	C5H15O4N1P1	0	120
SM_38:6;O3	ConstantProduct	765.5541158980706	184.07332101418055		Positive	C43H78O7N2P1	C5H15O4N1P1	0	120
SM_40:6;O3	ConstantProduct	793.5854160263505	184.07332101418055		Positive	C45H82O7N2P1	C5H15O4N1P1	0	120
SM_32:7;O3	ConstantProduct	679.4445654490905	184.07332101418055		Positive	C37H64O7N2P1	C5H15O4N1P1	0	120
SM_34:7;O3	ConstantProduct	707.4758655773705	184.07332101418055		Positive	C39H68O7N2P1	C5H15O4N1P1	0	120
SM_36:7;O3	ConstantProduct	735.50716570565055	184.07332101418055		Positive	C41H72O7N2P1	C5H15O4N1P1	0	120
SM_38:7;O3	ConstantProduct	763.5384658339304	184.07332101418055		Positive	C43H76O7N2P1	C5H15O4N1P1	0	120
SM_40:7;O3	ConstantProduct	791.5697659622105	184.07332101418055		Positive	C45H80O7N2P1	C5H15O4N1P1	0	120
SM_42:0;O3	ConstantProduct	833.7106165394705	184.07332101418055		Positive	C47H98O7N2P1	C5H15O4N1P1	0	120
SM_42:1;O3	ConstantProduct	831.6949664753305	184.07332101418055		Positive	C47H96O7N2P1	C5H15O4N1P1	0	120
SM_42:2;O3	ConstantProduct	829.6793164111905	184.07332101418055		Positive	C47H94O7N2P1	C5H15O4N1P1	0	120
SM_42:3;O3	ConstantProduct	827.6636663470505	184.07332101418055		Positive	C47H92O7N2P1	C5H15O4N1P1	0	120
SM_42:4;O3	ConstantProduct	825.6480162829105	184.07332101418055		Positive	C47H90O7N2P1	C5H15O4N1P1	0	120
SM_42:5;O3	ConstantProduct	823.6323662187705	184.07332101418055		Positive	C47H88O7N2P1	C5H15O4N1P1	0	120
SM_42:6;O3	ConstantProduct	821.6167161546305	184.07332101418055		Positive	C47H86O7N2P1	C5H15O4N1P1	0	120
SM_42:7;O3	ConstantProduct	819.6010660904905	184.07332101418055		Positive	C47H84O7N2P1	C5H15O4N1P1	0	120
SM_34:8;O3	ConstantProduct	705.4602155132305	184.07332101418055		Positive	C39H66O7N2P1	C5H15O4N1P1	0	120
SM_36:8;O3	ConstantProduct	733.4915156415105	184.07332101418055		Positive	C41H70O7N2P1	C5H15O4N1P1	0	120
SM_38:8;O3	ConstantProduct	761.5228157697906	184.07332101418055		Positive	C43H74O7N2P1	C5H15O4N1P1	0	120
SM_40:8;O3	ConstantProduct	789.5541158980706	184.07332101418055		Positive	C45H78O7N2P1	C5H15O4N1P1	0	120
SM_42:8;O3	ConstantProduct	817.5854160263505	184.07332101418055		Positive	C47H82O7N2P1	C5H15O4N1P1	0	120
SM_34:9;O3	ConstantProduct	703.4445654490905	184.07332101418055		Positive	C39H64O7N2P1	C5H15O4N1P1	0	120
SM_36:9;O3	ConstantProduct	731.4758655773705	184.07332101418055		Positive	C41H68O7N2P1	C5H15O4N1P1	0	120
SM_38:9;O3	ConstantProduct	759.50716570565055	184.07332101418055		Positive	C43H72O7N2P1	C5H15O4N1P1	0	120
SM_40:9;O3	ConstantProduct	787.5384658339304	184.07332101418055		Positive	C45H76O7N2P1	C5H15O4N1P1	0	120
SM_42:9;O3	ConstantProduct	815.5697659622105	184.07332101418055		Positive	C47H80O7N2P1	C5H15O4N1P1	0	120
SM_44:0;O3	ConstantProduct	861.7419166677505	184.07332101418055		Positive	C49H102O7N2P1	C5H15O4N1P1	0	120
SM_44:1;O3	ConstantProduct	859.7262666036105	184.07332101418055		Positive	C49H100O7N2P1	C5H15O4N1P1	0	120
SM_44:2;O3	ConstantProduct	857.7106165394705	184.07332101418055		Positive	C49H98O7N2P1	C5H15O4N1P1	0	120
SM_44:3;O3	ConstantProduct	855.6949664753305	184.07332101418055		Positive	C49H96O7N2P1	C5H15O4N1P1	0	120
SM_44:4;O3	ConstantProduct	853.6793164111905	184.07332101418055		Positive	C49H94O7N2P1	C5H15O4N1P1	0	120
SM_44:5;O3	ConstantProduct	851.6636663470505	184.07332101418055		Positive	C49H92O7N2P1	C5H15O4N1P1	0	120
SM_44:6;O3	ConstantProduct	849.6480162829105	184.07332101418055		Positive	C49H90O7N2P1	C5H15O4N1P1	0	120
SM_44:7;O3	ConstantProduct	847.6323662187705	184.07332101418055		Positive	C49H88O7N2P1	C5H15O4N1P1	0	120
SM_44:8;O3	ConstantProduct	845.6167161546305	184.07332101418055		Positive	C49H86O7N2P1	C5H15O4N1P1	0	120
SM_44:9;O3	ConstantProduct	843.6010660904905	184.07332101418055		Positive	C49H84O7N2P1	C5H15O4N1P1	0	120
SM_36:10;O3	ConstantProduct	729.4602155132305	184.07332101418055		Positive	C41H66O7N2P1	C5H15O4N1P1	0	120
SM_38:10;O3	ConstantProduct	757.4915156415105	184.07332101418055		Positive	C43H70O7N2P1	C5H15O4N1P1	0	120
SM_40:10;O3	ConstantProduct	785.5228157697906	184.07332101418055		Positive	C45H74O7N2P1	C5H15O4N1P1	0	120
SM_42:10;O3	ConstantProduct	813.5541158980706	184.07332101418055		Positive	C47H78O7N2P1	C5H15O4N1P1	0	120
SM_44:10;O3	ConstantProduct	841.5854160263505	184.07332101418055		Positive	C49H82O7N2P1	C5H15O4N1P1	0	120
SM_46:0;O3	ConstantProduct	889.7732167960305	184.07332101418055		Positive	C51H106O7N2P1	C5H15O4N1P1	0	120
SM_46:1;O3	ConstantProduct	887.7575667318905	184.07332101418055		Positive	C51H104O7N2P1	C5H15O4N1P1	0	120
SM_46:2;O3	ConstantProduct	885.7419166677505	184.07332101418055		Positive	C51H102O7N2P1	C5H15O4N1P1	0	120
SM_46:3;O3	ConstantProduct	883.7262666036105	184.07332101418055		Positive	C51H100O7N2P1	C5H15O4N1P1	0	120
SM_46:4;O3	ConstantProduct	881.7106165394705	184.07332101418055		Positive	C51H98O7N2P1	C5H15O4N1P1	0	120
SM_46:5;O3	ConstantProduct	879.6949664753305	184.07332101418055		Positive	C51H96O7N2P1	C5H15O4N1P1	0	120
SM_46:6;O3	ConstantProduct	877.6793164111905	184.07332101418055		Positive	C51H94O7N2P1	C5H15O4N1P1	0	120
SM_46:7;O3	ConstantProduct	875.6636663470505	184.07332101418055		Positive	C51H92O7N2P1	C5H15O4N1P1	0	120
SM_46:8;O3	ConstantProduct	873.6480162829105	184.07332101418055		Positive	C51H90O7N2P1	C5H15O4N1P1	0	120
SM_46:9;O3	ConstantProduct	871.6323662187705	184.07332101418055		Positive	C51H88O7N2P1	C5H15O4N1P1	0	120
SM_46:10;O3	ConstantProduct	869.6167161546305	184.07332101418055		Positive	C51H86O7N2P1	C5H15O4N1P1	0	120
