# Supplementary material for: TRACES: A Lightweight Browser for Liquid Chromatography–Multiple Reaction Monitoring–Mass Spectrometry Chromatograms
Source: Metabolites. 2022 Apr 15;12(4):354. doi: 10.3390/metabo12040354 (PMC9027295; doi:10.3390/metabo12040354)
Supplement: Supplementary file 1 [file metabolites-12-00354-s001.zip › S3_AUC_results.xlsx]

## Sheet: before_deisotoping
IsDeisotoped	SampleName	FileName	Target	PutativeCompoundNames	Polarity	Q1	Q3	CE	Chromatogram_StartTime	Chromatogram_EndTime	Chromatogram_TotalArea
NotDeisotoped	All_Mix	20190625_8060_002.lcd	(+)380.2>239.2@20V		Positive	380.2	239.2	20	5.0008	11.9974	0
NotDeisotoped	All_Mix	20190625_8060_003.lcd	(+)380.2>239.2@20V		Positive	380.2	239.2	20	5.0008	11.9974	0
NotDeisotoped	Spleen_1_5	20190625_8060_005.lcd	(+)380.2>239.2@20V		Positive	380.2	239.2	20	5.0008	11.9974	0
NotDeisotoped	Spleen_1_5	20190625_8060_006.lcd	(+)380.2>239.2@20V		Positive	380.2	239.2	20	5.0008	11.9974	0
NotDeisotoped	Lung_1_5	20190625_8060_008.lcd	(+)380.2>239.2@20V		Positive	380.2	239.2	20	5.0008	11.9974	0
NotDeisotoped	Lung_1_5	20190625_8060_009.lcd	(+)380.2>239.2@20V		Positive	380.2	239.2	20	5.0008	11.9974	0
NotDeisotoped	Liver_1_5	20190625_8060_011.lcd	(+)380.2>239.2@20V		Positive	380.2	239.2	20	5.0008	11.9974	0
NotDeisotoped	Liver_1_5	20190625_8060_012.lcd	(+)380.2>239.2@20V		Positive	380.2	239.2	20	5.0008	11.9974	0
NotDeisotoped	Brain_1_5	20190625_8060_014.lcd	(+)380.2>239.2@20V		Positive	380.2	239.2	20	5.0008	11.9974	592
NotDeisotoped	Brain_1_5	20190625_8060_015.lcd	(+)380.2>239.2@20V		Positive	380.2	239.2	20	5.0008	11.9974	0
NotDeisotoped	Spleen_1	20190625_8060_017.lcd	(+)380.2>239.2@20V		Positive	380.2	239.2	20	5.0008	11.9974	0
NotDeisotoped	Spleen_1	20190625_8060_018.lcd	(+)380.2>239.2@20V		Positive	380.2	239.2	20	5.0008	11.9974	1164
NotDeisotoped	Lung_1	20190625_8060_019.lcd	(+)380.2>239.2@20V		Positive	380.2	239.2	20	5.0008	11.9974	0
NotDeisotoped	Lung_1	20190625_8060_020.lcd	(+)380.2>239.2@20V		Positive	380.2	239.2	20	5.0008	11.9974	0
NotDeisotoped	Liver_1	20190625_8060_021.lcd	(+)380.2>239.2@20V		Positive	380.2	239.2	20	5.0008	11.9974	0
NotDeisotoped	Liver_1	20190625_8060_022.lcd	(+)380.2>239.2@20V		Positive	380.2	239.2	20	5.0008	11.9974	0
NotDeisotoped	Brain_1	20190625_8060_023.lcd	(+)380.2>239.2@20V		Positive	380.2	239.2	20	5.0008	11.9974	0
NotDeisotoped	Brain_1	20190625_8060_024.lcd	(+)380.2>239.2@20V		Positive	380.2	239.2	20	5.0008	11.9974	0
NotDeisotoped	Spleen_2	20190625_8060_025.lcd	(+)380.2>239.2@20V		Positive	380.2	239.2	20	5.0008	11.9974	0
NotDeisotoped	Spleen_2	20190625_8060_026.lcd	(+)380.2>239.2@20V		Positive	380.2	239.2	20	5.0008	11.9974	221.778
NotDeisotoped	Lung_2	20190625_8060_027.lcd	(+)380.2>239.2@20V		Positive	380.2	239.2	20	5.0008	11.9974	768
NotDeisotoped	Lung_2	20190625_8060_028.lcd	(+)380.2>239.2@20V		Positive	380.2	239.2	20	5.0008	11.9974	1184
NotDeisotoped	Liver_2	20190625_8060_029.lcd	(+)380.2>239.2@20V		Positive	380.2	239.2	20	5.0008	11.9974	0
NotDeisotoped	Liver_2	20190625_8060_030.lcd	(+)380.2>239.2@20V		Positive	380.2	239.2	20	5.0008	11.9974	0
NotDeisotoped	Brain_2	20190625_8060_031.lcd	(+)380.2>239.2@20V		Positive	380.2	239.2	20	5.0008	11.9974	0
NotDeisotoped	Brain_2	20190625_8060_032.lcd	(+)380.2>239.2@20V		Positive	380.2	239.2	20	5.0008	11.9974	592
NotDeisotoped	Spleen_3	20190625_8060_033.lcd	(+)380.2>239.2@20V		Positive	380.2	239.2	20	5.0008	11.9974	0
NotDeisotoped	Spleen_3	20190625_8060_034.lcd	(+)380.2>239.2@20V		Positive	380.2	239.2	20	5.0008	11.9974	1951
NotDeisotoped	Lung_3	20190625_8060_035.lcd	(+)380.2>239.2@20V		Positive	380.2	239.2	20	5.0008	11.9974	0
NotDeisotoped	Lung_3	20190625_8060_036.lcd	(+)380.2>239.2@20V		Positive	380.2	239.2	20	5.0008	11.9974	0
NotDeisotoped	Liver_3	20190625_8060_037.lcd	(+)380.2>239.2@20V		Positive	380.2	239.2	20	5.0008	11.9974	0
NotDeisotoped	Liver_3	20190625_8060_038.lcd	(+)380.2>239.2@20V		Positive	380.2	239.2	20	5.0008	11.9974	0
NotDeisotoped	Brain_3	20190625_8060_039.lcd	(+)380.2>239.2@20V		Positive	380.2	239.2	20	5.0008	11.9974	0
NotDeisotoped	Brain_3	20190625_8060_040.lcd	(+)380.2>239.2@20V		Positive	380.2	239.2	20	5.0008	11.9974	591.704
NotDeisotoped	Spleen_4	20190625_8060_041.lcd	(+)380.2>239.2@20V		Positive	380.2	239.2	20	5.0008	11.9974	0
NotDeisotoped	Spleen_4	20190625_8060_042.lcd	(+)380.2>239.2@20V		Positive	380.2	239.2	20	5.0008	11.9974	0
NotDeisotoped	Lung_4	20190625_8060_043.lcd	(+)380.2>239.2@20V		Positive	380.2	239.2	20	5.0008	11.9974	0
NotDeisotoped	Lung_4	20190625_8060_044.lcd	(+)380.2>239.2@20V		Positive	380.2	239.2	20	5.0008	11.9974	0
NotDeisotoped	Liver_4	20190625_8060_045.lcd	(+)380.2>239.2@20V		Positive	380.2	239.2	20	5.0008	11.9974	0
NotDeisotoped	Liver_4	20190625_8060_046.lcd	(+)380.2>239.2@20V		Positive	380.2	239.2	20	5.0008	11.9974	0
NotDeisotoped	Brain_4	20190625_8060_047.lcd	(+)380.2>239.2@20V		Positive	380.2	239.2	20	5.0008	11.9974	0
NotDeisotoped	Brain_4	20190625_8060_048.lcd	(+)380.2>239.2@20V		Positive	380.2	239.2	20	5.0008	11.9974	807.596
NotDeisotoped	Spleen_5	20190625_8060_049.lcd	(+)380.2>239.2@20V		Positive	380.2	239.2	20	5.0008	11.9974	0
NotDeisotoped	Spleen_5	20190625_8060_050.lcd	(+)380.2>239.2@20V		Positive	380.2	239.2	20	5.0008	11.9974	0
NotDeisotoped	Lung_5	20190625_8060_051.lcd	(+)380.2>239.2@20V		Positive	380.2	239.2	20	5.0008	11.9974	0
NotDeisotoped	Lung_5	20190625_8060_052.lcd	(+)380.2>239.2@20V		Positive	380.2	239.2	20	5.0008	11.9974	0
NotDeisotoped	Liver_5	20190625_8060_053.lcd	(+)380.2>239.2@20V		Positive	380.2	239.2	20	5.0008	11.9974	0
NotDeisotoped	Liver_5	20190625_8060_054.lcd	(+)380.2>239.2@20V		Positive	380.2	239.2	20	5.0008	11.9974	0
NotDeisotoped	Brain_5	20190625_8060_055.lcd	(+)380.2>239.2@20V		Positive	380.2	239.2	20	5.0008	11.9974	0
NotDeisotoped	Brain_5	20190625_8060_056.lcd	(+)380.2>239.2@20V		Positive	380.2	239.2	20	5.0008	11.9974	0
NotDeisotoped	Spleen_1	20190625_8060_057.lcd	(+)380.2>239.2@20V		Positive	380.2	239.2	20	5.0008	11.9974	0
NotDeisotoped	Spleen_1	20190625_8060_058.lcd	(+)380.2>239.2@20V		Positive	380.2	239.2	20	5.0008	11.9974	0
NotDeisotoped	Lung_1	20190625_8060_059.lcd	(+)380.2>239.2@20V		Positive	380.2	239.2	20	5.0008	11.9974	556
NotDeisotoped	Lung_1	20190625_8060_060.lcd	(+)380.2>239.2@20V		Positive	380.2	239.2	20	5.0008	11.9974	221.778
NotDeisotoped	Liver_1	20190625_8060_061.lcd	(+)380.2>239.2@20V		Positive	380.2	239.2	20	5.0008	11.9974	0
NotDeisotoped	Liver_1	20190625_8060_062.lcd	(+)380.2>239.2@20V		Positive	380.2	239.2	20	5.0008	11.9974	0
NotDeisotoped	Brain_1	20190625_8060_063.lcd	(+)380.2>239.2@20V		Positive	380.2	239.2	20	5.0008	11.9974	1911.7
NotDeisotoped	Brain_1	20190625_8060_064.lcd	(+)380.2>239.2@20V		Positive	380.2	239.2	20	5.0008	11.9974	444
NotDeisotoped	Spleen_2	20190625_8060_065.lcd	(+)380.2>239.2@20V		Positive	380.2	239.2	20	5.0008	11.9974	221.778
NotDeisotoped	Spleen_2	20190625_8060_066.lcd	(+)380.2>239.2@20V		Positive	380.2	239.2	20	5.0008	11.9974	1184
NotDeisotoped	Lung_2	20190625_8060_067.lcd	(+)380.2>239.2@20V		Positive	380.2	239.2	20	5.0008	11.9974	0
NotDeisotoped	Lung_2	20190625_8060_068.lcd	(+)380.2>239.2@20V		Positive	380.2	239.2	20	5.0008	11.9974	0
NotDeisotoped	Liver_2	20190625_8060_069.lcd	(+)380.2>239.2@20V		Positive	380.2	239.2	20	5.0008	11.9974	0
NotDeisotoped	Liver_2	20190625_8060_070.lcd	(+)380.2>239.2@20V		Positive	380.2	239.2	20	5.0008	11.9974	0
NotDeisotoped	Brain_2	20190625_8060_071.lcd	(+)380.2>239.2@20V		Positive	380.2	239.2	20	5.0008	11.9974	0
NotDeisotoped	Brain_2	20190625_8060_072.lcd	(+)380.2>239.2@20V		Positive	380.2	239.2	20	5.0008	11.9974	3480
NotDeisotoped	Spleen_3	20190625_8060_073.lcd	(+)380.2>239.2@20V		Positive	380.2	239.2	20	5.0008	11.9974	0
NotDeisotoped	Spleen_3	20190625_8060_074.lcd	(+)380.2>239.2@20V		Positive	380.2	239.2	20	5.0008	11.9974	0
NotDeisotoped	Lung_3	20190625_8060_075.lcd	(+)380.2>239.2@20V		Positive	380.2	239.2	20	5.0008	11.9974	0
NotDeisotoped	Lung_3	20190625_8060_076.lcd	(+)380.2>239.2@20V		Positive	380.2	239.2	20	5.0008	11.9974	0
NotDeisotoped	Liver_3	20190625_8060_077.lcd	(+)380.2>239.2@20V		Positive	380.2	239.2	20	5.0008	11.9974	0
NotDeisotoped	Liver_3	20190625_8060_078.lcd	(+)380.2>239.2@20V		Positive	380.2	239.2	20	5.0008	11.9974	0
NotDeisotoped	Brain_3	20190625_8060_079.lcd	(+)380.2>239.2@20V		Positive	380.2	239.2	20	5.0008	11.9974	0
NotDeisotoped	Brain_3	20190625_8060_080.lcd	(+)380.2>239.2@20V		Positive	380.2	239.2	20	5.0008	11.9974	0
NotDeisotoped	Spleen_4	20190625_8060_081.lcd	(+)380.2>239.2@20V		Positive	380.2	239.2	20	5.0008	11.9974	0
NotDeisotoped	Spleen_4	20190625_8060_082.lcd	(+)380.2>239.2@20V		Positive	380.2	239.2	20	5.0008	11.9974	0
NotDeisotoped	Lung_4	20190625_8060_083.lcd	(+)380.2>239.2@20V		Positive	380.2	239.2	20	5.0008	11.9974	0
NotDeisotoped	Lung_4	20190625_8060_084.lcd	(+)380.2>239.2@20V		Positive	380.2	239.2	20	5.0008	11.9974	0
NotDeisotoped	Liver_4	20190625_8060_085.lcd	(+)380.2>239.2@20V		Positive	380.2	239.2	20	5.0008	11.9974	0
NotDeisotoped	Liver_4	20190625_8060_086.lcd	(+)380.2>239.2@20V		Positive	380.2	239.2	20	5.0008	11.9974	443.778
NotDeisotoped	Brain_4	20190625_8060_087.lcd	(+)380.2>239.2@20V		Positive	380.2	239.2	20	5.0008	11.9974	0
NotDeisotoped	Brain_4	20190625_8060_088.lcd	(+)380.2>239.2@20V		Positive	380.2	239.2	20	5.0008	11.9974	0
NotDeisotoped	Spleen_5	20190625_8060_089.lcd	(+)380.2>239.2@20V		Positive	380.2	239.2	20	5.0008	11.9974	444
NotDeisotoped	Spleen_5	20190625_8060_090.lcd	(+)380.2>239.2@20V		Positive	380.2	239.2	20	5.0008	11.9974	0
NotDeisotoped	Lung_5	20190625_8060_091.lcd	(+)380.2>239.2@20V		Positive	380.2	239.2	20	5.0008	11.9974	0
NotDeisotoped	Lung_5	20190625_8060_092.lcd	(+)380.2>239.2@20V		Positive	380.2	239.2	20	5.0008	11.9974	0
NotDeisotoped	Liver_5	20190625_8060_093.lcd	(+)380.2>239.2@20V		Positive	380.2	239.2	20	5.0008	11.9974	0
NotDeisotoped	Liver_5	20190625_8060_094.lcd	(+)380.2>239.2@20V		Positive	380.2	239.2	20	5.0008	11.9974	0
NotDeisotoped	Brain_5	20190625_8060_095.lcd	(+)380.2>239.2@20V		Positive	380.2	239.2	20	5.0008	11.9974	0
NotDeisotoped	Brain_5	20190625_8060_096.lcd	(+)380.2>239.2@20V		Positive	380.2	239.2	20	5.0008	11.9974	0
NotDeisotoped	All_Mix	20190625_8060_098.lcd	(+)380.2>239.2@20V		Positive	380.2	239.2	20	5.0008	11.9974	0
NotDeisotoped	All_Mix	20190625_8060_099.lcd	(+)380.2>239.2@20V		Positive	380.2	239.2	20	5.0008	11.9974	0
NotDeisotoped	Spleen_1_5	20190625_8060_101.lcd	(+)380.2>239.2@20V		Positive	380.2	239.2	20	5.0008	11.9974	0
NotDeisotoped	Spleen_1_5	20190625_8060_102.lcd	(+)380.2>239.2@20V		Positive	380.2	239.2	20	5.0008	11.9974	0
NotDeisotoped	Lung_1_5	20190625_8060_104.lcd	(+)380.2>239.2@20V		Positive	380.2	239.2	20	5.0008	11.9974	0
NotDeisotoped	Lung_1_5	20190625_8060_105.lcd	(+)380.2>239.2@20V		Positive	380.2	239.2	20	5.0008	11.9974	0
NotDeisotoped	Liver_1_5	20190625_8060_107.lcd	(+)380.2>239.2@20V		Positive	380.2	239.2	20	5.0008	11.9974	0
NotDeisotoped	Liver_1_5	20190625_8060_108.lcd	(+)380.2>239.2@20V		Positive	380.2	239.2	20	5.0008	11.9974	0
NotDeisotoped	Brain_1_5	20190625_8060_110.lcd	(+)380.2>239.2@20V		Positive	380.2	239.2	20	5.0008	11.9974	0
NotDeisotoped	Brain_1_5	20190625_8060_111.lcd	(+)380.2>239.2@20V		Positive	380.2	239.2	20	5.0008	11.9974	0
NotDeisotoped	All_Mix	20190625_8060_002.lcd	(+)382.2>241.2@20V		Positive	382.2	241.2	20	5.0008	11.9974	0
NotDeisotoped	All_Mix	20190625_8060_003.lcd	(+)382.2>241.2@20V		Positive	382.2	241.2	20	5.0008	11.9974	1152
NotDeisotoped	Spleen_1_5	20190625_8060_005.lcd	(+)382.2>241.2@20V		Positive	382.2	241.2	20	5.0008	11.9974	1152
NotDeisotoped	Spleen_1_5	20190625_8060_006.lcd	(+)382.2>241.2@20V		Positive	382.2	241.2	20	5.0008	11.9974	1568.21
NotDeisotoped	Lung_1_5	20190625_8060_008.lcd	(+)382.2>241.2@20V		Positive	382.2	241.2	20	5.0008	11.9974	0
NotDeisotoped	Lung_1_5	20190625_8060_009.lcd	(+)382.2>241.2@20V		Positive	382.2	241.2	20	5.0008	11.9974	0
NotDeisotoped	Liver_1_5	20190625_8060_011.lcd	(+)382.2>241.2@20V		Positive	382.2	241.2	20	5.0008	11.9974	1879.62
NotDeisotoped	Liver_1_5	20190625_8060_012.lcd	(+)382.2>241.2@20V		Positive	382.2	241.2	20	5.0008	11.9974	3840
NotDeisotoped	Brain_1_5	20190625_8060_014.lcd	(+)382.2>241.2@20V		Positive	382.2	241.2	20	5.0008	11.9974	555.722
NotDeisotoped	Brain_1_5	20190625_8060_015.lcd	(+)382.2>241.2@20V		Positive	382.2	241.2	20	5.0008	11.9974	581.418
NotDeisotoped	Spleen_1	20190625_8060_017.lcd	(+)382.2>241.2@20V		Positive	382.2	241.2	20	5.0008	11.9974	0
NotDeisotoped	Spleen_1	20190625_8060_018.lcd	(+)382.2>241.2@20V		Positive	382.2	241.2	20	5.0008	11.9974	0
NotDeisotoped	Lung_1	20190625_8060_019.lcd	(+)382.2>241.2@20V		Positive	382.2	241.2	20	5.0008	11.9974	0
NotDeisotoped	Lung_1	20190625_8060_020.lcd	(+)382.2>241.2@20V		Positive	382.2	241.2	20	5.0008	11.9974	1211.39
NotDeisotoped	Liver_1	20190625_8060_021.lcd	(+)382.2>241.2@20V		Positive	382.2	241.2	20	5.0008	11.9974	0
NotDeisotoped	Liver_1	20190625_8060_022.lcd	(+)382.2>241.2@20V		Positive	382.2	241.2	20	5.0008	11.9974	0
NotDeisotoped	Brain_1	20190625_8060_023.lcd	(+)382.2>241.2@20V		Positive	382.2	241.2	20	5.0008	11.9974	888
NotDeisotoped	Brain_1	20190625_8060_024.lcd	(+)382.2>241.2@20V		Positive	382.2	241.2	20	5.0008	11.9974	0
NotDeisotoped	Spleen_2	20190625_8060_025.lcd	(+)382.2>241.2@20V		Positive	382.2	241.2	20	5.0008	11.9974	0
NotDeisotoped	Spleen_2	20190625_8060_026.lcd	(+)382.2>241.2@20V		Positive	382.2	241.2	20	5.0008	11.9974	0
NotDeisotoped	Lung_2	20190625_8060_027.lcd	(+)382.2>241.2@20V		Positive	382.2	241.2	20	5.0008	11.9974	0
NotDeisotoped	Lung_2	20190625_8060_028.lcd	(+)382.2>241.2@20V		Positive	382.2	241.2	20	5.0008	11.9974	0
NotDeisotoped	Liver_2	20190625_8060_029.lcd	(+)382.2>241.2@20V		Positive	382.2	241.2	20	5.0008	11.9974	6144
NotDeisotoped	Liver_2	20190625_8060_030.lcd	(+)382.2>241.2@20V		Positive	382.2	241.2	20	5.0008	11.9974	768
NotDeisotoped	Brain_2	20190625_8060_031.lcd	(+)382.2>241.2@20V		Positive	382.2	241.2	20	5.0008	11.9974	1371.52
NotDeisotoped	Brain_2	20190625_8060_032.lcd	(+)382.2>241.2@20V		Positive	382.2	241.2	20	5.0008	11.9974	767.616
NotDeisotoped	Spleen_3	20190625_8060_033.lcd	(+)382.2>241.2@20V		Positive	382.2	241.2	20	5.0008	11.9974	591.704
NotDeisotoped	Spleen_3	20190625_8060_034.lcd	(+)382.2>241.2@20V		Positive	382.2	241.2	20	5.0008	11.9974	0
NotDeisotoped	Lung_3	20190625_8060_035.lcd	(+)382.2>241.2@20V		Positive	382.2	241.2	20	5.0008	11.9974	0
NotDeisotoped	Lung_3	20190625_8060_036.lcd	(+)382.2>241.2@20V		Positive	382.2	241.2	20	5.0008	11.9974	277.722
NotDeisotoped	Liver_3	20190625_8060_037.lcd	(+)382.2>241.2@20V		Positive	382.2	241.2	20	5.0008	11.9974	1919.62
NotDeisotoped	Liver_3	20190625_8060_038.lcd	(+)382.2>241.2@20V		Positive	382.2	241.2	20	5.0008	11.9974	3839.62
NotDeisotoped	Brain_3	20190625_8060_039.lcd	(+)382.2>241.2@20V		Positive	382.2	241.2	20	5.0008	11.9974	2628.71
NotDeisotoped	Brain_3	20190625_8060_040.lcd	(+)382.2>241.2@20V		Positive	382.2	241.2	20	5.0008	11.9974	1767.72
NotDeisotoped	Spleen_4	20190625_8060_041.lcd	(+)382.2>241.2@20V		Positive	382.2	241.2	20	5.0008	11.9974	1536
NotDeisotoped	Spleen_4	20190625_8060_042.lcd	(+)382.2>241.2@20V		Positive	382.2	241.2	20	5.0008	11.9974	0
NotDeisotoped	Lung_4	20190625_8060_043.lcd	(+)382.2>241.2@20V		Positive	382.2	241.2	20	5.0008	11.9974	0
NotDeisotoped	Lung_4	20190625_8060_044.lcd	(+)382.2>241.2@20V		Positive	382.2	241.2	20	5.0008	11.9974	444
NotDeisotoped	Liver_4	20190625_8060_045.lcd	(+)382.2>241.2@20V		Positive	382.2	241.2	20	5.0008	11.9974	7680.38
NotDeisotoped	Liver_4	20190625_8060_046.lcd	(+)382.2>241.2@20V		Positive	382.2	241.2	20	5.0008	11.9974	2304
NotDeisotoped	Brain_4	20190625_8060_047.lcd	(+)382.2>241.2@20V		Positive	382.2	241.2	20	5.0008	11.9974	0
NotDeisotoped	Brain_4	20190625_8060_048.lcd	(+)382.2>241.2@20V		Positive	382.2	241.2	20	5.0008	11.9974	0
NotDeisotoped	Spleen_5	20190625_8060_049.lcd	(+)382.2>241.2@20V		Positive	382.2	241.2	20	5.0008	11.9974	2328
NotDeisotoped	Spleen_5	20190625_8060_050.lcd	(+)382.2>241.2@20V		Positive	382.2	241.2	20	5.0008	11.9974	0
NotDeisotoped	Lung_5	20190625_8060_051.lcd	(+)382.2>241.2@20V		Positive	382.2	241.2	20	5.0008	11.9974	0
NotDeisotoped	Lung_5	20190625_8060_052.lcd	(+)382.2>241.2@20V		Positive	382.2	241.2	20	5.0008	11.9974	768
NotDeisotoped	Liver_5	20190625_8060_053.lcd	(+)382.2>241.2@20V		Positive	382.2	241.2	20	5.0008	11.9974	5760.38
NotDeisotoped	Liver_5	20190625_8060_054.lcd	(+)382.2>241.2@20V		Positive	382.2	241.2	20	5.0008	11.9974	0
NotDeisotoped	Brain_5	20190625_8060_055.lcd	(+)382.2>241.2@20V		Positive	382.2	241.2	20	5.0008	11.9974	0
NotDeisotoped	Brain_5	20190625_8060_056.lcd	(+)382.2>241.2@20V		Positive	382.2	241.2	20	5.0008	11.9974	0
NotDeisotoped	Spleen_1	20190625_8060_057.lcd	(+)382.2>241.2@20V		Positive	382.2	241.2	20	5.0008	11.9974	1152
NotDeisotoped	Spleen_1	20190625_8060_058.lcd	(+)382.2>241.2@20V		Positive	382.2	241.2	20	5.0008	11.9974	0
NotDeisotoped	Lung_1	20190625_8060_059.lcd	(+)382.2>241.2@20V		Positive	382.2	241.2	20	5.0008	11.9974	591.704
NotDeisotoped	Lung_1	20190625_8060_060.lcd	(+)382.2>241.2@20V		Positive	382.2	241.2	20	5.0008	11.9974	0
NotDeisotoped	Liver_1	20190625_8060_061.lcd	(+)382.2>241.2@20V		Positive	382.2	241.2	20	5.0008	11.9974	0
NotDeisotoped	Liver_1	20190625_8060_062.lcd	(+)382.2>241.2@20V		Positive	382.2	241.2	20	5.0008	11.9974	0
NotDeisotoped	Brain_1	20190625_8060_063.lcd	(+)382.2>241.2@20V		Positive	382.2	241.2	20	5.0008	11.9974	0
NotDeisotoped	Brain_1	20190625_8060_064.lcd	(+)382.2>241.2@20V		Positive	382.2	241.2	20	5.0008	11.9974	1952
NotDeisotoped	Spleen_2	20190625_8060_065.lcd	(+)382.2>241.2@20V		Positive	382.2	241.2	20	5.0008	11.9974	383.616
NotDeisotoped	Spleen_2	20190625_8060_066.lcd	(+)382.2>241.2@20V		Positive	382.2	241.2	20	5.0008	11.9974	0
NotDeisotoped	Lung_2	20190625_8060_067.lcd	(+)382.2>241.2@20V		Positive	382.2	241.2	20	5.0008	11.9974	0
NotDeisotoped	Lung_2	20190625_8060_068.lcd	(+)382.2>241.2@20V		Positive	382.2	241.2	20	5.0008	11.9974	0
NotDeisotoped	Liver_2	20190625_8060_069.lcd	(+)382.2>241.2@20V		Positive	382.2	241.2	20	5.0008	11.9974	2424
NotDeisotoped	Liver_2	20190625_8060_070.lcd	(+)382.2>241.2@20V		Positive	382.2	241.2	20	5.0008	11.9974	0
NotDeisotoped	Brain_2	20190625_8060_071.lcd	(+)382.2>241.2@20V		Positive	382.2	241.2	20	5.0008	11.9974	581.418
NotDeisotoped	Brain_2	20190625_8060_072.lcd	(+)382.2>241.2@20V		Positive	382.2	241.2	20	5.0008	11.9974	221.778
NotDeisotoped	Spleen_3	20190625_8060_073.lcd	(+)382.2>241.2@20V		Positive	382.2	241.2	20	5.0008	11.9974	0
NotDeisotoped	Spleen_3	20190625_8060_074.lcd	(+)382.2>241.2@20V		Positive	382.2	241.2	20	5.0008	11.9974	0
NotDeisotoped	Lung_3	20190625_8060_075.lcd	(+)382.2>241.2@20V		Positive	382.2	241.2	20	5.0008	11.9974	277.722
NotDeisotoped	Lung_3	20190625_8060_076.lcd	(+)382.2>241.2@20V		Positive	382.2	241.2	20	5.0008	11.9974	0
NotDeisotoped	Liver_3	20190625_8060_077.lcd	(+)382.2>241.2@20V		Positive	382.2	241.2	20	5.0008	11.9974	1535.62
NotDeisotoped	Liver_3	20190625_8060_078.lcd	(+)382.2>241.2@20V		Positive	382.2	241.2	20	5.0008	11.9974	0
NotDeisotoped	Brain_3	20190625_8060_079.lcd	(+)382.2>241.2@20V		Positive	382.2	241.2	20	5.0008	11.9974	0
NotDeisotoped	Brain_3	20190625_8060_080.lcd	(+)382.2>241.2@20V		Positive	382.2	241.2	20	5.0008	11.9974	834
NotDeisotoped	Spleen_4	20190625_8060_081.lcd	(+)382.2>241.2@20V		Positive	382.2	241.2	20	5.0008	11.9974	0
NotDeisotoped	Spleen_4	20190625_8060_082.lcd	(+)382.2>241.2@20V		Positive	382.2	241.2	20	5.0008	11.9974	0
NotDeisotoped	Lung_4	20190625_8060_083.lcd	(+)382.2>241.2@20V		Positive	382.2	241.2	20	5.0008	11.9974	0
NotDeisotoped	Lung_4	20190625_8060_084.lcd	(+)382.2>241.2@20V		Positive	382.2	241.2	20	5.0008	11.9974	0
NotDeisotoped	Liver_4	20190625_8060_085.lcd	(+)382.2>241.2@20V		Positive	382.2	241.2	20	5.0008	11.9974	5377.54
NotDeisotoped	Liver_4	20190625_8060_086.lcd	(+)382.2>241.2@20V		Positive	382.2	241.2	20	5.0008	11.9974	4991.62
NotDeisotoped	Brain_4	20190625_8060_087.lcd	(+)382.2>241.2@20V		Positive	382.2	241.2	20	5.0008	11.9974	1616
NotDeisotoped	Brain_4	20190625_8060_088.lcd	(+)382.2>241.2@20V		Positive	382.2	241.2	20	5.0008	11.9974	0
NotDeisotoped	Spleen_5	20190625_8060_089.lcd	(+)382.2>241.2@20V		Positive	382.2	241.2	20	5.0008	11.9974	768
NotDeisotoped	Spleen_5	20190625_8060_090.lcd	(+)382.2>241.2@20V		Positive	382.2	241.2	20	5.0008	11.9974	0
NotDeisotoped	Lung_5	20190625_8060_091.lcd	(+)382.2>241.2@20V		Positive	382.2	241.2	20	5.0008	11.9974	0
NotDeisotoped	Lung_5	20190625_8060_092.lcd	(+)382.2>241.2@20V		Positive	382.2	241.2	20	5.0008	11.9974	0
NotDeisotoped	Liver_5	20190625_8060_093.lcd	(+)382.2>241.2@20V		Positive	382.2	241.2	20	5.0008	11.9974	1536.77
NotDeisotoped	Liver_5	20190625_8060_094.lcd	(+)382.2>241.2@20V		Positive	382.2	241.2	20	5.0008	11.9974	4992.77
NotDeisotoped	Brain_5	20190625_8060_095.lcd	(+)382.2>241.2@20V		Positive	382.2	241.2	20	5.0008	11.9974	0
NotDeisotoped	Brain_5	20190625_8060_096.lcd	(+)382.2>241.2@20V		Positive	382.2	241.2	20	5.0008	11.9974	0
NotDeisotoped	All_Mix	20190625_8060_098.lcd	(+)382.2>241.2@20V		Positive	382.2	241.2	20	5.0008	11.9974	1536
NotDeisotoped	All_Mix	20190625_8060_099.lcd	(+)382.2>241.2@20V		Positive	382.2	241.2	20	5.0008	11.9974	0
NotDeisotoped	Spleen_1_5	20190625_8060_101.lcd	(+)382.2>241.2@20V		Positive	382.2	241.2	20	5.0008	11.9974	444
NotDeisotoped	Spleen_1_5	20190625_8060_102.lcd	(+)382.2>241.2@20V		Positive	382.2	241.2	20	5.0008	11.9974	0
NotDeisotoped	Lung_1_5	20190625_8060_104.lcd	(+)382.2>241.2@20V		Positive	382.2	241.2	20	5.0008	11.9974	767.616
NotDeisotoped	Lung_1_5	20190625_8060_105.lcd	(+)382.2>241.2@20V		Positive	382.2	241.2	20	5.0008	11.9974	1536
NotDeisotoped	Liver_1_5	20190625_8060_107.lcd	(+)382.2>241.2@20V		Positive	382.2	241.2	20	5.0008	11.9974	2304.38
NotDeisotoped	Liver_1_5	20190625_8060_108.lcd	(+)382.2>241.2@20V		Positive	382.2	241.2	20	5.0008	11.9974	2303.62
NotDeisotoped	Brain_1_5	20190625_8060_110.lcd	(+)382.2>241.2@20V		Positive	382.2	241.2	20	5.0008	11.9974	0
NotDeisotoped	Brain_1_5	20190625_8060_111.lcd	(+)382.2>241.2@20V		Positive	382.2	241.2	20	5.0008	11.9974	0
NotDeisotoped	All_Mix	20190625_8060_002.lcd	(+)384.2>243.2@20V		Positive	384.2	243.2	20	5.0008	11.9974	0
NotDeisotoped	All_Mix	20190625_8060_003.lcd	(+)384.2>243.2@20V		Positive	384.2	243.2	20	5.0008	11.9974	0
NotDeisotoped	Spleen_1_5	20190625_8060_005.lcd	(+)384.2>243.2@20V		Positive	384.2	243.2	20	5.0008	11.9974	0
NotDeisotoped	Spleen_1_5	20190625_8060_006.lcd	(+)384.2>243.2@20V		Positive	384.2	243.2	20	5.0008	11.9974	443.778
NotDeisotoped	Lung_1_5	20190625_8060_008.lcd	(+)384.2>243.2@20V		Positive	384.2	243.2	20	5.0008	11.9974	0
NotDeisotoped	Lung_1_5	20190625_8060_009.lcd	(+)384.2>243.2@20V		Positive	384.2	243.2	20	5.0008	11.9974	383.616
NotDeisotoped	Liver_1_5	20190625_8060_011.lcd	(+)384.2>243.2@20V		Positive	384.2	243.2	20	5.0008	11.9974	0
NotDeisotoped	Liver_1_5	20190625_8060_012.lcd	(+)384.2>243.2@20V		Positive	384.2	243.2	20	5.0008	11.9974	0
NotDeisotoped	Brain_1_5	20190625_8060_014.lcd	(+)384.2>243.2@20V		Positive	384.2	243.2	20	5.0008	11.9974	0
NotDeisotoped	Brain_1_5	20190625_8060_015.lcd	(+)384.2>243.2@20V		Positive	384.2	243.2	20	5.0008	11.9974	592
NotDeisotoped	Spleen_1	20190625_8060_017.lcd	(+)384.2>243.2@20V		Positive	384.2	243.2	20	5.0008	11.9974	0
NotDeisotoped	Spleen_1	20190625_8060_018.lcd	(+)384.2>243.2@20V		Positive	384.2	243.2	20	5.0008	11.9974	0
NotDeisotoped	Lung_1	20190625_8060_019.lcd	(+)384.2>243.2@20V		Positive	384.2	243.2	20	5.0008	11.9974	0
NotDeisotoped	Lung_1	20190625_8060_020.lcd	(+)384.2>243.2@20V		Positive	384.2	243.2	20	5.0008	11.9974	0
NotDeisotoped	Liver_1	20190625_8060_021.lcd	(+)384.2>243.2@20V		Positive	384.2	243.2	20	5.0008	11.9974	0
NotDeisotoped	Liver_1	20190625_8060_022.lcd	(+)384.2>243.2@20V		Positive	384.2	243.2	20	5.0008	11.9974	0
NotDeisotoped	Brain_1	20190625_8060_023.lcd	(+)384.2>243.2@20V		Positive	384.2	243.2	20	5.0008	11.9974	0
NotDeisotoped	Brain_1	20190625_8060_024.lcd	(+)384.2>243.2@20V		Positive	384.2	243.2	20	5.0008	11.9974	0
NotDeisotoped	Spleen_2	20190625_8060_025.lcd	(+)384.2>243.2@20V		Positive	384.2	243.2	20	5.0008	11.9974	0
NotDeisotoped	Spleen_2	20190625_8060_026.lcd	(+)384.2>243.2@20V		Positive	384.2	243.2	20	5.0008	11.9974	0
NotDeisotoped	Lung_2	20190625_8060_027.lcd	(+)384.2>243.2@20V		Positive	384.2	243.2	20	5.0008	11.9974	581.418
NotDeisotoped	Lung_2	20190625_8060_028.lcd	(+)384.2>243.2@20V		Positive	384.2	243.2	20	5.0008	11.9974	0
NotDeisotoped	Liver_2	20190625_8060_029.lcd	(+)384.2>243.2@20V		Positive	384.2	243.2	20	5.0008	11.9974	0
NotDeisotoped	Liver_2	20190625_8060_030.lcd	(+)384.2>243.2@20V		Positive	384.2	243.2	20	5.0008	11.9974	0
NotDeisotoped	Brain_2	20190625_8060_031.lcd	(+)384.2>243.2@20V		Positive	384.2	243.2	20	5.0008	11.9974	0
NotDeisotoped	Brain_2	20190625_8060_032.lcd	(+)384.2>243.2@20V		Positive	384.2	243.2	20	5.0008	11.9974	0
NotDeisotoped	Spleen_3	20190625_8060_033.lcd	(+)384.2>243.2@20V		Positive	384.2	243.2	20	5.0008	11.9974	1112
NotDeisotoped	Spleen_3	20190625_8060_034.lcd	(+)384.2>243.2@20V		Positive	384.2	243.2	20	5.0008	11.9974	807.596
NotDeisotoped	Lung_3	20190625_8060_035.lcd	(+)384.2>243.2@20V		Positive	384.2	243.2	20	5.0008	11.9974	0
NotDeisotoped	Lung_3	20190625_8060_036.lcd	(+)384.2>243.2@20V		Positive	384.2	243.2	20	5.0008	11.9974	768.384
NotDeisotoped	Liver_3	20190625_8060_037.lcd	(+)384.2>243.2@20V		Positive	384.2	243.2	20	5.0008	11.9974	0
NotDeisotoped	Liver_3	20190625_8060_038.lcd	(+)384.2>243.2@20V		Positive	384.2	243.2	20	5.0008	11.9974	0
NotDeisotoped	Brain_3	20190625_8060_039.lcd	(+)384.2>243.2@20V		Positive	384.2	243.2	20	5.0008	11.9974	0
NotDeisotoped	Brain_3	20190625_8060_040.lcd	(+)384.2>243.2@20V		Positive	384.2	243.2	20	5.0008	11.9974	3233.62
NotDeisotoped	Spleen_4	20190625_8060_041.lcd	(+)384.2>243.2@20V		Positive	384.2	243.2	20	5.0008	11.9974	0
NotDeisotoped	Spleen_4	20190625_8060_042.lcd	(+)384.2>243.2@20V		Positive	384.2	243.2	20	5.0008	11.9974	0
NotDeisotoped	Lung_4	20190625_8060_043.lcd	(+)384.2>243.2@20V		Positive	384.2	243.2	20	5.0008	11.9974	277.722
NotDeisotoped	Lung_4	20190625_8060_044.lcd	(+)384.2>243.2@20V		Positive	384.2	243.2	20	5.0008	11.9974	2060
NotDeisotoped	Liver_4	20190625_8060_045.lcd	(+)384.2>243.2@20V		Positive	384.2	243.2	20	5.0008	11.9974	0
NotDeisotoped	Liver_4	20190625_8060_046.lcd	(+)384.2>243.2@20V		Positive	384.2	243.2	20	5.0008	11.9974	0
NotDeisotoped	Brain_4	20190625_8060_047.lcd	(+)384.2>243.2@20V		Positive	384.2	243.2	20	5.0008	11.9974	1163.42
NotDeisotoped	Brain_4	20190625_8060_048.lcd	(+)384.2>243.2@20V		Positive	384.2	243.2	20	5.0008	11.9974	556
NotDeisotoped	Spleen_5	20190625_8060_049.lcd	(+)384.2>243.2@20V		Positive	384.2	243.2	20	5.0008	11.9974	0
NotDeisotoped	Spleen_5	20190625_8060_050.lcd	(+)384.2>243.2@20V		Positive	384.2	243.2	20	5.0008	11.9974	0
NotDeisotoped	Lung_5	20190625_8060_051.lcd	(+)384.2>243.2@20V		Positive	384.2	243.2	20	5.0008	11.9974	0
NotDeisotoped	Lung_5	20190625_8060_052.lcd	(+)384.2>243.2@20V		Positive	384.2	243.2	20	5.0008	11.9974	0
NotDeisotoped	Liver_5	20190625_8060_053.lcd	(+)384.2>243.2@20V		Positive	384.2	243.2	20	5.0008	11.9974	0
NotDeisotoped	Liver_5	20190625_8060_054.lcd	(+)384.2>243.2@20V		Positive	384.2	243.2	20	5.0008	11.9974	0
NotDeisotoped	Brain_5	20190625_8060_055.lcd	(+)384.2>243.2@20V		Positive	384.2	243.2	20	5.0008	11.9974	0
NotDeisotoped	Brain_5	20190625_8060_056.lcd	(+)384.2>243.2@20V		Positive	384.2	243.2	20	5.0008	11.9974	777.778
NotDeisotoped	Spleen_1	20190625_8060_057.lcd	(+)384.2>243.2@20V		Positive	384.2	243.2	20	5.0008	11.9974	0
NotDeisotoped	Spleen_1	20190625_8060_058.lcd	(+)384.2>243.2@20V		Positive	384.2	243.2	20	5.0008	11.9974	0
NotDeisotoped	Lung_1	20190625_8060_059.lcd	(+)384.2>243.2@20V		Positive	384.2	243.2	20	5.0008	11.9974	2424
NotDeisotoped	Lung_1	20190625_8060_060.lcd	(+)384.2>243.2@20V		Positive	384.2	243.2	20	5.0008	11.9974	0
NotDeisotoped	Liver_1	20190625_8060_061.lcd	(+)384.2>243.2@20V		Positive	384.2	243.2	20	5.0008	11.9974	0
NotDeisotoped	Liver_1	20190625_8060_062.lcd	(+)384.2>243.2@20V		Positive	384.2	243.2	20	5.0008	11.9974	0
NotDeisotoped	Brain_1	20190625_8060_063.lcd	(+)384.2>243.2@20V		Positive	384.2	243.2	20	5.0008	11.9974	0
NotDeisotoped	Brain_1	20190625_8060_064.lcd	(+)384.2>243.2@20V		Positive	384.2	243.2	20	5.0008	11.9974	0
NotDeisotoped	Spleen_2	20190625_8060_065.lcd	(+)384.2>243.2@20V		Positive	384.2	243.2	20	5.0008	11.9974	2503.52
NotDeisotoped	Spleen_2	20190625_8060_066.lcd	(+)384.2>243.2@20V		Positive	384.2	243.2	20	5.0008	11.9974	1536
NotDeisotoped	Lung_2	20190625_8060_067.lcd	(+)384.2>243.2@20V		Positive	384.2	243.2	20	5.0008	11.9974	0
NotDeisotoped	Lung_2	20190625_8060_068.lcd	(+)384.2>243.2@20V		Positive	384.2	243.2	20	5.0008	11.9974	0
NotDeisotoped	Liver_2	20190625_8060_069.lcd	(+)384.2>243.2@20V		Positive	384.2	243.2	20	5.0008	11.9974	0
NotDeisotoped	Liver_2	20190625_8060_070.lcd	(+)384.2>243.2@20V		Positive	384.2	243.2	20	5.0008	11.9974	0
NotDeisotoped	Brain_2	20190625_8060_071.lcd	(+)384.2>243.2@20V		Positive	384.2	243.2	20	5.0008	11.9974	0
NotDeisotoped	Brain_2	20190625_8060_072.lcd	(+)384.2>243.2@20V		Positive	384.2	243.2	20	5.0008	11.9974	444
NotDeisotoped	Spleen_3	20190625_8060_073.lcd	(+)384.2>243.2@20V		Positive	384.2	243.2	20	5.0008	11.9974	0
NotDeisotoped	Spleen_3	20190625_8060_074.lcd	(+)384.2>243.2@20V		Positive	384.2	243.2	20	5.0008	11.9974	0
NotDeisotoped	Lung_3	20190625_8060_075.lcd	(+)384.2>243.2@20V		Positive	384.2	243.2	20	5.0008	11.9974	968
NotDeisotoped	Lung_3	20190625_8060_076.lcd	(+)384.2>243.2@20V		Positive	384.2	243.2	20	5.0008	11.9974	1112
NotDeisotoped	Liver_3	20190625_8060_077.lcd	(+)384.2>243.2@20V		Positive	384.2	243.2	20	5.0008	11.9974	0
NotDeisotoped	Liver_3	20190625_8060_078.lcd	(+)384.2>243.2@20V		Positive	384.2	243.2	20	5.0008	11.9974	0
NotDeisotoped	Brain_3	20190625_8060_079.lcd	(+)384.2>243.2@20V		Positive	384.2	243.2	20	5.0008	11.9974	0
NotDeisotoped	Brain_3	20190625_8060_080.lcd	(+)384.2>243.2@20V		Positive	384.2	243.2	20	5.0008	11.9974	444
NotDeisotoped	Spleen_4	20190625_8060_081.lcd	(+)384.2>243.2@20V		Positive	384.2	243.2	20	5.0008	11.9974	0
NotDeisotoped	Spleen_4	20190625_8060_082.lcd	(+)384.2>243.2@20V		Positive	384.2	243.2	20	5.0008	11.9974	0
NotDeisotoped	Lung_4	20190625_8060_083.lcd	(+)384.2>243.2@20V		Positive	384.2	243.2	20	5.0008	11.9974	2907.09
NotDeisotoped	Lung_4	20190625_8060_084.lcd	(+)384.2>243.2@20V		Positive	384.2	243.2	20	5.0008	11.9974	0
NotDeisotoped	Liver_4	20190625_8060_085.lcd	(+)384.2>243.2@20V		Positive	384.2	243.2	20	5.0008	11.9974	403.596
NotDeisotoped	Liver_4	20190625_8060_086.lcd	(+)384.2>243.2@20V		Positive	384.2	243.2	20	5.0008	11.9974	0
NotDeisotoped	Brain_4	20190625_8060_087.lcd	(+)384.2>243.2@20V		Positive	384.2	243.2	20	5.0008	11.9974	0
NotDeisotoped	Brain_4	20190625_8060_088.lcd	(+)384.2>243.2@20V		Positive	384.2	243.2	20	5.0008	11.9974	0
NotDeisotoped	Spleen_5	20190625_8060_089.lcd	(+)384.2>243.2@20V		Positive	384.2	243.2	20	5.0008	11.9974	0
NotDeisotoped	Spleen_5	20190625_8060_090.lcd	(+)384.2>243.2@20V		Positive	384.2	243.2	20	5.0008	11.9974	0
NotDeisotoped	Lung_5	20190625_8060_091.lcd	(+)384.2>243.2@20V		Positive	384.2	243.2	20	5.0008	11.9974	0
NotDeisotoped	Lung_5	20190625_8060_092.lcd	(+)384.2>243.2@20V		Positive	384.2	243.2	20	5.0008	11.9974	0
NotDeisotoped	Liver_5	20190625_8060_093.lcd	(+)384.2>243.2@20V		Positive	384.2	243.2	20	5.0008	11.9974	0
NotDeisotoped	Liver_5	20190625_8060_094.lcd	(+)384.2>243.2@20V		Positive	384.2	243.2	20	5.0008	11.9974	0
NotDeisotoped	Brain_5	20190625_8060_095.lcd	(+)384.2>243.2@20V		Positive	384.2	243.2	20	5.0008	11.9974	0
NotDeisotoped	Brain_5	20190625_8060_096.lcd	(+)384.2>243.2@20V		Positive	384.2	243.2	20	5.0008	11.9974	0
NotDeisotoped	All_Mix	20190625_8060_098.lcd	(+)384.2>243.2@20V		Positive	384.2	243.2	20	5.0008	11.9974	0
NotDeisotoped	All_Mix	20190625_8060_099.lcd	(+)384.2>243.2@20V		Positive	384.2	243.2	20	5.0008	11.9974	0
NotDeisotoped	Spleen_1_5	20190625_8060_101.lcd	(+)384.2>243.2@20V		Positive	384.2	243.2	20	5.0008	11.9974	0
NotDeisotoped	Spleen_1_5	20190625_8060_102.lcd	(+)384.2>243.2@20V		Positive	384.2	243.2	20	5.0008	11.9974	0
NotDeisotoped	Lung_1_5	20190625_8060_104.lcd	(+)384.2>243.2@20V		Positive	384.2	243.2	20	5.0008	11.9974	0
NotDeisotoped	Lung_1_5	20190625_8060_105.lcd	(+)384.2>243.2@20V		Positive	384.2	243.2	20	5.0008	11.9974	383.616
NotDeisotoped	Liver_1_5	20190625_8060_107.lcd	(+)384.2>243.2@20V		Positive	384.2	243.2	20	5.0008	11.9974	0
NotDeisotoped	Liver_1_5	20190625_8060_108.lcd	(+)384.2>243.2@20V		Positive	384.2	243.2	20	5.0008	11.9974	0
NotDeisotoped	Brain_1_5	20190625_8060_110.lcd	(+)384.2>243.2@20V		Positive	384.2	243.2	20	5.0008	11.9974	0
NotDeisotoped	Brain_1_5	20190625_8060_111.lcd	(+)384.2>243.2@20V		Positive	384.2	243.2	20	5.0008	11.9974	3233.62
NotDeisotoped	All_Mix	20190625_8060_002.lcd	(+)396.25>255.2@20V	LPE_12:1	Positive	396.25	255.2	20	5.0008	11.9974	0
NotDeisotoped	All_Mix	20190625_8060_003.lcd	(+)396.25>255.2@20V	LPE_12:1	Positive	396.25	255.2	20	5.0008	11.9974	0
NotDeisotoped	Spleen_1_5	20190625_8060_005.lcd	(+)396.25>255.2@20V	LPE_12:1	Positive	396.25	255.2	20	5.0008	11.9974	0
NotDeisotoped	Spleen_1_5	20190625_8060_006.lcd	(+)396.25>255.2@20V	LPE_12:1	Positive	396.25	255.2	20	5.0008	11.9974	0
NotDeisotoped	Lung_1_5	20190625_8060_008.lcd	(+)396.25>255.2@20V	LPE_12:1	Positive	396.25	255.2	20	5.0008	11.9974	0
NotDeisotoped	Lung_1_5	20190625_8060_009.lcd	(+)396.25>255.2@20V	LPE_12:1	Positive	396.25	255.2	20	5.0008	11.9974	0
NotDeisotoped	Liver_1_5	20190625_8060_011.lcd	(+)396.25>255.2@20V	LPE_12:1	Positive	396.25	255.2	20	5.0008	11.9974	0
NotDeisotoped	Liver_1_5	20190625_8060_012.lcd	(+)396.25>255.2@20V	LPE_12:1	Positive	396.25	255.2	20	5.0008	11.9974	0
NotDeisotoped	Brain_1_5	20190625_8060_014.lcd	(+)396.25>255.2@20V	LPE_12:1	Positive	396.25	255.2	20	5.0008	11.9974	777.778
NotDeisotoped	Brain_1_5	20190625_8060_015.lcd	(+)396.25>255.2@20V	LPE_12:1	Positive	396.25	255.2	20	5.0008	11.9974	444
NotDeisotoped	Spleen_1	20190625_8060_017.lcd	(+)396.25>255.2@20V	LPE_12:1	Positive	396.25	255.2	20	5.0008	11.9974	0
NotDeisotoped	Spleen_1	20190625_8060_018.lcd	(+)396.25>255.2@20V	LPE_12:1	Positive	396.25	255.2	20	5.0008	11.9974	403.596
NotDeisotoped	Lung_1	20190625_8060_019.lcd	(+)396.25>255.2@20V	LPE_12:1	Positive	396.25	255.2	20	5.0008	11.9974	0
NotDeisotoped	Lung_1	20190625_8060_020.lcd	(+)396.25>255.2@20V	LPE_12:1	Positive	396.25	255.2	20	5.0008	11.9974	0
NotDeisotoped	Liver_1	20190625_8060_021.lcd	(+)396.25>255.2@20V	LPE_12:1	Positive	396.25	255.2	20	5.0008	11.9974	0
NotDeisotoped	Liver_1	20190625_8060_022.lcd	(+)396.25>255.2@20V	LPE_12:1	Positive	396.25	255.2	20	5.0008	11.9974	1536
NotDeisotoped	Brain_1	20190625_8060_023.lcd	(+)396.25>255.2@20V	LPE_12:1	Positive	396.25	255.2	20	5.0008	11.9974	221.778
NotDeisotoped	Brain_1	20190625_8060_024.lcd	(+)396.25>255.2@20V	LPE_12:1	Positive	396.25	255.2	20	5.0008	11.9974	0
NotDeisotoped	Spleen_2	20190625_8060_025.lcd	(+)396.25>255.2@20V	LPE_12:1	Positive	396.25	255.2	20	5.0008	11.9974	0
NotDeisotoped	Spleen_2	20190625_8060_026.lcd	(+)396.25>255.2@20V	LPE_12:1	Positive	396.25	255.2	20	5.0008	11.9974	591.704
NotDeisotoped	Lung_2	20190625_8060_027.lcd	(+)396.25>255.2@20V	LPE_12:1	Positive	396.25	255.2	20	5.0008	11.9974	0
NotDeisotoped	Lung_2	20190625_8060_028.lcd	(+)396.25>255.2@20V	LPE_12:1	Positive	396.25	255.2	20	5.0008	11.9974	0
NotDeisotoped	Liver_2	20190625_8060_029.lcd	(+)396.25>255.2@20V	LPE_12:1	Positive	396.25	255.2	20	5.0008	11.9974	0
NotDeisotoped	Liver_2	20190625_8060_030.lcd	(+)396.25>255.2@20V	LPE_12:1	Positive	396.25	255.2	20	5.0008	11.9974	0
NotDeisotoped	Brain_2	20190625_8060_031.lcd	(+)396.25>255.2@20V	LPE_12:1	Positive	396.25	255.2	20	5.0008	11.9974	999.5
NotDeisotoped	Brain_2	20190625_8060_032.lcd	(+)396.25>255.2@20V	LPE_12:1	Positive	396.25	255.2	20	5.0008	11.9974	0
NotDeisotoped	Spleen_3	20190625_8060_033.lcd	(+)396.25>255.2@20V	LPE_12:1	Positive	396.25	255.2	20	5.0008	11.9974	0
NotDeisotoped	Spleen_3	20190625_8060_034.lcd	(+)396.25>255.2@20V	LPE_12:1	Positive	396.25	255.2	20	5.0008	11.9974	0
NotDeisotoped	Lung_3	20190625_8060_035.lcd	(+)396.25>255.2@20V	LPE_12:1	Positive	396.25	255.2	20	5.0008	11.9974	0
NotDeisotoped	Lung_3	20190625_8060_036.lcd	(+)396.25>255.2@20V	LPE_12:1	Positive	396.25	255.2	20	5.0008	11.9974	0
NotDeisotoped	Liver_3	20190625_8060_037.lcd	(+)396.25>255.2@20V	LPE_12:1	Positive	396.25	255.2	20	5.0008	11.9974	0
NotDeisotoped	Liver_3	20190625_8060_038.lcd	(+)396.25>255.2@20V	LPE_12:1	Positive	396.25	255.2	20	5.0008	11.9974	0
NotDeisotoped	Brain_3	20190625_8060_039.lcd	(+)396.25>255.2@20V	LPE_12:1	Positive	396.25	255.2	20	5.0008	11.9974	0
NotDeisotoped	Brain_3	20190625_8060_040.lcd	(+)396.25>255.2@20V	LPE_12:1	Positive	396.25	255.2	20	5.0008	11.9974	0
NotDeisotoped	Spleen_4	20190625_8060_041.lcd	(+)396.25>255.2@20V	LPE_12:1	Positive	396.25	255.2	20	5.0008	11.9974	443.778
NotDeisotoped	Spleen_4	20190625_8060_042.lcd	(+)396.25>255.2@20V	LPE_12:1	Positive	396.25	255.2	20	5.0008	11.9974	1616
NotDeisotoped	Lung_4	20190625_8060_043.lcd	(+)396.25>255.2@20V	LPE_12:1	Positive	396.25	255.2	20	5.0008	11.9974	2080.56
NotDeisotoped	Lung_4	20190625_8060_044.lcd	(+)396.25>255.2@20V	LPE_12:1	Positive	396.25	255.2	20	5.0008	11.9974	0
NotDeisotoped	Liver_4	20190625_8060_045.lcd	(+)396.25>255.2@20V	LPE_12:1	Positive	396.25	255.2	20	5.0008	11.9974	277.722
NotDeisotoped	Liver_4	20190625_8060_046.lcd	(+)396.25>255.2@20V	LPE_12:1	Positive	396.25	255.2	20	5.0008	11.9974	0
NotDeisotoped	Brain_4	20190625_8060_047.lcd	(+)396.25>255.2@20V	LPE_12:1	Positive	396.25	255.2	20	5.0008	11.9974	221.778
NotDeisotoped	Brain_4	20190625_8060_048.lcd	(+)396.25>255.2@20V	LPE_12:1	Positive	396.25	255.2	20	5.0008	11.9974	3341.78
NotDeisotoped	Spleen_5	20190625_8060_049.lcd	(+)396.25>255.2@20V	LPE_12:1	Positive	396.25	255.2	20	5.0008	11.9974	0
NotDeisotoped	Spleen_5	20190625_8060_050.lcd	(+)396.25>255.2@20V	LPE_12:1	Positive	396.25	255.2	20	5.0008	11.9974	0
NotDeisotoped	Lung_5	20190625_8060_051.lcd	(+)396.25>255.2@20V	LPE_12:1	Positive	396.25	255.2	20	5.0008	11.9974	0
NotDeisotoped	Lung_5	20190625_8060_052.lcd	(+)396.25>255.2@20V	LPE_12:1	Positive	396.25	255.2	20	5.0008	11.9974	0
NotDeisotoped	Liver_5	20190625_8060_053.lcd	(+)396.25>255.2@20V	LPE_12:1	Positive	396.25	255.2	20	5.0008	11.9974	0
NotDeisotoped	Liver_5	20190625_8060_054.lcd	(+)396.25>255.2@20V	LPE_12:1	Positive	396.25	255.2	20	5.0008	11.9974	0
NotDeisotoped	Brain_5	20190625_8060_055.lcd	(+)396.25>255.2@20V	LPE_12:1	Positive	396.25	255.2	20	5.0008	11.9974	0
NotDeisotoped	Brain_5	20190625_8060_056.lcd	(+)396.25>255.2@20V	LPE_12:1	Positive	396.25	255.2	20	5.0008	11.9974	0
NotDeisotoped	Spleen_1	20190625_8060_057.lcd	(+)396.25>255.2@20V	LPE_12:1	Positive	396.25	255.2	20	5.0008	11.9974	403.596
NotDeisotoped	Spleen_1	20190625_8060_058.lcd	(+)396.25>255.2@20V	LPE_12:1	Positive	396.25	255.2	20	5.0008	11.9974	767.616
NotDeisotoped	Lung_1	20190625_8060_059.lcd	(+)396.25>255.2@20V	LPE_12:1	Positive	396.25	255.2	20	5.0008	11.9974	0
NotDeisotoped	Lung_1	20190625_8060_060.lcd	(+)396.25>255.2@20V	LPE_12:1	Positive	396.25	255.2	20	5.0008	11.9974	0
NotDeisotoped	Liver_1	20190625_8060_061.lcd	(+)396.25>255.2@20V	LPE_12:1	Positive	396.25	255.2	20	5.0008	11.9974	0
NotDeisotoped	Liver_1	20190625_8060_062.lcd	(+)396.25>255.2@20V	LPE_12:1	Positive	396.25	255.2	20	5.0008	11.9974	0
NotDeisotoped	Brain_1	20190625_8060_063.lcd	(+)396.25>255.2@20V	LPE_12:1	Positive	396.25	255.2	20	5.0008	11.9974	277.722
NotDeisotoped	Brain_1	20190625_8060_064.lcd	(+)396.25>255.2@20V	LPE_12:1	Positive	396.25	255.2	20	5.0008	11.9974	0
NotDeisotoped	Spleen_2	20190625_8060_065.lcd	(+)396.25>255.2@20V	LPE_12:1	Positive	396.25	255.2	20	5.0008	11.9974	0
NotDeisotoped	Spleen_2	20190625_8060_066.lcd	(+)396.25>255.2@20V	LPE_12:1	Positive	396.25	255.2	20	5.0008	11.9974	277.722
NotDeisotoped	Lung_2	20190625_8060_067.lcd	(+)396.25>255.2@20V	LPE_12:1	Positive	396.25	255.2	20	5.0008	11.9974	589.835
NotDeisotoped	Lung_2	20190625_8060_068.lcd	(+)396.25>255.2@20V	LPE_12:1	Positive	396.25	255.2	20	5.0008	11.9974	0
NotDeisotoped	Liver_2	20190625_8060_069.lcd	(+)396.25>255.2@20V	LPE_12:1	Positive	396.25	255.2	20	5.0008	11.9974	0
NotDeisotoped	Liver_2	20190625_8060_070.lcd	(+)396.25>255.2@20V	LPE_12:1	Positive	396.25	255.2	20	5.0008	11.9974	0
NotDeisotoped	Brain_2	20190625_8060_071.lcd	(+)396.25>255.2@20V	LPE_12:1	Positive	396.25	255.2	20	5.0008	11.9974	443.778
NotDeisotoped	Brain_2	20190625_8060_072.lcd	(+)396.25>255.2@20V	LPE_12:1	Positive	396.25	255.2	20	5.0008	11.9974	444
NotDeisotoped	Spleen_3	20190625_8060_073.lcd	(+)396.25>255.2@20V	LPE_12:1	Positive	396.25	255.2	20	5.0008	11.9974	0
NotDeisotoped	Spleen_3	20190625_8060_074.lcd	(+)396.25>255.2@20V	LPE_12:1	Positive	396.25	255.2	20	5.0008	11.9974	0
NotDeisotoped	Lung_3	20190625_8060_075.lcd	(+)396.25>255.2@20V	LPE_12:1	Positive	396.25	255.2	20	5.0008	11.9974	0
NotDeisotoped	Lung_3	20190625_8060_076.lcd	(+)396.25>255.2@20V	LPE_12:1	Positive	396.25	255.2	20	5.0008	11.9974	0
NotDeisotoped	Liver_3	20190625_8060_077.lcd	(+)396.25>255.2@20V	LPE_12:1	Positive	396.25	255.2	20	5.0008	11.9974	0
NotDeisotoped	Liver_3	20190625_8060_078.lcd	(+)396.25>255.2@20V	LPE_12:1	Positive	396.25	255.2	20	5.0008	11.9974	592
NotDeisotoped	Brain_3	20190625_8060_079.lcd	(+)396.25>255.2@20V	LPE_12:1	Positive	396.25	255.2	20	5.0008	11.9974	0
NotDeisotoped	Brain_3	20190625_8060_080.lcd	(+)396.25>255.2@20V	LPE_12:1	Positive	396.25	255.2	20	5.0008	11.9974	0
NotDeisotoped	Spleen_4	20190625_8060_081.lcd	(+)396.25>255.2@20V	LPE_12:1	Positive	396.25	255.2	20	5.0008	11.9974	1536
NotDeisotoped	Spleen_4	20190625_8060_082.lcd	(+)396.25>255.2@20V	LPE_12:1	Positive	396.25	255.2	20	5.0008	11.9974	0
NotDeisotoped	Lung_4	20190625_8060_083.lcd	(+)396.25>255.2@20V	LPE_12:1	Positive	396.25	255.2	20	5.0008	11.9974	0
NotDeisotoped	Lung_4	20190625_8060_084.lcd	(+)396.25>255.2@20V	LPE_12:1	Positive	396.25	255.2	20	5.0008	11.9974	888
NotDeisotoped	Liver_4	20190625_8060_085.lcd	(+)396.25>255.2@20V	LPE_12:1	Positive	396.25	255.2	20	5.0008	11.9974	0
NotDeisotoped	Liver_4	20190625_8060_086.lcd	(+)396.25>255.2@20V	LPE_12:1	Positive	396.25	255.2	20	5.0008	11.9974	0
NotDeisotoped	Brain_4	20190625_8060_087.lcd	(+)396.25>255.2@20V	LPE_12:1	Positive	396.25	255.2	20	5.0008	11.9974	0
NotDeisotoped	Brain_4	20190625_8060_088.lcd	(+)396.25>255.2@20V	LPE_12:1	Positive	396.25	255.2	20	5.0008	11.9974	0
NotDeisotoped	Spleen_5	20190625_8060_089.lcd	(+)396.25>255.2@20V	LPE_12:1	Positive	396.25	255.2	20	5.0008	11.9974	0
NotDeisotoped	Spleen_5	20190625_8060_090.lcd	(+)396.25>255.2@20V	LPE_12:1	Positive	396.25	255.2	20	5.0008	11.9974	0
NotDeisotoped	Lung_5	20190625_8060_091.lcd	(+)396.25>255.2@20V	LPE_12:1	Positive	396.25	255.2	20	5.0008	11.9974	0
NotDeisotoped	Lung_5	20190625_8060_092.lcd	(+)396.25>255.2@20V	LPE_12:1	Positive	396.25	255.2	20	5.0008	11.9974	0
NotDeisotoped	Liver_5	20190625_8060_093.lcd	(+)396.25>255.2@20V	LPE_12:1	Positive	396.25	255.2	20	5.0008	11.9974	592
NotDeisotoped	Liver_5	20190625_8060_094.lcd	(+)396.25>255.2@20V	LPE_12:1	Positive	396.25	255.2	20	5.0008	11.9974	0
NotDeisotoped	Brain_5	20190625_8060_095.lcd	(+)396.25>255.2@20V	LPE_12:1	Positive	396.25	255.2	20	5.0008	11.9974	0
NotDeisotoped	Brain_5	20190625_8060_096.lcd	(+)396.25>255.2@20V	LPE_12:1	Positive	396.25	255.2	20	5.0008	11.9974	0
NotDeisotoped	All_Mix	20190625_8060_098.lcd	(+)396.25>255.2@20V	LPE_12:1	Positive	396.25	255.2	20	5.0008	11.9974	0
NotDeisotoped	All_Mix	20190625_8060_099.lcd	(+)396.25>255.2@20V	LPE_12:1	Positive	396.25	255.2	20	5.0008	11.9974	0
NotDeisotoped	Spleen_1_5	20190625_8060_101.lcd	(+)396.25>255.2@20V	LPE_12:1	Positive	396.25	255.2	20	5.0008	11.9974	0
NotDeisotoped	Spleen_1_5	20190625_8060_102.lcd	(+)396.25>255.2@20V	LPE_12:1	Positive	396.25	255.2	20	5.0008	11.9974	0
NotDeisotoped	Lung_1_5	20190625_8060_104.lcd	(+)396.25>255.2@20V	LPE_12:1	Positive	396.25	255.2	20	5.0008	11.9974	0
NotDeisotoped	Lung_1_5	20190625_8060_105.lcd	(+)396.25>255.2@20V	LPE_12:1	Positive	396.25	255.2	20	5.0008	11.9974	0
NotDeisotoped	Liver_1_5	20190625_8060_107.lcd	(+)396.25>255.2@20V	LPE_12:1	Positive	396.25	255.2	20	5.0008	11.9974	0
NotDeisotoped	Liver_1_5	20190625_8060_108.lcd	(+)396.25>255.2@20V	LPE_12:1	Positive	396.25	255.2	20	5.0008	11.9974	0
NotDeisotoped	Brain_1_5	20190625_8060_110.lcd	(+)396.25>255.2@20V	LPE_12:1	Positive	396.25	255.2	20	5.0008	11.9974	0
NotDeisotoped	Brain_1_5	20190625_8060_111.lcd	(+)396.25>255.2@20V	LPE_12:1	Positive	396.25	255.2	20	5.0008	11.9974	0
NotDeisotoped	All_Mix	20190625_8060_002.lcd	(+)398.25>257.2@20V	LPE_12:0	Positive	398.25	257.2	20	5.0008	11.9974	592
NotDeisotoped	All_Mix	20190625_8060_003.lcd	(+)398.25>257.2@20V	LPE_12:0	Positive	398.25	257.2	20	5.0008	11.9974	0
NotDeisotoped	Spleen_1_5	20190625_8060_005.lcd	(+)398.25>257.2@20V	LPE_12:0	Positive	398.25	257.2	20	5.0008	11.9974	0
NotDeisotoped	Spleen_1_5	20190625_8060_006.lcd	(+)398.25>257.2@20V	LPE_12:0	Positive	398.25	257.2	20	5.0008	11.9974	0
NotDeisotoped	Lung_1_5	20190625_8060_008.lcd	(+)398.25>257.2@20V	LPE_12:0	Positive	398.25	257.2	20	5.0008	11.9974	0
NotDeisotoped	Lung_1_5	20190625_8060_009.lcd	(+)398.25>257.2@20V	LPE_12:0	Positive	398.25	257.2	20	5.0008	11.9974	1775.78
NotDeisotoped	Liver_1_5	20190625_8060_011.lcd	(+)398.25>257.2@20V	LPE_12:0	Positive	398.25	257.2	20	5.0008	11.9974	295.704
NotDeisotoped	Liver_1_5	20190625_8060_012.lcd	(+)398.25>257.2@20V	LPE_12:0	Positive	398.25	257.2	20	5.0008	11.9974	0
NotDeisotoped	Brain_1_5	20190625_8060_014.lcd	(+)398.25>257.2@20V	LPE_12:0	Positive	398.25	257.2	20	5.0008	11.9974	968
NotDeisotoped	Brain_1_5	20190625_8060_015.lcd	(+)398.25>257.2@20V	LPE_12:0	Positive	398.25	257.2	20	5.0008	11.9974	3587.62
NotDeisotoped	Spleen_1	20190625_8060_017.lcd	(+)398.25>257.2@20V	LPE_12:0	Positive	398.25	257.2	20	5.0008	11.9974	0
NotDeisotoped	Spleen_1	20190625_8060_018.lcd	(+)398.25>257.2@20V	LPE_12:0	Positive	398.25	257.2	20	5.0008	11.9974	0
NotDeisotoped	Lung_1	20190625_8060_019.lcd	(+)398.25>257.2@20V	LPE_12:0	Positive	398.25	257.2	20	5.0008	11.9974	0
NotDeisotoped	Lung_1	20190625_8060_020.lcd	(+)398.25>257.2@20V	LPE_12:0	Positive	398.25	257.2	20	5.0008	11.9974	0
NotDeisotoped	Liver_1	20190625_8060_021.lcd	(+)398.25>257.2@20V	LPE_12:0	Positive	398.25	257.2	20	5.0008	11.9974	0
NotDeisotoped	Liver_1	20190625_8060_022.lcd	(+)398.25>257.2@20V	LPE_12:0	Positive	398.25	257.2	20	5.0008	11.9974	0
NotDeisotoped	Brain_1	20190625_8060_023.lcd	(+)398.25>257.2@20V	LPE_12:0	Positive	398.25	257.2	20	5.0008	11.9974	0
NotDeisotoped	Brain_1	20190625_8060_024.lcd	(+)398.25>257.2@20V	LPE_12:0	Positive	398.25	257.2	20	5.0008	11.9974	0
NotDeisotoped	Spleen_2	20190625_8060_025.lcd	(+)398.25>257.2@20V	LPE_12:0	Positive	398.25	257.2	20	5.0008	11.9974	0
NotDeisotoped	Spleen_2	20190625_8060_026.lcd	(+)398.25>257.2@20V	LPE_12:0	Positive	398.25	257.2	20	5.0008	11.9974	0
NotDeisotoped	Lung_2	20190625_8060_027.lcd	(+)398.25>257.2@20V	LPE_12:0	Positive	398.25	257.2	20	5.0008	11.9974	0
NotDeisotoped	Lung_2	20190625_8060_028.lcd	(+)398.25>257.2@20V	LPE_12:0	Positive	398.25	257.2	20	5.0008	11.9974	0
NotDeisotoped	Liver_2	20190625_8060_029.lcd	(+)398.25>257.2@20V	LPE_12:0	Positive	398.25	257.2	20	5.0008	11.9974	0
NotDeisotoped	Liver_2	20190625_8060_030.lcd	(+)398.25>257.2@20V	LPE_12:0	Positive	398.25	257.2	20	5.0008	11.9974	0
NotDeisotoped	Brain_2	20190625_8060_031.lcd	(+)398.25>257.2@20V	LPE_12:0	Positive	398.25	257.2	20	5.0008	11.9974	403.596
NotDeisotoped	Brain_2	20190625_8060_032.lcd	(+)398.25>257.2@20V	LPE_12:0	Positive	398.25	257.2	20	5.0008	11.9974	0
NotDeisotoped	Spleen_3	20190625_8060_033.lcd	(+)398.25>257.2@20V	LPE_12:0	Positive	398.25	257.2	20	5.0008	11.9974	0
NotDeisotoped	Spleen_3	20190625_8060_034.lcd	(+)398.25>257.2@20V	LPE_12:0	Positive	398.25	257.2	20	5.0008	11.9974	0
NotDeisotoped	Lung_3	20190625_8060_035.lcd	(+)398.25>257.2@20V	LPE_12:0	Positive	398.25	257.2	20	5.0008	11.9974	0
NotDeisotoped	Lung_3	20190625_8060_036.lcd	(+)398.25>257.2@20V	LPE_12:0	Positive	398.25	257.2	20	5.0008	11.9974	1183.7
NotDeisotoped	Liver_3	20190625_8060_037.lcd	(+)398.25>257.2@20V	LPE_12:0	Positive	398.25	257.2	20	5.0008	11.9974	0
NotDeisotoped	Liver_3	20190625_8060_038.lcd	(+)398.25>257.2@20V	LPE_12:0	Positive	398.25	257.2	20	5.0008	11.9974	0
NotDeisotoped	Brain_3	20190625_8060_039.lcd	(+)398.25>257.2@20V	LPE_12:0	Positive	398.25	257.2	20	5.0008	11.9974	0
NotDeisotoped	Brain_3	20190625_8060_040.lcd	(+)398.25>257.2@20V	LPE_12:0	Positive	398.25	257.2	20	5.0008	11.9974	0
NotDeisotoped	Spleen_4	20190625_8060_041.lcd	(+)398.25>257.2@20V	LPE_12:0	Positive	398.25	257.2	20	5.0008	11.9974	0
NotDeisotoped	Spleen_4	20190625_8060_042.lcd	(+)398.25>257.2@20V	LPE_12:0	Positive	398.25	257.2	20	5.0008	11.9974	1184
NotDeisotoped	Lung_4	20190625_8060_043.lcd	(+)398.25>257.2@20V	LPE_12:0	Positive	398.25	257.2	20	5.0008	11.9974	888
NotDeisotoped	Lung_4	20190625_8060_044.lcd	(+)398.25>257.2@20V	LPE_12:0	Positive	398.25	257.2	20	5.0008	11.9974	0
NotDeisotoped	Liver_4	20190625_8060_045.lcd	(+)398.25>257.2@20V	LPE_12:0	Positive	398.25	257.2	20	5.0008	11.9974	0
NotDeisotoped	Liver_4	20190625_8060_046.lcd	(+)398.25>257.2@20V	LPE_12:0	Positive	398.25	257.2	20	5.0008	11.9974	0
NotDeisotoped	Brain_4	20190625_8060_047.lcd	(+)398.25>257.2@20V	LPE_12:0	Positive	398.25	257.2	20	5.0008	11.9974	444
NotDeisotoped	Brain_4	20190625_8060_048.lcd	(+)398.25>257.2@20V	LPE_12:0	Positive	398.25	257.2	20	5.0008	11.9974	0
NotDeisotoped	Spleen_5	20190625_8060_049.lcd	(+)398.25>257.2@20V	LPE_12:0	Positive	398.25	257.2	20	5.0008	11.9974	0
NotDeisotoped	Spleen_5	20190625_8060_050.lcd	(+)398.25>257.2@20V	LPE_12:0	Positive	398.25	257.2	20	5.0008	11.9974	0
NotDeisotoped	Lung_5	20190625_8060_051.lcd	(+)398.25>257.2@20V	LPE_12:0	Positive	398.25	257.2	20	5.0008	11.9974	1184
NotDeisotoped	Lung_5	20190625_8060_052.lcd	(+)398.25>257.2@20V	LPE_12:0	Positive	398.25	257.2	20	5.0008	11.9974	0
NotDeisotoped	Liver_5	20190625_8060_053.lcd	(+)398.25>257.2@20V	LPE_12:0	Positive	398.25	257.2	20	5.0008	11.9974	0
NotDeisotoped	Liver_5	20190625_8060_054.lcd	(+)398.25>257.2@20V	LPE_12:0	Positive	398.25	257.2	20	5.0008	11.9974	0
NotDeisotoped	Brain_5	20190625_8060_055.lcd	(+)398.25>257.2@20V	LPE_12:0	Positive	398.25	257.2	20	5.0008	11.9974	1112
NotDeisotoped	Brain_5	20190625_8060_056.lcd	(+)398.25>257.2@20V	LPE_12:0	Positive	398.25	257.2	20	5.0008	11.9974	0
NotDeisotoped	Spleen_1	20190625_8060_057.lcd	(+)398.25>257.2@20V	LPE_12:0	Positive	398.25	257.2	20	5.0008	11.9974	0
NotDeisotoped	Spleen_1	20190625_8060_058.lcd	(+)398.25>257.2@20V	LPE_12:0	Positive	398.25	257.2	20	5.0008	11.9974	0
NotDeisotoped	Lung_1	20190625_8060_059.lcd	(+)398.25>257.2@20V	LPE_12:0	Positive	398.25	257.2	20	5.0008	11.9974	0
NotDeisotoped	Lung_1	20190625_8060_060.lcd	(+)398.25>257.2@20V	LPE_12:0	Positive	398.25	257.2	20	5.0008	11.9974	443.778
NotDeisotoped	Liver_1	20190625_8060_061.lcd	(+)398.25>257.2@20V	LPE_12:0	Positive	398.25	257.2	20	5.0008	11.9974	0
NotDeisotoped	Liver_1	20190625_8060_062.lcd	(+)398.25>257.2@20V	LPE_12:0	Positive	398.25	257.2	20	5.0008	11.9974	0
NotDeisotoped	Brain_1	20190625_8060_063.lcd	(+)398.25>257.2@20V	LPE_12:0	Positive	398.25	257.2	20	5.0008	11.9974	570.453
NotDeisotoped	Brain_1	20190625_8060_064.lcd	(+)398.25>257.2@20V	LPE_12:0	Positive	398.25	257.2	20	5.0008	11.9974	555.722
NotDeisotoped	Spleen_2	20190625_8060_065.lcd	(+)398.25>257.2@20V	LPE_12:0	Positive	398.25	257.2	20	5.0008	11.9974	0
NotDeisotoped	Spleen_2	20190625_8060_066.lcd	(+)398.25>257.2@20V	LPE_12:0	Positive	398.25	257.2	20	5.0008	11.9974	0
NotDeisotoped	Lung_2	20190625_8060_067.lcd	(+)398.25>257.2@20V	LPE_12:0	Positive	398.25	257.2	20	5.0008	11.9974	0
NotDeisotoped	Lung_2	20190625_8060_068.lcd	(+)398.25>257.2@20V	LPE_12:0	Positive	398.25	257.2	20	5.0008	11.9974	0
NotDeisotoped	Liver_2	20190625_8060_069.lcd	(+)398.25>257.2@20V	LPE_12:0	Positive	398.25	257.2	20	5.0008	11.9974	0
NotDeisotoped	Liver_2	20190625_8060_070.lcd	(+)398.25>257.2@20V	LPE_12:0	Positive	398.25	257.2	20	5.0008	11.9974	277.722
NotDeisotoped	Brain_2	20190625_8060_071.lcd	(+)398.25>257.2@20V	LPE_12:0	Positive	398.25	257.2	20	5.0008	11.9974	592
NotDeisotoped	Brain_2	20190625_8060_072.lcd	(+)398.25>257.2@20V	LPE_12:0	Positive	398.25	257.2	20	5.0008	11.9974	1616
NotDeisotoped	Spleen_3	20190625_8060_073.lcd	(+)398.25>257.2@20V	LPE_12:0	Positive	398.25	257.2	20	5.0008	11.9974	0
NotDeisotoped	Spleen_3	20190625_8060_074.lcd	(+)398.25>257.2@20V	LPE_12:0	Positive	398.25	257.2	20	5.0008	11.9974	591.704
NotDeisotoped	Lung_3	20190625_8060_075.lcd	(+)398.25>257.2@20V	LPE_12:0	Positive	398.25	257.2	20	5.0008	11.9974	0
NotDeisotoped	Lung_3	20190625_8060_076.lcd	(+)398.25>257.2@20V	LPE_12:0	Positive	398.25	257.2	20	5.0008	11.9974	1211.19
NotDeisotoped	Liver_3	20190625_8060_077.lcd	(+)398.25>257.2@20V	LPE_12:0	Positive	398.25	257.2	20	5.0008	11.9974	0
NotDeisotoped	Liver_3	20190625_8060_078.lcd	(+)398.25>257.2@20V	LPE_12:0	Positive	398.25	257.2	20	5.0008	11.9974	0
NotDeisotoped	Brain_3	20190625_8060_079.lcd	(+)398.25>257.2@20V	LPE_12:0	Positive	398.25	257.2	20	5.0008	11.9974	591.704
NotDeisotoped	Brain_3	20190625_8060_080.lcd	(+)398.25>257.2@20V	LPE_12:0	Positive	398.25	257.2	20	5.0008	11.9974	0
NotDeisotoped	Spleen_4	20190625_8060_081.lcd	(+)398.25>257.2@20V	LPE_12:0	Positive	398.25	257.2	20	5.0008	11.9974	0
NotDeisotoped	Spleen_4	20190625_8060_082.lcd	(+)398.25>257.2@20V	LPE_12:0	Positive	398.25	257.2	20	5.0008	11.9974	0
NotDeisotoped	Lung_4	20190625_8060_083.lcd	(+)398.25>257.2@20V	LPE_12:0	Positive	398.25	257.2	20	5.0008	11.9974	807.596
NotDeisotoped	Lung_4	20190625_8060_084.lcd	(+)398.25>257.2@20V	LPE_12:0	Positive	398.25	257.2	20	5.0008	11.9974	0
NotDeisotoped	Liver_4	20190625_8060_085.lcd	(+)398.25>257.2@20V	LPE_12:0	Positive	398.25	257.2	20	5.0008	11.9974	0
NotDeisotoped	Liver_4	20190625_8060_086.lcd	(+)398.25>257.2@20V	LPE_12:0	Positive	398.25	257.2	20	5.0008	11.9974	0
NotDeisotoped	Brain_4	20190625_8060_087.lcd	(+)398.25>257.2@20V	LPE_12:0	Positive	398.25	257.2	20	5.0008	11.9974	767.616
NotDeisotoped	Brain_4	20190625_8060_088.lcd	(+)398.25>257.2@20V	LPE_12:0	Positive	398.25	257.2	20	5.0008	11.9974	0
NotDeisotoped	Spleen_5	20190625_8060_089.lcd	(+)398.25>257.2@20V	LPE_12:0	Positive	398.25	257.2	20	5.0008	11.9974	0
NotDeisotoped	Spleen_5	20190625_8060_090.lcd	(+)398.25>257.2@20V	LPE_12:0	Positive	398.25	257.2	20	5.0008	11.9974	0
NotDeisotoped	Lung_5	20190625_8060_091.lcd	(+)398.25>257.2@20V	LPE_12:0	Positive	398.25	257.2	20	5.0008	11.9974	0
NotDeisotoped	Lung_5	20190625_8060_092.lcd	(+)398.25>257.2@20V	LPE_12:0	Positive	398.25	257.2	20	5.0008	11.9974	0
NotDeisotoped	Liver_5	20190625_8060_093.lcd	(+)398.25>257.2@20V	LPE_12:0	Positive	398.25	257.2	20	5.0008	11.9974	0
NotDeisotoped	Liver_5	20190625_8060_094.lcd	(+)398.25>257.2@20V	LPE_12:0	Positive	398.25	257.2	20	5.0008	11.9974	0
NotDeisotoped	Brain_5	20190625_8060_095.lcd	(+)398.25>257.2@20V	LPE_12:0	Positive	398.25	257.2	20	5.0008	11.9974	0
NotDeisotoped	Brain_5	20190625_8060_096.lcd	(+)398.25>257.2@20V	LPE_12:0	Positive	398.25	257.2	20	5.0008	11.9974	0
NotDeisotoped	All_Mix	20190625_8060_098.lcd	(+)398.25>257.2@20V	LPE_12:0	Positive	398.25	257.2	20	5.0008	11.9974	0
NotDeisotoped	All_Mix	20190625_8060_099.lcd	(+)398.25>257.2@20V	LPE_12:0	Positive	398.25	257.2	20	5.0008	11.9974	0
NotDeisotoped	Spleen_1_5	20190625_8060_101.lcd	(+)398.25>257.2@20V	LPE_12:0	Positive	398.25	257.2	20	5.0008	11.9974	0
NotDeisotoped	Spleen_1_5	20190625_8060_102.lcd	(+)398.25>257.2@20V	LPE_12:0	Positive	398.25	257.2	20	5.0008	11.9974	0
NotDeisotoped	Lung_1_5	20190625_8060_104.lcd	(+)398.25>257.2@20V	LPE_12:0	Positive	398.25	257.2	20	5.0008	11.9974	0
NotDeisotoped	Lung_1_5	20190625_8060_105.lcd	(+)398.25>257.2@20V	LPE_12:0	Positive	398.25	257.2	20	5.0008	11.9974	0
NotDeisotoped	Liver_1_5	20190625_8060_107.lcd	(+)398.25>257.2@20V	LPE_12:0	Positive	398.25	257.2	20	5.0008	11.9974	0
NotDeisotoped	Liver_1_5	20190625_8060_108.lcd	(+)398.25>257.2@20V	LPE_12:0	Positive	398.25	257.2	20	5.0008	11.9974	0
NotDeisotoped	Brain_1_5	20190625_8060_110.lcd	(+)398.25>257.2@20V	LPE_12:0	Positive	398.25	257.2	20	5.0008	11.9974	483.516
NotDeisotoped	Brain_1_5	20190625_8060_111.lcd	(+)398.25>257.2@20V	LPE_12:0	Positive	398.25	257.2	20	5.0008	11.9974	0
NotDeisotoped	All_Mix	20190625_8060_002.lcd	(+)408.3>267.3@20V		Positive	408.3	267.3	20	5.00097	13.989	0
NotDeisotoped	All_Mix	20190625_8060_003.lcd	(+)408.3>267.3@20V		Positive	408.3	267.3	20	5.00097	13.989	0
NotDeisotoped	Spleen_1_5	20190625_8060_005.lcd	(+)408.3>267.3@20V		Positive	408.3	267.3	20	5.00097	13.989	0
NotDeisotoped	Spleen_1_5	20190625_8060_006.lcd	(+)408.3>267.3@20V		Positive	408.3	267.3	20	5.00097	13.989	0
NotDeisotoped	Lung_1_5	20190625_8060_008.lcd	(+)408.3>267.3@20V		Positive	408.3	267.3	20	5.00097	13.989	0
NotDeisotoped	Lung_1_5	20190625_8060_009.lcd	(+)408.3>267.3@20V		Positive	408.3	267.3	20	5.00097	13.989	0
NotDeisotoped	Liver_1_5	20190625_8060_011.lcd	(+)408.3>267.3@20V		Positive	408.3	267.3	20	5.00097	13.989	0
NotDeisotoped	Liver_1_5	20190625_8060_012.lcd	(+)408.3>267.3@20V		Positive	408.3	267.3	20	5.00097	13.989	0
NotDeisotoped	Brain_1_5	20190625_8060_014.lcd	(+)408.3>267.3@20V		Positive	408.3	267.3	20	5.00097	13.989	0
NotDeisotoped	Brain_1_5	20190625_8060_015.lcd	(+)408.3>267.3@20V		Positive	408.3	267.3	20	5.00097	13.989	295.704
NotDeisotoped	Spleen_1	20190625_8060_017.lcd	(+)408.3>267.3@20V		Positive	408.3	267.3	20	5.00097	13.989	0
NotDeisotoped	Spleen_1	20190625_8060_018.lcd	(+)408.3>267.3@20V		Positive	408.3	267.3	20	5.00097	13.989	0
NotDeisotoped	Lung_1	20190625_8060_019.lcd	(+)408.3>267.3@20V		Positive	408.3	267.3	20	5.00097	13.989	0
NotDeisotoped	Lung_1	20190625_8060_020.lcd	(+)408.3>267.3@20V		Positive	408.3	267.3	20	5.00097	13.989	0
NotDeisotoped	Liver_1	20190625_8060_021.lcd	(+)408.3>267.3@20V		Positive	408.3	267.3	20	5.00097	13.989	0
NotDeisotoped	Liver_1	20190625_8060_022.lcd	(+)408.3>267.3@20V		Positive	408.3	267.3	20	5.00097	13.989	0
NotDeisotoped	Brain_1	20190625_8060_023.lcd	(+)408.3>267.3@20V		Positive	408.3	267.3	20	5.00097	13.989	0
NotDeisotoped	Brain_1	20190625_8060_024.lcd	(+)408.3>267.3@20V		Positive	408.3	267.3	20	5.00097	13.989	0
NotDeisotoped	Spleen_2	20190625_8060_025.lcd	(+)408.3>267.3@20V		Positive	408.3	267.3	20	5.00097	13.989	0
NotDeisotoped	Spleen_2	20190625_8060_026.lcd	(+)408.3>267.3@20V		Positive	408.3	267.3	20	5.00097	13.989	0
NotDeisotoped	Lung_2	20190625_8060_027.lcd	(+)408.3>267.3@20V		Positive	408.3	267.3	20	5.00097	13.989	0
NotDeisotoped	Lung_2	20190625_8060_028.lcd	(+)408.3>267.3@20V		Positive	408.3	267.3	20	5.00097	13.989	0
NotDeisotoped	Liver_2	20190625_8060_029.lcd	(+)408.3>267.3@20V		Positive	408.3	267.3	20	5.00097	13.989	0
NotDeisotoped	Liver_2	20190625_8060_030.lcd	(+)408.3>267.3@20V		Positive	408.3	267.3	20	5.00097	13.989	0
NotDeisotoped	Brain_2	20190625_8060_031.lcd	(+)408.3>267.3@20V		Positive	408.3	267.3	20	5.00097	13.989	0
NotDeisotoped	Brain_2	20190625_8060_032.lcd	(+)408.3>267.3@20V		Positive	408.3	267.3	20	5.00097	13.989	1469.42
NotDeisotoped	Spleen_3	20190625_8060_033.lcd	(+)408.3>267.3@20V		Positive	408.3	267.3	20	5.00097	13.989	0
NotDeisotoped	Spleen_3	20190625_8060_034.lcd	(+)408.3>267.3@20V		Positive	408.3	267.3	20	5.00097	13.989	0
NotDeisotoped	Lung_3	20190625_8060_035.lcd	(+)408.3>267.3@20V		Positive	408.3	267.3	20	5.00097	13.989	0
NotDeisotoped	Lung_3	20190625_8060_036.lcd	(+)408.3>267.3@20V		Positive	408.3	267.3	20	5.00097	13.989	0
NotDeisotoped	Liver_3	20190625_8060_037.lcd	(+)408.3>267.3@20V		Positive	408.3	267.3	20	5.00097	13.989	0
NotDeisotoped	Liver_3	20190625_8060_038.lcd	(+)408.3>267.3@20V		Positive	408.3	267.3	20	5.00097	13.989	0
NotDeisotoped	Brain_3	20190625_8060_039.lcd	(+)408.3>267.3@20V		Positive	408.3	267.3	20	5.00097	13.989	0
NotDeisotoped	Brain_3	20190625_8060_040.lcd	(+)408.3>267.3@20V		Positive	408.3	267.3	20	5.00097	13.989	0
NotDeisotoped	Spleen_4	20190625_8060_041.lcd	(+)408.3>267.3@20V		Positive	408.3	267.3	20	5.00097	13.989	0
NotDeisotoped	Spleen_4	20190625_8060_042.lcd	(+)408.3>267.3@20V		Positive	408.3	267.3	20	5.00097	13.989	0
NotDeisotoped	Lung_4	20190625_8060_043.lcd	(+)408.3>267.3@20V		Positive	408.3	267.3	20	5.00097	13.989	0
NotDeisotoped	Lung_4	20190625_8060_044.lcd	(+)408.3>267.3@20V		Positive	408.3	267.3	20	5.00097	13.989	0
NotDeisotoped	Liver_4	20190625_8060_045.lcd	(+)408.3>267.3@20V		Positive	408.3	267.3	20	5.00097	13.989	0
NotDeisotoped	Liver_4	20190625_8060_046.lcd	(+)408.3>267.3@20V		Positive	408.3	267.3	20	5.00097	13.989	0
NotDeisotoped	Brain_4	20190625_8060_047.lcd	(+)408.3>267.3@20V		Positive	408.3	267.3	20	5.00097	13.989	0
NotDeisotoped	Brain_4	20190625_8060_048.lcd	(+)408.3>267.3@20V		Positive	408.3	267.3	20	5.00097	13.989	0
NotDeisotoped	Spleen_5	20190625_8060_049.lcd	(+)408.3>267.3@20V		Positive	408.3	267.3	20	5.00097	13.989	0
NotDeisotoped	Spleen_5	20190625_8060_050.lcd	(+)408.3>267.3@20V		Positive	408.3	267.3	20	5.00097	13.989	0
NotDeisotoped	Lung_5	20190625_8060_051.lcd	(+)408.3>267.3@20V		Positive	408.3	267.3	20	5.00097	13.989	0
NotDeisotoped	Lung_5	20190625_8060_052.lcd	(+)408.3>267.3@20V		Positive	408.3	267.3	20	5.00097	13.989	0
NotDeisotoped	Liver_5	20190625_8060_053.lcd	(+)408.3>267.3@20V		Positive	408.3	267.3	20	5.00097	13.989	0
NotDeisotoped	Liver_5	20190625_8060_054.lcd	(+)408.3>267.3@20V		Positive	408.3	267.3	20	5.00097	13.989	880
NotDeisotoped	Brain_5	20190625_8060_055.lcd	(+)408.3>267.3@20V		Positive	408.3	267.3	20	5.00097	13.989	0
NotDeisotoped	Brain_5	20190625_8060_056.lcd	(+)408.3>267.3@20V		Positive	408.3	267.3	20	5.00097	13.989	0
NotDeisotoped	Spleen_1	20190625_8060_057.lcd	(+)408.3>267.3@20V		Positive	408.3	267.3	20	5.00097	13.989	0
NotDeisotoped	Spleen_1	20190625_8060_058.lcd	(+)408.3>267.3@20V		Positive	408.3	267.3	20	5.00097	13.989	0
NotDeisotoped	Lung_1	20190625_8060_059.lcd	(+)408.3>267.3@20V		Positive	408.3	267.3	20	5.00097	13.989	0
NotDeisotoped	Lung_1	20190625_8060_060.lcd	(+)408.3>267.3@20V		Positive	408.3	267.3	20	5.00097	13.989	0
NotDeisotoped	Liver_1	20190625_8060_061.lcd	(+)408.3>267.3@20V		Positive	408.3	267.3	20	5.00097	13.989	0
NotDeisotoped	Liver_1	20190625_8060_062.lcd	(+)408.3>267.3@20V		Positive	408.3	267.3	20	5.00097	13.989	0
NotDeisotoped	Brain_1	20190625_8060_063.lcd	(+)408.3>267.3@20V		Positive	408.3	267.3	20	5.00097	13.989	0
NotDeisotoped	Brain_1	20190625_8060_064.lcd	(+)408.3>267.3@20V		Positive	408.3	267.3	20	5.00097	13.989	0
NotDeisotoped	Spleen_2	20190625_8060_065.lcd	(+)408.3>267.3@20V		Positive	408.3	267.3	20	5.00097	13.989	0
NotDeisotoped	Spleen_2	20190625_8060_066.lcd	(+)408.3>267.3@20V		Positive	408.3	267.3	20	5.00097	13.989	0
NotDeisotoped	Lung_2	20190625_8060_067.lcd	(+)408.3>267.3@20V		Positive	408.3	267.3	20	5.00097	13.989	0
NotDeisotoped	Lung_2	20190625_8060_068.lcd	(+)408.3>267.3@20V		Positive	408.3	267.3	20	5.00097	13.989	0
NotDeisotoped	Liver_2	20190625_8060_069.lcd	(+)408.3>267.3@20V		Positive	408.3	267.3	20	5.00097	13.989	0
NotDeisotoped	Liver_2	20190625_8060_070.lcd	(+)408.3>267.3@20V		Positive	408.3	267.3	20	5.00097	13.989	0
NotDeisotoped	Brain_2	20190625_8060_071.lcd	(+)408.3>267.3@20V		Positive	408.3	267.3	20	5.00097	13.989	0
NotDeisotoped	Brain_2	20190625_8060_072.lcd	(+)408.3>267.3@20V		Positive	408.3	267.3	20	5.00097	13.989	0
NotDeisotoped	Spleen_3	20190625_8060_073.lcd	(+)408.3>267.3@20V		Positive	408.3	267.3	20	5.00097	13.989	0
NotDeisotoped	Spleen_3	20190625_8060_074.lcd	(+)408.3>267.3@20V		Positive	408.3	267.3	20	5.00097	13.989	0
NotDeisotoped	Lung_3	20190625_8060_075.lcd	(+)408.3>267.3@20V		Positive	408.3	267.3	20	5.00097	13.989	0
NotDeisotoped	Lung_3	20190625_8060_076.lcd	(+)408.3>267.3@20V		Positive	408.3	267.3	20	5.00097	13.989	0
NotDeisotoped	Liver_3	20190625_8060_077.lcd	(+)408.3>267.3@20V		Positive	408.3	267.3	20	5.00097	13.989	0
NotDeisotoped	Liver_3	20190625_8060_078.lcd	(+)408.3>267.3@20V		Positive	408.3	267.3	20	5.00097	13.989	0
NotDeisotoped	Brain_3	20190625_8060_079.lcd	(+)408.3>267.3@20V		Positive	408.3	267.3	20	5.00097	13.989	0
NotDeisotoped	Brain_3	20190625_8060_080.lcd	(+)408.3>267.3@20V		Positive	408.3	267.3	20	5.00097	13.989	0
NotDeisotoped	Spleen_4	20190625_8060_081.lcd	(+)408.3>267.3@20V		Positive	408.3	267.3	20	5.00097	13.989	0
NotDeisotoped	Spleen_4	20190625_8060_082.lcd	(+)408.3>267.3@20V		Positive	408.3	267.3	20	5.00097	13.989	0
NotDeisotoped	Lung_4	20190625_8060_083.lcd	(+)408.3>267.3@20V		Positive	408.3	267.3	20	5.00097	13.989	0
NotDeisotoped	Lung_4	20190625_8060_084.lcd	(+)408.3>267.3@20V		Positive	408.3	267.3	20	5.00097	13.989	0
NotDeisotoped	Liver_4	20190625_8060_085.lcd	(+)408.3>267.3@20V		Positive	408.3	267.3	20	5.00097	13.989	0
NotDeisotoped	Liver_4	20190625_8060_086.lcd	(+)408.3>267.3@20V		Positive	408.3	267.3	20	5.00097	13.989	0
NotDeisotoped	Brain_4	20190625_8060_087.lcd	(+)408.3>267.3@20V		Positive	408.3	267.3	20	5.00097	13.989	2424
NotDeisotoped	Brain_4	20190625_8060_088.lcd	(+)408.3>267.3@20V		Positive	408.3	267.3	20	5.00097	13.989	0
NotDeisotoped	Spleen_5	20190625_8060_089.lcd	(+)408.3>267.3@20V		Positive	408.3	267.3	20	5.00097	13.989	0
NotDeisotoped	Spleen_5	20190625_8060_090.lcd	(+)408.3>267.3@20V		Positive	408.3	267.3	20	5.00097	13.989	0
NotDeisotoped	Lung_5	20190625_8060_091.lcd	(+)408.3>267.3@20V		Positive	408.3	267.3	20	5.00097	13.989	0
NotDeisotoped	Lung_5	20190625_8060_092.lcd	(+)408.3>267.3@20V		Positive	408.3	267.3	20	5.00097	13.989	0
NotDeisotoped	Liver_5	20190625_8060_093.lcd	(+)408.3>267.3@20V		Positive	408.3	267.3	20	5.00097	13.989	0
NotDeisotoped	Liver_5	20190625_8060_094.lcd	(+)408.3>267.3@20V		Positive	408.3	267.3	20	5.00097	13.989	0
NotDeisotoped	Brain_5	20190625_8060_095.lcd	(+)408.3>267.3@20V		Positive	408.3	267.3	20	5.00097	13.989	0
NotDeisotoped	Brain_5	20190625_8060_096.lcd	(+)408.3>267.3@20V		Positive	408.3	267.3	20	5.00097	13.989	0
NotDeisotoped	All_Mix	20190625_8060_098.lcd	(+)408.3>267.3@20V		Positive	408.3	267.3	20	5.00097	13.989	0
NotDeisotoped	All_Mix	20190625_8060_099.lcd	(+)408.3>267.3@20V		Positive	408.3	267.3	20	5.00097	13.989	0
NotDeisotoped	Spleen_1_5	20190625_8060_101.lcd	(+)408.3>267.3@20V		Positive	408.3	267.3	20	5.00097	13.989	0
NotDeisotoped	Spleen_1_5	20190625_8060_102.lcd	(+)408.3>267.3@20V		Positive	408.3	267.3	20	5.00097	13.989	0
NotDeisotoped	Lung_1_5	20190625_8060_104.lcd	(+)408.3>267.3@20V		Positive	408.3	267.3	20	5.00097	13.989	0
NotDeisotoped	Lung_1_5	20190625_8060_105.lcd	(+)408.3>267.3@20V		Positive	408.3	267.3	20	5.00097	13.989	0
NotDeisotoped	Liver_1_5	20190625_8060_107.lcd	(+)408.3>267.3@20V		Positive	408.3	267.3	20	5.00097	13.989	0
NotDeisotoped	Liver_1_5	20190625_8060_108.lcd	(+)408.3>267.3@20V		Positive	408.3	267.3	20	5.00097	13.989	0
NotDeisotoped	Brain_1_5	20190625_8060_110.lcd	(+)408.3>267.3@20V		Positive	408.3	267.3	20	5.00097	13.989	0
NotDeisotoped	Brain_1_5	20190625_8060_111.lcd	(+)408.3>267.3@20V		Positive	408.3	267.3	20	5.00097	13.989	0
NotDeisotoped	All_Mix	20190625_8060_002.lcd	(+)410.3>269.3@20V		Positive	410.3	269.3	20	5.00097	13.989	0
NotDeisotoped	All_Mix	20190625_8060_003.lcd	(+)410.3>269.3@20V		Positive	410.3	269.3	20	5.00097	13.989	0
NotDeisotoped	Spleen_1_5	20190625_8060_005.lcd	(+)410.3>269.3@20V		Positive	410.3	269.3	20	5.00097	13.989	0
NotDeisotoped	Spleen_1_5	20190625_8060_006.lcd	(+)410.3>269.3@20V		Positive	410.3	269.3	20	5.00097	13.989	0
NotDeisotoped	Lung_1_5	20190625_8060_008.lcd	(+)410.3>269.3@20V		Positive	410.3	269.3	20	5.00097	13.989	0
NotDeisotoped	Lung_1_5	20190625_8060_009.lcd	(+)410.3>269.3@20V		Positive	410.3	269.3	20	5.00097	13.989	0
NotDeisotoped	Liver_1_5	20190625_8060_011.lcd	(+)410.3>269.3@20V		Positive	410.3	269.3	20	5.00097	13.989	0
NotDeisotoped	Liver_1_5	20190625_8060_012.lcd	(+)410.3>269.3@20V		Positive	410.3	269.3	20	5.00097	13.989	0
NotDeisotoped	Brain_1_5	20190625_8060_014.lcd	(+)410.3>269.3@20V		Positive	410.3	269.3	20	5.00097	13.989	0
NotDeisotoped	Brain_1_5	20190625_8060_015.lcd	(+)410.3>269.3@20V		Positive	410.3	269.3	20	5.00097	13.989	0
NotDeisotoped	Spleen_1	20190625_8060_017.lcd	(+)410.3>269.3@20V		Positive	410.3	269.3	20	5.00097	13.989	0
NotDeisotoped	Spleen_1	20190625_8060_018.lcd	(+)410.3>269.3@20V		Positive	410.3	269.3	20	5.00097	13.989	0
NotDeisotoped	Lung_1	20190625_8060_019.lcd	(+)410.3>269.3@20V		Positive	410.3	269.3	20	5.00097	13.989	0
NotDeisotoped	Lung_1	20190625_8060_020.lcd	(+)410.3>269.3@20V		Positive	410.3	269.3	20	5.00097	13.989	0
NotDeisotoped	Liver_1	20190625_8060_021.lcd	(+)410.3>269.3@20V		Positive	410.3	269.3	20	5.00097	13.989	0
NotDeisotoped	Liver_1	20190625_8060_022.lcd	(+)410.3>269.3@20V		Positive	410.3	269.3	20	5.00097	13.989	0
NotDeisotoped	Brain_1	20190625_8060_023.lcd	(+)410.3>269.3@20V		Positive	410.3	269.3	20	5.00097	13.989	0
NotDeisotoped	Brain_1	20190625_8060_024.lcd	(+)410.3>269.3@20V		Positive	410.3	269.3	20	5.00097	13.989	0
NotDeisotoped	Spleen_2	20190625_8060_025.lcd	(+)410.3>269.3@20V		Positive	410.3	269.3	20	5.00097	13.989	0
NotDeisotoped	Spleen_2	20190625_8060_026.lcd	(+)410.3>269.3@20V		Positive	410.3	269.3	20	5.00097	13.989	0
NotDeisotoped	Lung_2	20190625_8060_027.lcd	(+)410.3>269.3@20V		Positive	410.3	269.3	20	5.00097	13.989	0
NotDeisotoped	Lung_2	20190625_8060_028.lcd	(+)410.3>269.3@20V		Positive	410.3	269.3	20	5.00097	13.989	0
NotDeisotoped	Liver_2	20190625_8060_029.lcd	(+)410.3>269.3@20V		Positive	410.3	269.3	20	5.00097	13.989	0
NotDeisotoped	Liver_2	20190625_8060_030.lcd	(+)410.3>269.3@20V		Positive	410.3	269.3	20	5.00097	13.989	0
NotDeisotoped	Brain_2	20190625_8060_031.lcd	(+)410.3>269.3@20V		Positive	410.3	269.3	20	5.00097	13.989	0
NotDeisotoped	Brain_2	20190625_8060_032.lcd	(+)410.3>269.3@20V		Positive	410.3	269.3	20	5.00097	13.989	0
NotDeisotoped	Spleen_3	20190625_8060_033.lcd	(+)410.3>269.3@20V		Positive	410.3	269.3	20	5.00097	13.989	0
NotDeisotoped	Spleen_3	20190625_8060_034.lcd	(+)410.3>269.3@20V		Positive	410.3	269.3	20	5.00097	13.989	0
NotDeisotoped	Lung_3	20190625_8060_035.lcd	(+)410.3>269.3@20V		Positive	410.3	269.3	20	5.00097	13.989	0
NotDeisotoped	Lung_3	20190625_8060_036.lcd	(+)410.3>269.3@20V		Positive	410.3	269.3	20	5.00097	13.989	0
NotDeisotoped	Liver_3	20190625_8060_037.lcd	(+)410.3>269.3@20V		Positive	410.3	269.3	20	5.00097	13.989	0
NotDeisotoped	Liver_3	20190625_8060_038.lcd	(+)410.3>269.3@20V		Positive	410.3	269.3	20	5.00097	13.989	0
NotDeisotoped	Brain_3	20190625_8060_039.lcd	(+)410.3>269.3@20V		Positive	410.3	269.3	20	5.00097	13.989	0
NotDeisotoped	Brain_3	20190625_8060_040.lcd	(+)410.3>269.3@20V		Positive	410.3	269.3	20	5.00097	13.989	0
NotDeisotoped	Spleen_4	20190625_8060_041.lcd	(+)410.3>269.3@20V		Positive	410.3	269.3	20	5.00097	13.989	0
NotDeisotoped	Spleen_4	20190625_8060_042.lcd	(+)410.3>269.3@20V		Positive	410.3	269.3	20	5.00097	13.989	0
NotDeisotoped	Lung_4	20190625_8060_043.lcd	(+)410.3>269.3@20V		Positive	410.3	269.3	20	5.00097	13.989	0
NotDeisotoped	Lung_4	20190625_8060_044.lcd	(+)410.3>269.3@20V		Positive	410.3	269.3	20	5.00097	13.989	0
NotDeisotoped	Liver_4	20190625_8060_045.lcd	(+)410.3>269.3@20V		Positive	410.3	269.3	20	5.00097	13.989	0
NotDeisotoped	Liver_4	20190625_8060_046.lcd	(+)410.3>269.3@20V		Positive	410.3	269.3	20	5.00097	13.989	0
NotDeisotoped	Brain_4	20190625_8060_047.lcd	(+)410.3>269.3@20V		Positive	410.3	269.3	20	5.00097	13.989	0
NotDeisotoped	Brain_4	20190625_8060_048.lcd	(+)410.3>269.3@20V		Positive	410.3	269.3	20	5.00097	13.989	0
NotDeisotoped	Spleen_5	20190625_8060_049.lcd	(+)410.3>269.3@20V		Positive	410.3	269.3	20	5.00097	13.989	0
NotDeisotoped	Spleen_5	20190625_8060_050.lcd	(+)410.3>269.3@20V		Positive	410.3	269.3	20	5.00097	13.989	0
NotDeisotoped	Lung_5	20190625_8060_051.lcd	(+)410.3>269.3@20V		Positive	410.3	269.3	20	5.00097	13.989	0
NotDeisotoped	Lung_5	20190625_8060_052.lcd	(+)410.3>269.3@20V		Positive	410.3	269.3	20	5.00097	13.989	0
NotDeisotoped	Liver_5	20190625_8060_053.lcd	(+)410.3>269.3@20V		Positive	410.3	269.3	20	5.00097	13.989	0
NotDeisotoped	Liver_5	20190625_8060_054.lcd	(+)410.3>269.3@20V		Positive	410.3	269.3	20	5.00097	13.989	0
NotDeisotoped	Brain_5	20190625_8060_055.lcd	(+)410.3>269.3@20V		Positive	410.3	269.3	20	5.00097	13.989	0
NotDeisotoped	Brain_5	20190625_8060_056.lcd	(+)410.3>269.3@20V		Positive	410.3	269.3	20	5.00097	13.989	0
NotDeisotoped	Spleen_1	20190625_8060_057.lcd	(+)410.3>269.3@20V		Positive	410.3	269.3	20	5.00097	13.989	0
NotDeisotoped	Spleen_1	20190625_8060_058.lcd	(+)410.3>269.3@20V		Positive	410.3	269.3	20	5.00097	13.989	0
NotDeisotoped	Lung_1	20190625_8060_059.lcd	(+)410.3>269.3@20V		Positive	410.3	269.3	20	5.00097	13.989	0
NotDeisotoped	Lung_1	20190625_8060_060.lcd	(+)410.3>269.3@20V		Positive	410.3	269.3	20	5.00097	13.989	0
NotDeisotoped	Liver_1	20190625_8060_061.lcd	(+)410.3>269.3@20V		Positive	410.3	269.3	20	5.00097	13.989	0
NotDeisotoped	Liver_1	20190625_8060_062.lcd	(+)410.3>269.3@20V		Positive	410.3	269.3	20	5.00097	13.989	0
NotDeisotoped	Brain_1	20190625_8060_063.lcd	(+)410.3>269.3@20V		Positive	410.3	269.3	20	5.00097	13.989	0
NotDeisotoped	Brain_1	20190625_8060_064.lcd	(+)410.3>269.3@20V		Positive	410.3	269.3	20	5.00097	13.989	0
NotDeisotoped	Spleen_2	20190625_8060_065.lcd	(+)410.3>269.3@20V		Positive	410.3	269.3	20	5.00097	13.989	0
NotDeisotoped	Spleen_2	20190625_8060_066.lcd	(+)410.3>269.3@20V		Positive	410.3	269.3	20	5.00097	13.989	0
NotDeisotoped	Lung_2	20190625_8060_067.lcd	(+)410.3>269.3@20V		Positive	410.3	269.3	20	5.00097	13.989	0
NotDeisotoped	Lung_2	20190625_8060_068.lcd	(+)410.3>269.3@20V		Positive	410.3	269.3	20	5.00097	13.989	0
NotDeisotoped	Liver_2	20190625_8060_069.lcd	(+)410.3>269.3@20V		Positive	410.3	269.3	20	5.00097	13.989	0
NotDeisotoped	Liver_2	20190625_8060_070.lcd	(+)410.3>269.3@20V		Positive	410.3	269.3	20	5.00097	13.989	0
NotDeisotoped	Brain_2	20190625_8060_071.lcd	(+)410.3>269.3@20V		Positive	410.3	269.3	20	5.00097	13.989	0
NotDeisotoped	Brain_2	20190625_8060_072.lcd	(+)410.3>269.3@20V		Positive	410.3	269.3	20	5.00097	13.989	0
NotDeisotoped	Spleen_3	20190625_8060_073.lcd	(+)410.3>269.3@20V		Positive	410.3	269.3	20	5.00097	13.989	0
NotDeisotoped	Spleen_3	20190625_8060_074.lcd	(+)410.3>269.3@20V		Positive	410.3	269.3	20	5.00097	13.989	0
NotDeisotoped	Lung_3	20190625_8060_075.lcd	(+)410.3>269.3@20V		Positive	410.3	269.3	20	5.00097	13.989	0
NotDeisotoped	Lung_3	20190625_8060_076.lcd	(+)410.3>269.3@20V		Positive	410.3	269.3	20	5.00097	13.989	0
NotDeisotoped	Liver_3	20190625_8060_077.lcd	(+)410.3>269.3@20V		Positive	410.3	269.3	20	5.00097	13.989	0
NotDeisotoped	Liver_3	20190625_8060_078.lcd	(+)410.3>269.3@20V		Positive	410.3	269.3	20	5.00097	13.989	0
NotDeisotoped	Brain_3	20190625_8060_079.lcd	(+)410.3>269.3@20V		Positive	410.3	269.3	20	5.00097	13.989	0
NotDeisotoped	Brain_3	20190625_8060_080.lcd	(+)410.3>269.3@20V		Positive	410.3	269.3	20	5.00097	13.989	0
NotDeisotoped	Spleen_4	20190625_8060_081.lcd	(+)410.3>269.3@20V		Positive	410.3	269.3	20	5.00097	13.989	0
NotDeisotoped	Spleen_4	20190625_8060_082.lcd	(+)410.3>269.3@20V		Positive	410.3	269.3	20	5.00097	13.989	0
NotDeisotoped	Lung_4	20190625_8060_083.lcd	(+)410.3>269.3@20V		Positive	410.3	269.3	20	5.00097	13.989	0
NotDeisotoped	Lung_4	20190625_8060_084.lcd	(+)410.3>269.3@20V		Positive	410.3	269.3	20	5.00097	13.989	0
NotDeisotoped	Liver_4	20190625_8060_085.lcd	(+)410.3>269.3@20V		Positive	410.3	269.3	20	5.00097	13.989	0
NotDeisotoped	Liver_4	20190625_8060_086.lcd	(+)410.3>269.3@20V		Positive	410.3	269.3	20	5.00097	13.989	0
NotDeisotoped	Brain_4	20190625_8060_087.lcd	(+)410.3>269.3@20V		Positive	410.3	269.3	20	5.00097	13.989	0
NotDeisotoped	Brain_4	20190625_8060_088.lcd	(+)410.3>269.3@20V		Positive	410.3	269.3	20	5.00097	13.989	0
NotDeisotoped	Spleen_5	20190625_8060_089.lcd	(+)410.3>269.3@20V		Positive	410.3	269.3	20	5.00097	13.989	0
NotDeisotoped	Spleen_5	20190625_8060_090.lcd	(+)410.3>269.3@20V		Positive	410.3	269.3	20	5.00097	13.989	0
NotDeisotoped	Lung_5	20190625_8060_091.lcd	(+)410.3>269.3@20V		Positive	410.3	269.3	20	5.00097	13.989	0
NotDeisotoped	Lung_5	20190625_8060_092.lcd	(+)410.3>269.3@20V		Positive	410.3	269.3	20	5.00097	13.989	0
NotDeisotoped	Liver_5	20190625_8060_093.lcd	(+)410.3>269.3@20V		Positive	410.3	269.3	20	5.00097	13.989	0
NotDeisotoped	Liver_5	20190625_8060_094.lcd	(+)410.3>269.3@20V		Positive	410.3	269.3	20	5.00097	13.989	0
NotDeisotoped	Brain_5	20190625_8060_095.lcd	(+)410.3>269.3@20V		Positive	410.3	269.3	20	5.00097	13.989	0
NotDeisotoped	Brain_5	20190625_8060_096.lcd	(+)410.3>269.3@20V		Positive	410.3	269.3	20	5.00097	13.989	0
NotDeisotoped	All_Mix	20190625_8060_098.lcd	(+)410.3>269.3@20V		Positive	410.3	269.3	20	5.00097	13.989	0
NotDeisotoped	All_Mix	20190625_8060_099.lcd	(+)410.3>269.3@20V		Positive	410.3	269.3	20	5.00097	13.989	0
NotDeisotoped	Spleen_1_5	20190625_8060_101.lcd	(+)410.3>269.3@20V		Positive	410.3	269.3	20	5.00097	13.989	0
NotDeisotoped	Spleen_1_5	20190625_8060_102.lcd	(+)410.3>269.3@20V		Positive	410.3	269.3	20	5.00097	13.989	0
NotDeisotoped	Lung_1_5	20190625_8060_104.lcd	(+)410.3>269.3@20V		Positive	410.3	269.3	20	5.00097	13.989	0
NotDeisotoped	Lung_1_5	20190625_8060_105.lcd	(+)410.3>269.3@20V		Positive	410.3	269.3	20	5.00097	13.989	0
NotDeisotoped	Liver_1_5	20190625_8060_107.lcd	(+)410.3>269.3@20V		Positive	410.3	269.3	20	5.00097	13.989	0
NotDeisotoped	Liver_1_5	20190625_8060_108.lcd	(+)410.3>269.3@20V		Positive	410.3	269.3	20	5.00097	13.989	0
NotDeisotoped	Brain_1_5	20190625_8060_110.lcd	(+)410.3>269.3@20V		Positive	410.3	269.3	20	5.00097	13.989	0
NotDeisotoped	Brain_1_5	20190625_8060_111.lcd	(+)410.3>269.3@20V		Positive	410.3	269.3	20	5.00097	13.989	0
NotDeisotoped	All_Mix	20190625_8060_002.lcd	(+)412.3>271.3@20V		Positive	412.3	271.3	20	5.00097	13.989	0
NotDeisotoped	All_Mix	20190625_8060_003.lcd	(+)412.3>271.3@20V		Positive	412.3	271.3	20	5.00097	13.989	0
NotDeisotoped	Spleen_1_5	20190625_8060_005.lcd	(+)412.3>271.3@20V		Positive	412.3	271.3	20	5.00097	13.989	0
NotDeisotoped	Spleen_1_5	20190625_8060_006.lcd	(+)412.3>271.3@20V		Positive	412.3	271.3	20	5.00097	13.989	0
NotDeisotoped	Lung_1_5	20190625_8060_008.lcd	(+)412.3>271.3@20V		Positive	412.3	271.3	20	5.00097	13.989	0
NotDeisotoped	Lung_1_5	20190625_8060_009.lcd	(+)412.3>271.3@20V		Positive	412.3	271.3	20	5.00097	13.989	0
NotDeisotoped	Liver_1_5	20190625_8060_011.lcd	(+)412.3>271.3@20V		Positive	412.3	271.3	20	5.00097	13.989	0
NotDeisotoped	Liver_1_5	20190625_8060_012.lcd	(+)412.3>271.3@20V		Positive	412.3	271.3	20	5.00097	13.989	0
NotDeisotoped	Brain_1_5	20190625_8060_014.lcd	(+)412.3>271.3@20V		Positive	412.3	271.3	20	5.00097	13.989	0
NotDeisotoped	Brain_1_5	20190625_8060_015.lcd	(+)412.3>271.3@20V		Positive	412.3	271.3	20	5.00097	13.989	808
NotDeisotoped	Spleen_1	20190625_8060_017.lcd	(+)412.3>271.3@20V		Positive	412.3	271.3	20	5.00097	13.989	0
NotDeisotoped	Spleen_1	20190625_8060_018.lcd	(+)412.3>271.3@20V		Positive	412.3	271.3	20	5.00097	13.989	0
NotDeisotoped	Lung_1	20190625_8060_019.lcd	(+)412.3>271.3@20V		Positive	412.3	271.3	20	5.00097	13.989	0
NotDeisotoped	Lung_1	20190625_8060_020.lcd	(+)412.3>271.3@20V		Positive	412.3	271.3	20	5.00097	13.989	0
NotDeisotoped	Liver_1	20190625_8060_021.lcd	(+)412.3>271.3@20V		Positive	412.3	271.3	20	5.00097	13.989	0
NotDeisotoped	Liver_1	20190625_8060_022.lcd	(+)412.3>271.3@20V		Positive	412.3	271.3	20	5.00097	13.989	0
NotDeisotoped	Brain_1	20190625_8060_023.lcd	(+)412.3>271.3@20V		Positive	412.3	271.3	20	5.00097	13.989	0
NotDeisotoped	Brain_1	20190625_8060_024.lcd	(+)412.3>271.3@20V		Positive	412.3	271.3	20	5.00097	13.989	0
NotDeisotoped	Spleen_2	20190625_8060_025.lcd	(+)412.3>271.3@20V		Positive	412.3	271.3	20	5.00097	13.989	0
NotDeisotoped	Spleen_2	20190625_8060_026.lcd	(+)412.3>271.3@20V		Positive	412.3	271.3	20	5.00097	13.989	0
NotDeisotoped	Lung_2	20190625_8060_027.lcd	(+)412.3>271.3@20V		Positive	412.3	271.3	20	5.00097	13.989	0
NotDeisotoped	Lung_2	20190625_8060_028.lcd	(+)412.3>271.3@20V		Positive	412.3	271.3	20	5.00097	13.989	0
NotDeisotoped	Liver_2	20190625_8060_029.lcd	(+)412.3>271.3@20V		Positive	412.3	271.3	20	5.00097	13.989	0
NotDeisotoped	Liver_2	20190625_8060_030.lcd	(+)412.3>271.3@20V		Positive	412.3	271.3	20	5.00097	13.989	0
NotDeisotoped	Brain_2	20190625_8060_031.lcd	(+)412.3>271.3@20V		Positive	412.3	271.3	20	5.00097	13.989	0
NotDeisotoped	Brain_2	20190625_8060_032.lcd	(+)412.3>271.3@20V		Positive	412.3	271.3	20	5.00097	13.989	0
NotDeisotoped	Spleen_3	20190625_8060_033.lcd	(+)412.3>271.3@20V		Positive	412.3	271.3	20	5.00097	13.989	1112
NotDeisotoped	Spleen_3	20190625_8060_034.lcd	(+)412.3>271.3@20V		Positive	412.3	271.3	20	5.00097	13.989	0
NotDeisotoped	Lung_3	20190625_8060_035.lcd	(+)412.3>271.3@20V		Positive	412.3	271.3	20	5.00097	13.989	7041.76
NotDeisotoped	Lung_3	20190625_8060_036.lcd	(+)412.3>271.3@20V		Positive	412.3	271.3	20	5.00097	13.989	0
NotDeisotoped	Liver_3	20190625_8060_037.lcd	(+)412.3>271.3@20V		Positive	412.3	271.3	20	5.00097	13.989	0
NotDeisotoped	Liver_3	20190625_8060_038.lcd	(+)412.3>271.3@20V		Positive	412.3	271.3	20	5.00097	13.989	0
NotDeisotoped	Brain_3	20190625_8060_039.lcd	(+)412.3>271.3@20V		Positive	412.3	271.3	20	5.00097	13.989	0
NotDeisotoped	Brain_3	20190625_8060_040.lcd	(+)412.3>271.3@20V		Positive	412.3	271.3	20	5.00097	13.989	0
NotDeisotoped	Spleen_4	20190625_8060_041.lcd	(+)412.3>271.3@20V		Positive	412.3	271.3	20	5.00097	13.989	0
NotDeisotoped	Spleen_4	20190625_8060_042.lcd	(+)412.3>271.3@20V		Positive	412.3	271.3	20	5.00097	13.989	0
NotDeisotoped	Lung_4	20190625_8060_043.lcd	(+)412.3>271.3@20V		Positive	412.3	271.3	20	5.00097	13.989	0
NotDeisotoped	Lung_4	20190625_8060_044.lcd	(+)412.3>271.3@20V		Positive	412.3	271.3	20	5.00097	13.989	0
NotDeisotoped	Liver_4	20190625_8060_045.lcd	(+)412.3>271.3@20V		Positive	412.3	271.3	20	5.00097	13.989	0
NotDeisotoped	Liver_4	20190625_8060_046.lcd	(+)412.3>271.3@20V		Positive	412.3	271.3	20	5.00097	13.989	0
NotDeisotoped	Brain_4	20190625_8060_047.lcd	(+)412.3>271.3@20V		Positive	412.3	271.3	20	5.00097	13.989	0
NotDeisotoped	Brain_4	20190625_8060_048.lcd	(+)412.3>271.3@20V		Positive	412.3	271.3	20	5.00097	13.989	0
NotDeisotoped	Spleen_5	20190625_8060_049.lcd	(+)412.3>271.3@20V		Positive	412.3	271.3	20	5.00097	13.989	0
NotDeisotoped	Spleen_5	20190625_8060_050.lcd	(+)412.3>271.3@20V		Positive	412.3	271.3	20	5.00097	13.989	0
NotDeisotoped	Lung_5	20190625_8060_051.lcd	(+)412.3>271.3@20V		Positive	412.3	271.3	20	5.00097	13.989	0
NotDeisotoped	Lung_5	20190625_8060_052.lcd	(+)412.3>271.3@20V		Positive	412.3	271.3	20	5.00097	13.989	0
NotDeisotoped	Liver_5	20190625_8060_053.lcd	(+)412.3>271.3@20V		Positive	412.3	271.3	20	5.00097	13.989	0
NotDeisotoped	Liver_5	20190625_8060_054.lcd	(+)412.3>271.3@20V		Positive	412.3	271.3	20	5.00097	13.989	0
NotDeisotoped	Brain_5	20190625_8060_055.lcd	(+)412.3>271.3@20V		Positive	412.3	271.3	20	5.00097	13.989	0
NotDeisotoped	Brain_5	20190625_8060_056.lcd	(+)412.3>271.3@20V		Positive	412.3	271.3	20	5.00097	13.989	0
NotDeisotoped	Spleen_1	20190625_8060_057.lcd	(+)412.3>271.3@20V		Positive	412.3	271.3	20	5.00097	13.989	0
NotDeisotoped	Spleen_1	20190625_8060_058.lcd	(+)412.3>271.3@20V		Positive	412.3	271.3	20	5.00097	13.989	0
NotDeisotoped	Lung_1	20190625_8060_059.lcd	(+)412.3>271.3@20V		Positive	412.3	271.3	20	5.00097	13.989	0
NotDeisotoped	Lung_1	20190625_8060_060.lcd	(+)412.3>271.3@20V		Positive	412.3	271.3	20	5.00097	13.989	0
NotDeisotoped	Liver_1	20190625_8060_061.lcd	(+)412.3>271.3@20V		Positive	412.3	271.3	20	5.00097	13.989	0
NotDeisotoped	Liver_1	20190625_8060_062.lcd	(+)412.3>271.3@20V		Positive	412.3	271.3	20	5.00097	13.989	0
NotDeisotoped	Brain_1	20190625_8060_063.lcd	(+)412.3>271.3@20V		Positive	412.3	271.3	20	5.00097	13.989	0
NotDeisotoped	Brain_1	20190625_8060_064.lcd	(+)412.3>271.3@20V		Positive	412.3	271.3	20	5.00097	13.989	0
NotDeisotoped	Spleen_2	20190625_8060_065.lcd	(+)412.3>271.3@20V		Positive	412.3	271.3	20	5.00097	13.989	0
NotDeisotoped	Spleen_2	20190625_8060_066.lcd	(+)412.3>271.3@20V		Positive	412.3	271.3	20	5.00097	13.989	0
NotDeisotoped	Lung_2	20190625_8060_067.lcd	(+)412.3>271.3@20V		Positive	412.3	271.3	20	5.00097	13.989	0
NotDeisotoped	Lung_2	20190625_8060_068.lcd	(+)412.3>271.3@20V		Positive	412.3	271.3	20	5.00097	13.989	0
NotDeisotoped	Liver_2	20190625_8060_069.lcd	(+)412.3>271.3@20V		Positive	412.3	271.3	20	5.00097	13.989	0
NotDeisotoped	Liver_2	20190625_8060_070.lcd	(+)412.3>271.3@20V		Positive	412.3	271.3	20	5.00097	13.989	0
NotDeisotoped	Brain_2	20190625_8060_071.lcd	(+)412.3>271.3@20V		Positive	412.3	271.3	20	5.00097	13.989	0
NotDeisotoped	Brain_2	20190625_8060_072.lcd	(+)412.3>271.3@20V		Positive	412.3	271.3	20	5.00097	13.989	0
NotDeisotoped	Spleen_3	20190625_8060_073.lcd	(+)412.3>271.3@20V		Positive	412.3	271.3	20	5.00097	13.989	0
NotDeisotoped	Spleen_3	20190625_8060_074.lcd	(+)412.3>271.3@20V		Positive	412.3	271.3	20	5.00097	13.989	0
NotDeisotoped	Lung_3	20190625_8060_075.lcd	(+)412.3>271.3@20V		Positive	412.3	271.3	20	5.00097	13.989	0
NotDeisotoped	Lung_3	20190625_8060_076.lcd	(+)412.3>271.3@20V		Positive	412.3	271.3	20	5.00097	13.989	0
NotDeisotoped	Liver_3	20190625_8060_077.lcd	(+)412.3>271.3@20V		Positive	412.3	271.3	20	5.00097	13.989	0
NotDeisotoped	Liver_3	20190625_8060_078.lcd	(+)412.3>271.3@20V		Positive	412.3	271.3	20	5.00097	13.989	0
NotDeisotoped	Brain_3	20190625_8060_079.lcd	(+)412.3>271.3@20V		Positive	412.3	271.3	20	5.00097	13.989	0
NotDeisotoped	Brain_3	20190625_8060_080.lcd	(+)412.3>271.3@20V		Positive	412.3	271.3	20	5.00097	13.989	0
NotDeisotoped	Spleen_4	20190625_8060_081.lcd	(+)412.3>271.3@20V		Positive	412.3	271.3	20	5.00097	13.989	0
NotDeisotoped	Spleen_4	20190625_8060_082.lcd	(+)412.3>271.3@20V		Positive	412.3	271.3	20	5.00097	13.989	0
NotDeisotoped	Lung_4	20190625_8060_083.lcd	(+)412.3>271.3@20V		Positive	412.3	271.3	20	5.00097	13.989	555.722
NotDeisotoped	Lung_4	20190625_8060_084.lcd	(+)412.3>271.3@20V		Positive	412.3	271.3	20	5.00097	13.989	0
NotDeisotoped	Liver_4	20190625_8060_085.lcd	(+)412.3>271.3@20V		Positive	412.3	271.3	20	5.00097	13.989	1300
NotDeisotoped	Liver_4	20190625_8060_086.lcd	(+)412.3>271.3@20V		Positive	412.3	271.3	20	5.00097	13.989	0
NotDeisotoped	Brain_4	20190625_8060_087.lcd	(+)412.3>271.3@20V		Positive	412.3	271.3	20	5.00097	13.989	0
NotDeisotoped	Brain_4	20190625_8060_088.lcd	(+)412.3>271.3@20V		Positive	412.3	271.3	20	5.00097	13.989	0
NotDeisotoped	Spleen_5	20190625_8060_089.lcd	(+)412.3>271.3@20V		Positive	412.3	271.3	20	5.00097	13.989	0
NotDeisotoped	Spleen_5	20190625_8060_090.lcd	(+)412.3>271.3@20V		Positive	412.3	271.3	20	5.00097	13.989	0
NotDeisotoped	Lung_5	20190625_8060_091.lcd	(+)412.3>271.3@20V		Positive	412.3	271.3	20	5.00097	13.989	0
NotDeisotoped	Lung_5	20190625_8060_092.lcd	(+)412.3>271.3@20V		Positive	412.3	271.3	20	5.00097	13.989	0
NotDeisotoped	Liver_5	20190625_8060_093.lcd	(+)412.3>271.3@20V		Positive	412.3	271.3	20	5.00097	13.989	0
NotDeisotoped	Liver_5	20190625_8060_094.lcd	(+)412.3>271.3@20V		Positive	412.3	271.3	20	5.00097	13.989	0
NotDeisotoped	Brain_5	20190625_8060_095.lcd	(+)412.3>271.3@20V		Positive	412.3	271.3	20	5.00097	13.989	0
NotDeisotoped	Brain_5	20190625_8060_096.lcd	(+)412.3>271.3@20V		Positive	412.3	271.3	20	5.00097	13.989	0
NotDeisotoped	All_Mix	20190625_8060_098.lcd	(+)412.3>271.3@20V		Positive	412.3	271.3	20	5.00097	13.989	0
NotDeisotoped	All_Mix	20190625_8060_099.lcd	(+)412.3>271.3@20V		Positive	412.3	271.3	20	5.00097	13.989	0
NotDeisotoped	Spleen_1_5	20190625_8060_101.lcd	(+)412.3>271.3@20V		Positive	412.3	271.3	20	5.00097	13.989	0
NotDeisotoped	Spleen_1_5	20190625_8060_102.lcd	(+)412.3>271.3@20V		Positive	412.3	271.3	20	5.00097	13.989	0
NotDeisotoped	Lung_1_5	20190625_8060_104.lcd	(+)412.3>271.3@20V		Positive	412.3	271.3	20	5.00097	13.989	0
NotDeisotoped	Lung_1_5	20190625_8060_105.lcd	(+)412.3>271.3@20V		Positive	412.3	271.3	20	5.00097	13.989	1451.23
NotDeisotoped	Liver_1_5	20190625_8060_107.lcd	(+)412.3>271.3@20V		Positive	412.3	271.3	20	5.00097	13.989	0
NotDeisotoped	Liver_1_5	20190625_8060_108.lcd	(+)412.3>271.3@20V		Positive	412.3	271.3	20	5.00097	13.989	0
NotDeisotoped	Brain_1_5	20190625_8060_110.lcd	(+)412.3>271.3@20V		Positive	412.3	271.3	20	5.00097	13.989	0
NotDeisotoped	Brain_1_5	20190625_8060_111.lcd	(+)412.3>271.3@20V		Positive	412.3	271.3	20	5.00097	13.989	0
NotDeisotoped	All_Mix	20190625_8060_002.lcd	(+)421.3>184.05@27V		Positive	421.3	184.05	27	10.0001	17.993	20455.3
NotDeisotoped	All_Mix	20190625_8060_003.lcd	(+)421.3>184.05@27V		Positive	421.3	184.05	27	10.0001	17.993	23685.5
NotDeisotoped	Spleen_1_5	20190625_8060_005.lcd	(+)421.3>184.05@27V		Positive	421.3	184.05	27	10.0001	17.993	5944.45
NotDeisotoped	Spleen_1_5	20190625_8060_006.lcd	(+)421.3>184.05@27V		Positive	421.3	184.05	27	10.0001	17.993	17564.9
NotDeisotoped	Lung_1_5	20190625_8060_008.lcd	(+)421.3>184.05@27V		Positive	421.3	184.05	27	10.0001	17.993	18142
NotDeisotoped	Lung_1_5	20190625_8060_009.lcd	(+)421.3>184.05@27V		Positive	421.3	184.05	27	10.0001	17.993	1760
NotDeisotoped	Liver_1_5	20190625_8060_011.lcd	(+)421.3>184.05@27V		Positive	421.3	184.05	27	10.0001	17.993	58782.5
NotDeisotoped	Liver_1_5	20190625_8060_012.lcd	(+)421.3>184.05@27V		Positive	421.3	184.05	27	10.0001	17.993	13671.8
NotDeisotoped	Brain_1_5	20190625_8060_014.lcd	(+)421.3>184.05@27V		Positive	421.3	184.05	27	10.0001	17.993	0
NotDeisotoped	Brain_1_5	20190625_8060_015.lcd	(+)421.3>184.05@27V		Positive	421.3	184.05	27	10.0001	17.993	12854
NotDeisotoped	Spleen_1	20190625_8060_017.lcd	(+)421.3>184.05@27V		Positive	421.3	184.05	27	10.0001	17.993	22660.9
NotDeisotoped	Spleen_1	20190625_8060_018.lcd	(+)421.3>184.05@27V		Positive	421.3	184.05	27	10.0001	17.993	10213.4
NotDeisotoped	Lung_1	20190625_8060_019.lcd	(+)421.3>184.05@27V		Positive	421.3	184.05	27	10.0001	17.993	11440
NotDeisotoped	Lung_1	20190625_8060_020.lcd	(+)421.3>184.05@27V		Positive	421.3	184.05	27	10.0001	17.993	13442
NotDeisotoped	Liver_1	20190625_8060_021.lcd	(+)421.3>184.05@27V		Positive	421.3	184.05	27	10.0001	17.993	28177.1
NotDeisotoped	Liver_1	20190625_8060_022.lcd	(+)421.3>184.05@27V		Positive	421.3	184.05	27	10.0001	17.993	35934.5
NotDeisotoped	Brain_1	20190625_8060_023.lcd	(+)421.3>184.05@27V		Positive	421.3	184.05	27	10.0001	17.993	7331.47
NotDeisotoped	Brain_1	20190625_8060_024.lcd	(+)421.3>184.05@27V		Positive	421.3	184.05	27	10.0001	17.993	10536
NotDeisotoped	Spleen_2	20190625_8060_025.lcd	(+)421.3>184.05@27V		Positive	421.3	184.05	27	10.0001	17.993	1322
NotDeisotoped	Spleen_2	20190625_8060_026.lcd	(+)421.3>184.05@27V		Positive	421.3	184.05	27	10.0001	17.993	4842
NotDeisotoped	Lung_2	20190625_8060_027.lcd	(+)421.3>184.05@27V		Positive	421.3	184.05	27	10.0001	17.993	9922
NotDeisotoped	Lung_2	20190625_8060_028.lcd	(+)421.3>184.05@27V		Positive	421.3	184.05	27	10.0001	17.993	12962.3
NotDeisotoped	Liver_2	20190625_8060_029.lcd	(+)421.3>184.05@27V		Positive	421.3	184.05	27	10.0001	17.993	23715.8
NotDeisotoped	Liver_2	20190625_8060_030.lcd	(+)421.3>184.05@27V		Positive	421.3	184.05	27	10.0001	17.993	44348.4
NotDeisotoped	Brain_2	20190625_8060_031.lcd	(+)421.3>184.05@27V		Positive	421.3	184.05	27	10.0001	17.993	6168
NotDeisotoped	Brain_2	20190625_8060_032.lcd	(+)421.3>184.05@27V		Positive	421.3	184.05	27	10.0001	17.993	0
NotDeisotoped	Spleen_3	20190625_8060_033.lcd	(+)421.3>184.05@27V		Positive	421.3	184.05	27	10.0001	17.993	17371.3
NotDeisotoped	Spleen_3	20190625_8060_034.lcd	(+)421.3>184.05@27V		Positive	421.3	184.05	27	10.0001	17.993	15455.7
NotDeisotoped	Lung_3	20190625_8060_035.lcd	(+)421.3>184.05@27V		Positive	421.3	184.05	27	10.0001	17.993	649.35
NotDeisotoped	Lung_3	20190625_8060_036.lcd	(+)421.3>184.05@27V		Positive	421.3	184.05	27	10.0001	17.993	2932
NotDeisotoped	Liver_3	20190625_8060_037.lcd	(+)421.3>184.05@27V		Positive	421.3	184.05	27	10.0001	17.993	53737.1
NotDeisotoped	Liver_3	20190625_8060_038.lcd	(+)421.3>184.05@27V		Positive	421.3	184.05	27	10.0001	17.993	61852.6
NotDeisotoped	Brain_3	20190625_8060_039.lcd	(+)421.3>184.05@27V		Positive	421.3	184.05	27	10.0001	17.993	0
NotDeisotoped	Brain_3	20190625_8060_040.lcd	(+)421.3>184.05@27V		Positive	421.3	184.05	27	10.0001	17.993	10578.6
NotDeisotoped	Spleen_4	20190625_8060_041.lcd	(+)421.3>184.05@27V		Positive	421.3	184.05	27	10.0001	17.993	23422.1
NotDeisotoped	Spleen_4	20190625_8060_042.lcd	(+)421.3>184.05@27V		Positive	421.3	184.05	27	10.0001	17.993	8508
NotDeisotoped	Lung_4	20190625_8060_043.lcd	(+)421.3>184.05@27V		Positive	421.3	184.05	27	10.0001	17.993	18378
NotDeisotoped	Lung_4	20190625_8060_044.lcd	(+)421.3>184.05@27V		Positive	421.3	184.05	27	10.0001	17.993	3966
NotDeisotoped	Liver_4	20190625_8060_045.lcd	(+)421.3>184.05@27V		Positive	421.3	184.05	27	10.0001	17.993	83800.3
NotDeisotoped	Liver_4	20190625_8060_046.lcd	(+)421.3>184.05@27V		Positive	421.3	184.05	27	10.0001	17.993	72278.2
NotDeisotoped	Brain_4	20190625_8060_047.lcd	(+)421.3>184.05@27V		Positive	421.3	184.05	27	10.0001	17.993	11729.5
NotDeisotoped	Brain_4	20190625_8060_048.lcd	(+)421.3>184.05@27V		Positive	421.3	184.05	27	10.0001	17.993	11258
NotDeisotoped	Spleen_5	20190625_8060_049.lcd	(+)421.3>184.05@27V		Positive	421.3	184.05	27	10.0001	17.993	12278
NotDeisotoped	Spleen_5	20190625_8060_050.lcd	(+)421.3>184.05@27V		Positive	421.3	184.05	27	10.0001	17.993	0
NotDeisotoped	Lung_5	20190625_8060_051.lcd	(+)421.3>184.05@27V		Positive	421.3	184.05	27	10.0001	17.993	5864
NotDeisotoped	Lung_5	20190625_8060_052.lcd	(+)421.3>184.05@27V		Positive	421.3	184.05	27	10.0001	17.993	7148
NotDeisotoped	Liver_5	20190625_8060_053.lcd	(+)421.3>184.05@27V		Positive	421.3	184.05	27	10.0001	17.993	49405.3
NotDeisotoped	Liver_5	20190625_8060_054.lcd	(+)421.3>184.05@27V		Positive	421.3	184.05	27	10.0001	17.993	54461.2
NotDeisotoped	Brain_5	20190625_8060_055.lcd	(+)421.3>184.05@27V		Positive	421.3	184.05	27	10.0001	17.993	2028
NotDeisotoped	Brain_5	20190625_8060_056.lcd	(+)421.3>184.05@27V		Positive	421.3	184.05	27	10.0001	17.993	1466
NotDeisotoped	Spleen_1	20190625_8060_057.lcd	(+)421.3>184.05@27V		Positive	421.3	184.05	27	10.0001	17.993	21394.1
NotDeisotoped	Spleen_1	20190625_8060_058.lcd	(+)421.3>184.05@27V		Positive	421.3	184.05	27	10.0001	17.993	27479
NotDeisotoped	Lung_1	20190625_8060_059.lcd	(+)421.3>184.05@27V		Positive	421.3	184.05	27	10.0001	17.993	8220
NotDeisotoped	Lung_1	20190625_8060_060.lcd	(+)421.3>184.05@27V		Positive	421.3	184.05	27	10.0001	17.993	10864
NotDeisotoped	Liver_1	20190625_8060_061.lcd	(+)421.3>184.05@27V		Positive	421.3	184.05	27	10.0001	17.993	53313.6
NotDeisotoped	Liver_1	20190625_8060_062.lcd	(+)421.3>184.05@27V		Positive	421.3	184.05	27	10.0001	17.993	27451.1
NotDeisotoped	Brain_1	20190625_8060_063.lcd	(+)421.3>184.05@27V		Positive	421.3	184.05	27	10.0001	17.993	8331.01
NotDeisotoped	Brain_1	20190625_8060_064.lcd	(+)421.3>184.05@27V		Positive	421.3	184.05	27	10.0001	17.993	7828
NotDeisotoped	Spleen_2	20190625_8060_065.lcd	(+)421.3>184.05@27V		Positive	421.3	184.05	27	10.0001	17.993	22040
NotDeisotoped	Spleen_2	20190625_8060_066.lcd	(+)421.3>184.05@27V		Positive	421.3	184.05	27	10.0001	17.993	18798.6
NotDeisotoped	Lung_2	20190625_8060_067.lcd	(+)421.3>184.05@27V		Positive	421.3	184.05	27	10.0001	17.993	4548
NotDeisotoped	Lung_2	20190625_8060_068.lcd	(+)421.3>184.05@27V		Positive	421.3	184.05	27	10.0001	17.993	15815.4
NotDeisotoped	Liver_2	20190625_8060_069.lcd	(+)421.3>184.05@27V		Positive	421.3	184.05	27	10.0001	17.993	18307.6
NotDeisotoped	Liver_2	20190625_8060_070.lcd	(+)421.3>184.05@27V		Positive	421.3	184.05	27	10.0001	17.993	25253.5
NotDeisotoped	Brain_2	20190625_8060_071.lcd	(+)421.3>184.05@27V		Positive	421.3	184.05	27	10.0001	17.993	2252
NotDeisotoped	Brain_2	20190625_8060_072.lcd	(+)421.3>184.05@27V		Positive	421.3	184.05	27	10.0001	17.993	0
NotDeisotoped	Spleen_3	20190625_8060_073.lcd	(+)421.3>184.05@27V		Positive	421.3	184.05	27	10.0001	17.993	4504
NotDeisotoped	Spleen_3	20190625_8060_074.lcd	(+)421.3>184.05@27V		Positive	421.3	184.05	27	10.0001	17.993	2644
NotDeisotoped	Lung_3	20190625_8060_075.lcd	(+)421.3>184.05@27V		Positive	421.3	184.05	27	10.0001	17.993	0
NotDeisotoped	Lung_3	20190625_8060_076.lcd	(+)421.3>184.05@27V		Positive	421.3	184.05	27	10.0001	17.993	4896
NotDeisotoped	Liver_3	20190625_8060_077.lcd	(+)421.3>184.05@27V		Positive	421.3	184.05	27	10.0001	17.993	32794.9
NotDeisotoped	Liver_3	20190625_8060_078.lcd	(+)421.3>184.05@27V		Positive	421.3	184.05	27	10.0001	17.993	62589.1
NotDeisotoped	Brain_3	20190625_8060_079.lcd	(+)421.3>184.05@27V		Positive	421.3	184.05	27	10.0001	17.993	2028
NotDeisotoped	Brain_3	20190625_8060_080.lcd	(+)421.3>184.05@27V		Positive	421.3	184.05	27	10.0001	17.993	8798.93
NotDeisotoped	Spleen_4	20190625_8060_081.lcd	(+)421.3>184.05@27V		Positive	421.3	184.05	27	10.0001	17.993	880
NotDeisotoped	Spleen_4	20190625_8060_082.lcd	(+)421.3>184.05@27V		Positive	421.3	184.05	27	10.0001	17.993	19099.7
NotDeisotoped	Lung_4	20190625_8060_083.lcd	(+)421.3>184.05@27V		Positive	421.3	184.05	27	10.0001	17.993	10797.9
NotDeisotoped	Lung_4	20190625_8060_084.lcd	(+)421.3>184.05@27V		Positive	421.3	184.05	27	10.0001	17.993	11834
NotDeisotoped	Liver_4	20190625_8060_085.lcd	(+)421.3>184.05@27V		Positive	421.3	184.05	27	10.0001	17.993	37092.6
NotDeisotoped	Liver_4	20190625_8060_086.lcd	(+)421.3>184.05@27V		Positive	421.3	184.05	27	10.0001	17.993	36039.1
NotDeisotoped	Brain_4	20190625_8060_087.lcd	(+)421.3>184.05@27V		Positive	421.3	184.05	27	10.0001	17.993	0
NotDeisotoped	Brain_4	20190625_8060_088.lcd	(+)421.3>184.05@27V		Positive	421.3	184.05	27	10.0001	17.993	0
NotDeisotoped	Spleen_5	20190625_8060_089.lcd	(+)421.3>184.05@27V		Positive	421.3	184.05	27	10.0001	17.993	17462
NotDeisotoped	Spleen_5	20190625_8060_090.lcd	(+)421.3>184.05@27V		Positive	421.3	184.05	27	10.0001	17.993	9200.94
NotDeisotoped	Lung_5	20190625_8060_091.lcd	(+)421.3>184.05@27V		Positive	421.3	184.05	27	10.0001	17.993	25197.6
NotDeisotoped	Lung_5	20190625_8060_092.lcd	(+)421.3>184.05@27V		Positive	421.3	184.05	27	10.0001	17.993	29958
NotDeisotoped	Liver_5	20190625_8060_093.lcd	(+)421.3>184.05@27V		Positive	421.3	184.05	27	10.0001	17.993	38105.8
NotDeisotoped	Liver_5	20190625_8060_094.lcd	(+)421.3>184.05@27V		Positive	421.3	184.05	27	10.0001	17.993	70852.8
NotDeisotoped	Brain_5	20190625_8060_095.lcd	(+)421.3>184.05@27V		Positive	421.3	184.05	27	10.0001	17.993	1760
NotDeisotoped	Brain_5	20190625_8060_096.lcd	(+)421.3>184.05@27V		Positive	421.3	184.05	27	10.0001	17.993	4398
NotDeisotoped	All_Mix	20190625_8060_098.lcd	(+)421.3>184.05@27V		Positive	421.3	184.05	27	10.0001	17.993	16872
NotDeisotoped	All_Mix	20190625_8060_099.lcd	(+)421.3>184.05@27V		Positive	421.3	184.05	27	10.0001	17.993	8562
NotDeisotoped	Spleen_1_5	20190625_8060_101.lcd	(+)421.3>184.05@27V		Positive	421.3	184.05	27	10.0001	17.993	18838
NotDeisotoped	Spleen_1_5	20190625_8060_102.lcd	(+)421.3>184.05@27V		Positive	421.3	184.05	27	10.0001	17.993	1361.94
NotDeisotoped	Lung_1_5	20190625_8060_104.lcd	(+)421.3>184.05@27V		Positive	421.3	184.05	27	10.0001	17.993	0
NotDeisotoped	Lung_1_5	20190625_8060_105.lcd	(+)421.3>184.05@27V		Positive	421.3	184.05	27	10.0001	17.993	14084
NotDeisotoped	Liver_1_5	20190625_8060_107.lcd	(+)421.3>184.05@27V		Positive	421.3	184.05	27	10.0001	17.993	18320
NotDeisotoped	Liver_1_5	20190625_8060_108.lcd	(+)421.3>184.05@27V		Positive	421.3	184.05	27	10.0001	17.993	26038.1
NotDeisotoped	Brain_1_5	20190625_8060_110.lcd	(+)421.3>184.05@27V		Positive	421.3	184.05	27	10.0001	17.993	6611.32
NotDeisotoped	Brain_1_5	20190625_8060_111.lcd	(+)421.3>184.05@27V		Positive	421.3	184.05	27	10.0001	17.993	0
NotDeisotoped	All_Mix	20190625_8060_002.lcd	(-)422.2>335.2@20V		Negative	422.2	335.2	20	3.00082	8.99672	28732.3
NotDeisotoped	All_Mix	20190625_8060_003.lcd	(-)422.2>335.2@20V		Negative	422.2	335.2	20	3.00082	8.99672	34725.6
NotDeisotoped	Spleen_1_5	20190625_8060_005.lcd	(-)422.2>335.2@20V		Negative	422.2	335.2	20	3.00082	8.99672	44203.2
NotDeisotoped	Spleen_1_5	20190625_8060_006.lcd	(-)422.2>335.2@20V		Negative	422.2	335.2	20	3.00082	8.99672	46018
NotDeisotoped	Lung_1_5	20190625_8060_008.lcd	(-)422.2>335.2@20V		Negative	422.2	335.2	20	3.00082	8.99672	54251.2
NotDeisotoped	Lung_1_5	20190625_8060_009.lcd	(-)422.2>335.2@20V		Negative	422.2	335.2	20	3.00082	8.99672	43417.9
NotDeisotoped	Liver_1_5	20190625_8060_011.lcd	(-)422.2>335.2@20V		Negative	422.2	335.2	20	3.00082	8.99672	27248.9
NotDeisotoped	Liver_1_5	20190625_8060_012.lcd	(-)422.2>335.2@20V		Negative	422.2	335.2	20	3.00082	8.99672	37568.9
NotDeisotoped	Brain_1_5	20190625_8060_014.lcd	(-)422.2>335.2@20V		Negative	422.2	335.2	20	3.00082	8.99672	30915.4
NotDeisotoped	Brain_1_5	20190625_8060_015.lcd	(-)422.2>335.2@20V		Negative	422.2	335.2	20	3.00082	8.99672	42820.5
NotDeisotoped	Spleen_1	20190625_8060_017.lcd	(-)422.2>335.2@20V		Negative	422.2	335.2	20	3.00082	8.99672	22664.2
NotDeisotoped	Spleen_1	20190625_8060_018.lcd	(-)422.2>335.2@20V		Negative	422.2	335.2	20	3.00082	8.99672	12148.6
NotDeisotoped	Lung_1	20190625_8060_019.lcd	(-)422.2>335.2@20V		Negative	422.2	335.2	20	3.00082	8.99672	6374.89
NotDeisotoped	Lung_1	20190625_8060_020.lcd	(-)422.2>335.2@20V		Negative	422.2	335.2	20	3.00082	8.99672	13381.7
NotDeisotoped	Liver_1	20190625_8060_021.lcd	(-)422.2>335.2@20V		Negative	422.2	335.2	20	3.00082	8.99672	21715.6
NotDeisotoped	Liver_1	20190625_8060_022.lcd	(-)422.2>335.2@20V		Negative	422.2	335.2	20	3.00082	8.99672	20986.9
NotDeisotoped	Brain_1	20190625_8060_023.lcd	(-)422.2>335.2@20V		Negative	422.2	335.2	20	3.00082	8.99672	25984.5
NotDeisotoped	Brain_1	20190625_8060_024.lcd	(-)422.2>335.2@20V		Negative	422.2	335.2	20	3.00082	8.99672	45993.9
NotDeisotoped	Spleen_2	20190625_8060_025.lcd	(-)422.2>335.2@20V		Negative	422.2	335.2	20	3.00082	8.99672	33314.8
NotDeisotoped	Spleen_2	20190625_8060_026.lcd	(-)422.2>335.2@20V		Negative	422.2	335.2	20	3.00082	8.99672	43775.4
NotDeisotoped	Lung_2	20190625_8060_027.lcd	(-)422.2>335.2@20V		Negative	422.2	335.2	20	3.00082	8.99672	33585.3
NotDeisotoped	Lung_2	20190625_8060_028.lcd	(-)422.2>335.2@20V		Negative	422.2	335.2	20	3.00082	8.99672	34287.2
NotDeisotoped	Liver_2	20190625_8060_029.lcd	(-)422.2>335.2@20V		Negative	422.2	335.2	20	3.00082	8.99672	23548
NotDeisotoped	Liver_2	20190625_8060_030.lcd	(-)422.2>335.2@20V		Negative	422.2	335.2	20	3.00082	8.99672	49137.4
NotDeisotoped	Brain_2	20190625_8060_031.lcd	(-)422.2>335.2@20V		Negative	422.2	335.2	20	3.00082	8.99672	45793.2
NotDeisotoped	Brain_2	20190625_8060_032.lcd	(-)422.2>335.2@20V		Negative	422.2	335.2	20	3.00082	8.99672	34275.4
NotDeisotoped	Spleen_3	20190625_8060_033.lcd	(-)422.2>335.2@20V		Negative	422.2	335.2	20	3.00082	8.99672	42547.8
NotDeisotoped	Spleen_3	20190625_8060_034.lcd	(-)422.2>335.2@20V		Negative	422.2	335.2	20	3.00082	8.99672	26973.4
NotDeisotoped	Lung_3	20190625_8060_035.lcd	(-)422.2>335.2@20V		Negative	422.2	335.2	20	3.00082	8.99672	8556.32
NotDeisotoped	Lung_3	20190625_8060_036.lcd	(-)422.2>335.2@20V		Negative	422.2	335.2	20	3.00082	8.99672	28830.2
NotDeisotoped	Liver_3	20190625_8060_037.lcd	(-)422.2>335.2@20V		Negative	422.2	335.2	20	3.00082	8.99672	25018.7
NotDeisotoped	Liver_3	20190625_8060_038.lcd	(-)422.2>335.2@20V		Negative	422.2	335.2	20	3.00082	8.99672	29988.9
NotDeisotoped	Brain_3	20190625_8060_039.lcd	(-)422.2>335.2@20V		Negative	422.2	335.2	20	3.00082	8.99672	24112
NotDeisotoped	Brain_3	20190625_8060_040.lcd	(-)422.2>335.2@20V		Negative	422.2	335.2	20	3.00082	8.99672	37598.9
NotDeisotoped	Spleen_4	20190625_8060_041.lcd	(-)422.2>335.2@20V		Negative	422.2	335.2	20	3.00082	8.99672	44306.9
NotDeisotoped	Spleen_4	20190625_8060_042.lcd	(-)422.2>335.2@20V		Negative	422.2	335.2	20	3.00082	8.99672	54904.4
NotDeisotoped	Lung_4	20190625_8060_043.lcd	(-)422.2>335.2@20V		Negative	422.2	335.2	20	3.00082	8.99672	40101.2
NotDeisotoped	Lung_4	20190625_8060_044.lcd	(-)422.2>335.2@20V		Negative	422.2	335.2	20	3.00082	8.99672	45979.5
NotDeisotoped	Liver_4	20190625_8060_045.lcd	(-)422.2>335.2@20V		Negative	422.2	335.2	20	3.00082	8.99672	30687.6
NotDeisotoped	Liver_4	20190625_8060_046.lcd	(-)422.2>335.2@20V		Negative	422.2	335.2	20	3.00082	8.99672	24273.9
NotDeisotoped	Brain_4	20190625_8060_047.lcd	(-)422.2>335.2@20V		Negative	422.2	335.2	20	3.00082	8.99672	38170.3
NotDeisotoped	Brain_4	20190625_8060_048.lcd	(-)422.2>335.2@20V		Negative	422.2	335.2	20	3.00082	8.99672	31882.2
NotDeisotoped	Spleen_5	20190625_8060_049.lcd	(-)422.2>335.2@20V		Negative	422.2	335.2	20	3.00082	8.99672	18738.9
NotDeisotoped	Spleen_5	20190625_8060_050.lcd	(-)422.2>335.2@20V		Negative	422.2	335.2	20	3.00082	8.99672	15956
NotDeisotoped	Lung_5	20190625_8060_051.lcd	(-)422.2>335.2@20V		Negative	422.2	335.2	20	3.00082	8.99672	22859.8
NotDeisotoped	Lung_5	20190625_8060_052.lcd	(-)422.2>335.2@20V		Negative	422.2	335.2	20	3.00082	8.99672	32593.2
NotDeisotoped	Liver_5	20190625_8060_053.lcd	(-)422.2>335.2@20V		Negative	422.2	335.2	20	3.00082	8.99672	58703.9
NotDeisotoped	Liver_5	20190625_8060_054.lcd	(-)422.2>335.2@20V		Negative	422.2	335.2	20	3.00082	8.99672	68090
NotDeisotoped	Brain_5	20190625_8060_055.lcd	(-)422.2>335.2@20V		Negative	422.2	335.2	20	3.00082	8.99672	62651.7
NotDeisotoped	Brain_5	20190625_8060_056.lcd	(-)422.2>335.2@20V		Negative	422.2	335.2	20	3.00082	8.99672	54972.3
NotDeisotoped	Spleen_1	20190625_8060_057.lcd	(-)422.2>335.2@20V		Negative	422.2	335.2	20	3.00082	8.99672	27235.7
NotDeisotoped	Spleen_1	20190625_8060_058.lcd	(-)422.2>335.2@20V		Negative	422.2	335.2	20	3.00082	8.99672	25182.5
NotDeisotoped	Lung_1	20190625_8060_059.lcd	(-)422.2>335.2@20V		Negative	422.2	335.2	20	3.00082	8.99672	35846
NotDeisotoped	Lung_1	20190625_8060_060.lcd	(-)422.2>335.2@20V		Negative	422.2	335.2	20	3.00082	8.99672	19586
NotDeisotoped	Liver_1	20190625_8060_061.lcd	(-)422.2>335.2@20V		Negative	422.2	335.2	20	3.00082	8.99672	32145.6
NotDeisotoped	Liver_1	20190625_8060_062.lcd	(-)422.2>335.2@20V		Negative	422.2	335.2	20	3.00082	8.99672	25390.7
NotDeisotoped	Brain_1	20190625_8060_063.lcd	(-)422.2>335.2@20V		Negative	422.2	335.2	20	3.00082	8.99672	38285.2
NotDeisotoped	Brain_1	20190625_8060_064.lcd	(-)422.2>335.2@20V		Negative	422.2	335.2	20	3.00082	8.99672	28008.3
NotDeisotoped	Spleen_2	20190625_8060_065.lcd	(-)422.2>335.2@20V		Negative	422.2	335.2	20	3.00082	8.99672	43958
NotDeisotoped	Spleen_2	20190625_8060_066.lcd	(-)422.2>335.2@20V		Negative	422.2	335.2	20	3.00082	8.99672	25154.2
NotDeisotoped	Lung_2	20190625_8060_067.lcd	(-)422.2>335.2@20V		Negative	422.2	335.2	20	3.00082	8.99672	20661.4
NotDeisotoped	Lung_2	20190625_8060_068.lcd	(-)422.2>335.2@20V		Negative	422.2	335.2	20	3.00082	8.99672	22489
NotDeisotoped	Liver_2	20190625_8060_069.lcd	(-)422.2>335.2@20V		Negative	422.2	335.2	20	3.00082	8.99672	29038.6
NotDeisotoped	Liver_2	20190625_8060_070.lcd	(-)422.2>335.2@20V		Negative	422.2	335.2	20	3.00082	8.99672	14051.1
NotDeisotoped	Brain_2	20190625_8060_071.lcd	(-)422.2>335.2@20V		Negative	422.2	335.2	20	3.00082	8.99672	26307.1
NotDeisotoped	Brain_2	20190625_8060_072.lcd	(-)422.2>335.2@20V		Negative	422.2	335.2	20	3.00082	8.99672	31004.2
NotDeisotoped	Spleen_3	20190625_8060_073.lcd	(-)422.2>335.2@20V		Negative	422.2	335.2	20	3.00082	8.99672	21511.4
NotDeisotoped	Spleen_3	20190625_8060_074.lcd	(-)422.2>335.2@20V		Negative	422.2	335.2	20	3.00082	8.99672	2699.7
NotDeisotoped	Lung_3	20190625_8060_075.lcd	(-)422.2>335.2@20V		Negative	422.2	335.2	20	3.00082	8.99672	39908.7
NotDeisotoped	Lung_3	20190625_8060_076.lcd	(-)422.2>335.2@20V		Negative	422.2	335.2	20	3.00082	8.99672	18663.6
NotDeisotoped	Liver_3	20190625_8060_077.lcd	(-)422.2>335.2@20V		Negative	422.2	335.2	20	3.00082	8.99672	3134.96
NotDeisotoped	Liver_3	20190625_8060_078.lcd	(-)422.2>335.2@20V		Negative	422.2	335.2	20	3.00082	8.99672	2431.1
NotDeisotoped	Brain_3	20190625_8060_079.lcd	(-)422.2>335.2@20V		Negative	422.2	335.2	20	3.00082	8.99672	1624.98
NotDeisotoped	Brain_3	20190625_8060_080.lcd	(-)422.2>335.2@20V		Negative	422.2	335.2	20	3.00082	8.99672	28158.3
NotDeisotoped	Spleen_4	20190625_8060_081.lcd	(-)422.2>335.2@20V		Negative	422.2	335.2	20	3.00082	8.99672	33560.1
NotDeisotoped	Spleen_4	20190625_8060_082.lcd	(-)422.2>335.2@20V		Negative	422.2	335.2	20	3.00082	8.99672	14835.1
NotDeisotoped	Lung_4	20190625_8060_083.lcd	(-)422.2>335.2@20V		Negative	422.2	335.2	20	3.00082	8.99672	4125.11
NotDeisotoped	Lung_4	20190625_8060_084.lcd	(-)422.2>335.2@20V		Negative	422.2	335.2	20	3.00082	8.99672	8136.89
NotDeisotoped	Liver_4	20190625_8060_085.lcd	(-)422.2>335.2@20V		Negative	422.2	335.2	20	3.00082	8.99672	34934.6
NotDeisotoped	Liver_4	20190625_8060_086.lcd	(-)422.2>335.2@20V		Negative	422.2	335.2	20	3.00082	8.99672	23600.3
NotDeisotoped	Brain_4	20190625_8060_087.lcd	(-)422.2>335.2@20V		Negative	422.2	335.2	20	3.00082	8.99672	19495.9
NotDeisotoped	Brain_4	20190625_8060_088.lcd	(-)422.2>335.2@20V		Negative	422.2	335.2	20	3.00082	8.99672	24478.7
NotDeisotoped	Spleen_5	20190625_8060_089.lcd	(-)422.2>335.2@20V		Negative	422.2	335.2	20	3.00082	8.99672	32931.7
NotDeisotoped	Spleen_5	20190625_8060_090.lcd	(-)422.2>335.2@20V		Negative	422.2	335.2	20	3.00082	8.99672	17764.2
NotDeisotoped	Lung_5	20190625_8060_091.lcd	(-)422.2>335.2@20V		Negative	422.2	335.2	20	3.00082	8.99672	22796.3
NotDeisotoped	Lung_5	20190625_8060_092.lcd	(-)422.2>335.2@20V		Negative	422.2	335.2	20	3.00082	8.99672	14478
NotDeisotoped	Liver_5	20190625_8060_093.lcd	(-)422.2>335.2@20V		Negative	422.2	335.2	20	3.00082	8.99672	19793.2
NotDeisotoped	Liver_5	20190625_8060_094.lcd	(-)422.2>335.2@20V		Negative	422.2	335.2	20	3.00082	8.99672	18166.3
NotDeisotoped	Brain_5	20190625_8060_095.lcd	(-)422.2>335.2@20V		Negative	422.2	335.2	20	3.00082	8.99672	20997.3
NotDeisotoped	Brain_5	20190625_8060_096.lcd	(-)422.2>335.2@20V		Negative	422.2	335.2	20	3.00082	8.99672	17374.9
NotDeisotoped	All_Mix	20190625_8060_098.lcd	(-)422.2>335.2@20V		Negative	422.2	335.2	20	3.00082	8.99672	29648.2
NotDeisotoped	All_Mix	20190625_8060_099.lcd	(-)422.2>335.2@20V		Negative	422.2	335.2	20	3.00082	8.99672	18475.2
NotDeisotoped	Spleen_1_5	20190625_8060_101.lcd	(-)422.2>335.2@20V		Negative	422.2	335.2	20	3.00082	8.99672	1961.32
NotDeisotoped	Spleen_1_5	20190625_8060_102.lcd	(-)422.2>335.2@20V		Negative	422.2	335.2	20	3.00082	8.99672	11156.6
NotDeisotoped	Lung_1_5	20190625_8060_104.lcd	(-)422.2>335.2@20V		Negative	422.2	335.2	20	3.00082	8.99672	26292.8
NotDeisotoped	Lung_1_5	20190625_8060_105.lcd	(-)422.2>335.2@20V		Negative	422.2	335.2	20	3.00082	8.99672	38168
NotDeisotoped	Liver_1_5	20190625_8060_107.lcd	(-)422.2>335.2@20V		Negative	422.2	335.2	20	3.00082	8.99672	25436.5
NotDeisotoped	Liver_1_5	20190625_8060_108.lcd	(-)422.2>335.2@20V		Negative	422.2	335.2	20	3.00082	8.99672	26607.8
NotDeisotoped	Brain_1_5	20190625_8060_110.lcd	(-)422.2>335.2@20V		Negative	422.2	335.2	20	3.00082	8.99672	32663.1
NotDeisotoped	Brain_1_5	20190625_8060_111.lcd	(-)422.2>335.2@20V		Negative	422.2	335.2	20	3.00082	8.99672	23086.2
NotDeisotoped	All_Mix	20190625_8060_002.lcd	(+)422.3>184.05@27V		Positive	422.3	184.05	27	3	11.9967	0
NotDeisotoped	All_Mix	20190625_8060_003.lcd	(+)422.3>184.05@27V		Positive	422.3	184.05	27	3	11.9967	0
NotDeisotoped	Spleen_1_5	20190625_8060_005.lcd	(+)422.3>184.05@27V		Positive	422.3	184.05	27	3	11.9967	483.516
NotDeisotoped	Spleen_1_5	20190625_8060_006.lcd	(+)422.3>184.05@27V		Positive	422.3	184.05	27	3	11.9967	151.924
NotDeisotoped	Lung_1_5	20190625_8060_008.lcd	(+)422.3>184.05@27V		Positive	422.3	184.05	27	3	11.9967	0
NotDeisotoped	Lung_1_5	20190625_8060_009.lcd	(+)422.3>184.05@27V		Positive	422.3	184.05	27	3	11.9967	1043.44
NotDeisotoped	Liver_1_5	20190625_8060_011.lcd	(+)422.3>184.05@27V		Positive	422.3	184.05	27	3	11.9967	0
NotDeisotoped	Liver_1_5	20190625_8060_012.lcd	(+)422.3>184.05@27V		Positive	422.3	184.05	27	3	11.9967	0
NotDeisotoped	Brain_1_5	20190625_8060_014.lcd	(+)422.3>184.05@27V		Positive	422.3	184.05	27	3	11.9967	0
NotDeisotoped	Brain_1_5	20190625_8060_015.lcd	(+)422.3>184.05@27V		Positive	422.3	184.05	27	3	11.9967	0
NotDeisotoped	Spleen_1	20190625_8060_017.lcd	(+)422.3>184.05@27V		Positive	422.3	184.05	27	3	11.9967	0
NotDeisotoped	Spleen_1	20190625_8060_018.lcd	(+)422.3>184.05@27V		Positive	422.3	184.05	27	3	11.9967	967.516
NotDeisotoped	Lung_1	20190625_8060_019.lcd	(+)422.3>184.05@27V		Positive	422.3	184.05	27	3	11.9967	0
NotDeisotoped	Lung_1	20190625_8060_020.lcd	(+)422.3>184.05@27V		Positive	422.3	184.05	27	3	11.9967	1164
NotDeisotoped	Liver_1	20190625_8060_021.lcd	(+)422.3>184.05@27V		Positive	422.3	184.05	27	3	11.9967	151.924
NotDeisotoped	Liver_1	20190625_8060_022.lcd	(+)422.3>184.05@27V		Positive	422.3	184.05	27	3	11.9967	0
NotDeisotoped	Brain_1	20190625_8060_023.lcd	(+)422.3>184.05@27V		Positive	422.3	184.05	27	3	11.9967	1936
NotDeisotoped	Brain_1	20190625_8060_024.lcd	(+)422.3>184.05@27V		Positive	422.3	184.05	27	3	11.9967	0
NotDeisotoped	Spleen_2	20190625_8060_025.lcd	(+)422.3>184.05@27V		Positive	422.3	184.05	27	3	11.9967	0
NotDeisotoped	Spleen_2	20190625_8060_026.lcd	(+)422.3>184.05@27V		Positive	422.3	184.05	27	3	11.9967	0
NotDeisotoped	Lung_2	20190625_8060_027.lcd	(+)422.3>184.05@27V		Positive	422.3	184.05	27	3	11.9967	0
NotDeisotoped	Lung_2	20190625_8060_028.lcd	(+)422.3>184.05@27V		Positive	422.3	184.05	27	3	11.9967	0
NotDeisotoped	Liver_2	20190625_8060_029.lcd	(+)422.3>184.05@27V		Positive	422.3	184.05	27	3	11.9967	1616.81
NotDeisotoped	Liver_2	20190625_8060_030.lcd	(+)422.3>184.05@27V		Positive	422.3	184.05	27	3	11.9967	0
NotDeisotoped	Brain_2	20190625_8060_031.lcd	(+)422.3>184.05@27V		Positive	422.3	184.05	27	3	11.9967	0
NotDeisotoped	Brain_2	20190625_8060_032.lcd	(+)422.3>184.05@27V		Positive	422.3	184.05	27	3	11.9967	767.616
NotDeisotoped	Spleen_3	20190625_8060_033.lcd	(+)422.3>184.05@27V		Positive	422.3	184.05	27	3	11.9967	0
NotDeisotoped	Spleen_3	20190625_8060_034.lcd	(+)422.3>184.05@27V		Positive	422.3	184.05	27	3	11.9967	0
NotDeisotoped	Lung_3	20190625_8060_035.lcd	(+)422.3>184.05@27V		Positive	422.3	184.05	27	3	11.9967	0
NotDeisotoped	Lung_3	20190625_8060_036.lcd	(+)422.3>184.05@27V		Positive	422.3	184.05	27	3	11.9967	0
NotDeisotoped	Liver_3	20190625_8060_037.lcd	(+)422.3>184.05@27V		Positive	422.3	184.05	27	3	11.9967	3873.94
NotDeisotoped	Liver_3	20190625_8060_038.lcd	(+)422.3>184.05@27V		Positive	422.3	184.05	27	3	11.9967	0
NotDeisotoped	Brain_3	20190625_8060_039.lcd	(+)422.3>184.05@27V		Positive	422.3	184.05	27	3	11.9967	0
NotDeisotoped	Brain_3	20190625_8060_040.lcd	(+)422.3>184.05@27V		Positive	422.3	184.05	27	3	11.9967	228
NotDeisotoped	Spleen_4	20190625_8060_041.lcd	(+)422.3>184.05@27V		Positive	422.3	184.05	27	3	11.9967	0
NotDeisotoped	Spleen_4	20190625_8060_042.lcd	(+)422.3>184.05@27V		Positive	422.3	184.05	27	3	11.9967	0
NotDeisotoped	Lung_4	20190625_8060_043.lcd	(+)422.3>184.05@27V		Positive	422.3	184.05	27	3	11.9967	0
NotDeisotoped	Lung_4	20190625_8060_044.lcd	(+)422.3>184.05@27V		Positive	422.3	184.05	27	3	11.9967	0
NotDeisotoped	Liver_4	20190625_8060_045.lcd	(+)422.3>184.05@27V		Positive	422.3	184.05	27	3	11.9967	0
NotDeisotoped	Liver_4	20190625_8060_046.lcd	(+)422.3>184.05@27V		Positive	422.3	184.05	27	3	11.9967	0
NotDeisotoped	Brain_4	20190625_8060_047.lcd	(+)422.3>184.05@27V		Positive	422.3	184.05	27	3	11.9967	0
NotDeisotoped	Brain_4	20190625_8060_048.lcd	(+)422.3>184.05@27V		Positive	422.3	184.05	27	3	11.9967	483.516
NotDeisotoped	Spleen_5	20190625_8060_049.lcd	(+)422.3>184.05@27V		Positive	422.3	184.05	27	3	11.9967	581.418
NotDeisotoped	Spleen_5	20190625_8060_050.lcd	(+)422.3>184.05@27V		Positive	422.3	184.05	27	3	11.9967	1936
NotDeisotoped	Lung_5	20190625_8060_051.lcd	(+)422.3>184.05@27V		Positive	422.3	184.05	27	3	11.9967	0
NotDeisotoped	Lung_5	20190625_8060_052.lcd	(+)422.3>184.05@27V		Positive	422.3	184.05	27	3	11.9967	0
NotDeisotoped	Liver_5	20190625_8060_053.lcd	(+)422.3>184.05@27V		Positive	422.3	184.05	27	3	11.9967	0
NotDeisotoped	Liver_5	20190625_8060_054.lcd	(+)422.3>184.05@27V		Positive	422.3	184.05	27	3	11.9967	1164
NotDeisotoped	Brain_5	20190625_8060_055.lcd	(+)422.3>184.05@27V		Positive	422.3	184.05	27	3	11.9967	483.516
NotDeisotoped	Brain_5	20190625_8060_056.lcd	(+)422.3>184.05@27V		Positive	422.3	184.05	27	3	11.9967	0
NotDeisotoped	Spleen_1	20190625_8060_057.lcd	(+)422.3>184.05@27V		Positive	422.3	184.05	27	3	11.9967	0
NotDeisotoped	Spleen_1	20190625_8060_058.lcd	(+)422.3>184.05@27V		Positive	422.3	184.05	27	3	11.9967	0
NotDeisotoped	Lung_1	20190625_8060_059.lcd	(+)422.3>184.05@27V		Positive	422.3	184.05	27	3	11.9967	0
NotDeisotoped	Lung_1	20190625_8060_060.lcd	(+)422.3>184.05@27V		Positive	422.3	184.05	27	3	11.9967	0
NotDeisotoped	Liver_1	20190625_8060_061.lcd	(+)422.3>184.05@27V		Positive	422.3	184.05	27	3	11.9967	0
NotDeisotoped	Liver_1	20190625_8060_062.lcd	(+)422.3>184.05@27V		Positive	422.3	184.05	27	3	11.9967	1616
NotDeisotoped	Brain_1	20190625_8060_063.lcd	(+)422.3>184.05@27V		Positive	422.3	184.05	27	3	11.9967	0
NotDeisotoped	Brain_1	20190625_8060_064.lcd	(+)422.3>184.05@27V		Positive	422.3	184.05	27	3	11.9967	0
NotDeisotoped	Spleen_2	20190625_8060_065.lcd	(+)422.3>184.05@27V		Positive	422.3	184.05	27	3	11.9967	11039.7
NotDeisotoped	Spleen_2	20190625_8060_066.lcd	(+)422.3>184.05@27V		Positive	422.3	184.05	27	3	11.9967	0
NotDeisotoped	Lung_2	20190625_8060_067.lcd	(+)422.3>184.05@27V		Positive	422.3	184.05	27	3	11.9967	0
NotDeisotoped	Lung_2	20190625_8060_068.lcd	(+)422.3>184.05@27V		Positive	422.3	184.05	27	3	11.9967	1120
NotDeisotoped	Liver_2	20190625_8060_069.lcd	(+)422.3>184.05@27V		Positive	422.3	184.05	27	3	11.9967	0
NotDeisotoped	Liver_2	20190625_8060_070.lcd	(+)422.3>184.05@27V		Positive	422.3	184.05	27	3	11.9967	0
NotDeisotoped	Brain_2	20190625_8060_071.lcd	(+)422.3>184.05@27V		Positive	422.3	184.05	27	3	11.9967	0
NotDeisotoped	Brain_2	20190625_8060_072.lcd	(+)422.3>184.05@27V		Positive	422.3	184.05	27	3	11.9967	0
NotDeisotoped	Spleen_3	20190625_8060_073.lcd	(+)422.3>184.05@27V		Positive	422.3	184.05	27	3	11.9967	578.84
NotDeisotoped	Spleen_3	20190625_8060_074.lcd	(+)422.3>184.05@27V		Positive	422.3	184.05	27	3	11.9967	0
NotDeisotoped	Lung_3	20190625_8060_075.lcd	(+)422.3>184.05@27V		Positive	422.3	184.05	27	3	11.9967	0
NotDeisotoped	Lung_3	20190625_8060_076.lcd	(+)422.3>184.05@27V		Positive	422.3	184.05	27	3	11.9967	0
NotDeisotoped	Liver_3	20190625_8060_077.lcd	(+)422.3>184.05@27V		Positive	422.3	184.05	27	3	11.9967	2328
NotDeisotoped	Liver_3	20190625_8060_078.lcd	(+)422.3>184.05@27V		Positive	422.3	184.05	27	3	11.9967	0
NotDeisotoped	Brain_3	20190625_8060_079.lcd	(+)422.3>184.05@27V		Positive	422.3	184.05	27	3	11.9967	0
NotDeisotoped	Brain_3	20190625_8060_080.lcd	(+)422.3>184.05@27V		Positive	422.3	184.05	27	3	11.9967	0
NotDeisotoped	Spleen_4	20190625_8060_081.lcd	(+)422.3>184.05@27V		Positive	422.3	184.05	27	3	11.9967	0
NotDeisotoped	Spleen_4	20190625_8060_082.lcd	(+)422.3>184.05@27V		Positive	422.3	184.05	27	3	11.9967	0
NotDeisotoped	Lung_4	20190625_8060_083.lcd	(+)422.3>184.05@27V		Positive	422.3	184.05	27	3	11.9967	581.418
NotDeisotoped	Lung_4	20190625_8060_084.lcd	(+)422.3>184.05@27V		Positive	422.3	184.05	27	3	11.9967	0
NotDeisotoped	Liver_4	20190625_8060_085.lcd	(+)422.3>184.05@27V		Positive	422.3	184.05	27	3	11.9967	1163.42
NotDeisotoped	Liver_4	20190625_8060_086.lcd	(+)422.3>184.05@27V		Positive	422.3	184.05	27	3	11.9967	0
NotDeisotoped	Brain_4	20190625_8060_087.lcd	(+)422.3>184.05@27V		Positive	422.3	184.05	27	3	11.9967	221.778
NotDeisotoped	Brain_4	20190625_8060_088.lcd	(+)422.3>184.05@27V		Positive	422.3	184.05	27	3	11.9967	0
NotDeisotoped	Spleen_5	20190625_8060_089.lcd	(+)422.3>184.05@27V		Positive	422.3	184.05	27	3	11.9967	0
NotDeisotoped	Spleen_5	20190625_8060_090.lcd	(+)422.3>184.05@27V		Positive	422.3	184.05	27	3	11.9967	0
NotDeisotoped	Lung_5	20190625_8060_091.lcd	(+)422.3>184.05@27V		Positive	422.3	184.05	27	3	11.9967	0
NotDeisotoped	Lung_5	20190625_8060_092.lcd	(+)422.3>184.05@27V		Positive	422.3	184.05	27	3	11.9967	0
NotDeisotoped	Liver_5	20190625_8060_093.lcd	(+)422.3>184.05@27V		Positive	422.3	184.05	27	3	11.9967	0
NotDeisotoped	Liver_5	20190625_8060_094.lcd	(+)422.3>184.05@27V		Positive	422.3	184.05	27	3	11.9967	0
NotDeisotoped	Brain_5	20190625_8060_095.lcd	(+)422.3>184.05@27V		Positive	422.3	184.05	27	3	11.9967	0
NotDeisotoped	Brain_5	20190625_8060_096.lcd	(+)422.3>184.05@27V		Positive	422.3	184.05	27	3	11.9967	0
NotDeisotoped	All_Mix	20190625_8060_098.lcd	(+)422.3>184.05@27V		Positive	422.3	184.05	27	3	11.9967	2328
NotDeisotoped	All_Mix	20190625_8060_099.lcd	(+)422.3>184.05@27V		Positive	422.3	184.05	27	3	11.9967	0
NotDeisotoped	Spleen_1_5	20190625_8060_101.lcd	(+)422.3>184.05@27V		Positive	422.3	184.05	27	3	11.9967	807.596
NotDeisotoped	Spleen_1_5	20190625_8060_102.lcd	(+)422.3>184.05@27V		Positive	422.3	184.05	27	3	11.9967	0
NotDeisotoped	Lung_1_5	20190625_8060_104.lcd	(+)422.3>184.05@27V		Positive	422.3	184.05	27	3	11.9967	581.418
NotDeisotoped	Lung_1_5	20190625_8060_105.lcd	(+)422.3>184.05@27V		Positive	422.3	184.05	27	3	11.9967	1163.42
NotDeisotoped	Liver_1_5	20190625_8060_107.lcd	(+)422.3>184.05@27V		Positive	422.3	184.05	27	3	11.9967	0
NotDeisotoped	Liver_1_5	20190625_8060_108.lcd	(+)422.3>184.05@27V		Positive	422.3	184.05	27	3	11.9967	0
NotDeisotoped	Brain_1_5	20190625_8060_110.lcd	(+)422.3>184.05@27V		Positive	422.3	184.05	27	3	11.9967	0
NotDeisotoped	Brain_1_5	20190625_8060_111.lcd	(+)422.3>184.05@27V		Positive	422.3	184.05	27	3	11.9967	0
NotDeisotoped	All_Mix	20190625_8060_002.lcd	(+)423.3>184.05@27V		Positive	423.3	184.05	27	10.0001	17.993	216060
NotDeisotoped	All_Mix	20190625_8060_003.lcd	(+)423.3>184.05@27V		Positive	423.3	184.05	27	10.0001	17.993	243191
NotDeisotoped	Spleen_1_5	20190625_8060_005.lcd	(+)423.3>184.05@27V		Positive	423.3	184.05	27	10.0001	17.993	63462.8
NotDeisotoped	Spleen_1_5	20190625_8060_006.lcd	(+)423.3>184.05@27V		Positive	423.3	184.05	27	10.0001	17.993	72910.5
NotDeisotoped	Lung_1_5	20190625_8060_008.lcd	(+)423.3>184.05@27V		Positive	423.3	184.05	27	10.0001	17.993	113174
NotDeisotoped	Lung_1_5	20190625_8060_009.lcd	(+)423.3>184.05@27V		Positive	423.3	184.05	27	10.0001	17.993	65685.5
NotDeisotoped	Liver_1_5	20190625_8060_011.lcd	(+)423.3>184.05@27V		Positive	423.3	184.05	27	10.0001	17.993	568013
NotDeisotoped	Liver_1_5	20190625_8060_012.lcd	(+)423.3>184.05@27V		Positive	423.3	184.05	27	10.0001	17.993	582833
NotDeisotoped	Brain_1_5	20190625_8060_014.lcd	(+)423.3>184.05@27V		Positive	423.3	184.05	27	10.0001	17.993	188152
NotDeisotoped	Brain_1_5	20190625_8060_015.lcd	(+)423.3>184.05@27V		Positive	423.3	184.05	27	10.0001	17.993	139364
NotDeisotoped	Spleen_1	20190625_8060_017.lcd	(+)423.3>184.05@27V		Positive	423.3	184.05	27	10.0001	17.993	65793.4
NotDeisotoped	Spleen_1	20190625_8060_018.lcd	(+)423.3>184.05@27V		Positive	423.3	184.05	27	10.0001	17.993	53974.8
NotDeisotoped	Lung_1	20190625_8060_019.lcd	(+)423.3>184.05@27V		Positive	423.3	184.05	27	10.0001	17.993	36078.4
NotDeisotoped	Lung_1	20190625_8060_020.lcd	(+)423.3>184.05@27V		Positive	423.3	184.05	27	10.0001	17.993	5524
NotDeisotoped	Liver_1	20190625_8060_021.lcd	(+)423.3>184.05@27V		Positive	423.3	184.05	27	10.0001	17.993	553636
NotDeisotoped	Liver_1	20190625_8060_022.lcd	(+)423.3>184.05@27V		Positive	423.3	184.05	27	10.0001	17.993	468937
NotDeisotoped	Brain_1	20190625_8060_023.lcd	(+)423.3>184.05@27V		Positive	423.3	184.05	27	10.0001	17.993	151425
NotDeisotoped	Brain_1	20190625_8060_024.lcd	(+)423.3>184.05@27V		Positive	423.3	184.05	27	10.0001	17.993	144611
NotDeisotoped	Spleen_2	20190625_8060_025.lcd	(+)423.3>184.05@27V		Positive	423.3	184.05	27	10.0001	17.993	103216
NotDeisotoped	Spleen_2	20190625_8060_026.lcd	(+)423.3>184.05@27V		Positive	423.3	184.05	27	10.0001	17.993	81176.3
NotDeisotoped	Lung_2	20190625_8060_027.lcd	(+)423.3>184.05@27V		Positive	423.3	184.05	27	10.0001	17.993	52950.4
NotDeisotoped	Lung_2	20190625_8060_028.lcd	(+)423.3>184.05@27V		Positive	423.3	184.05	27	10.0001	17.993	38869
NotDeisotoped	Liver_2	20190625_8060_029.lcd	(+)423.3>184.05@27V		Positive	423.3	184.05	27	10.0001	17.993	602671
NotDeisotoped	Liver_2	20190625_8060_030.lcd	(+)423.3>184.05@27V		Positive	423.3	184.05	27	10.0001	17.993	528093
NotDeisotoped	Brain_2	20190625_8060_031.lcd	(+)423.3>184.05@27V		Positive	423.3	184.05	27	10.0001	17.993	216360
NotDeisotoped	Brain_2	20190625_8060_032.lcd	(+)423.3>184.05@27V		Positive	423.3	184.05	27	10.0001	17.993	119193
NotDeisotoped	Spleen_3	20190625_8060_033.lcd	(+)423.3>184.05@27V		Positive	423.3	184.05	27	10.0001	17.993	52607.5
NotDeisotoped	Spleen_3	20190625_8060_034.lcd	(+)423.3>184.05@27V		Positive	423.3	184.05	27	10.0001	17.993	48864.5
NotDeisotoped	Lung_3	20190625_8060_035.lcd	(+)423.3>184.05@27V		Positive	423.3	184.05	27	10.0001	17.993	101997
NotDeisotoped	Lung_3	20190625_8060_036.lcd	(+)423.3>184.05@27V		Positive	423.3	184.05	27	10.0001	17.993	116248
NotDeisotoped	Liver_3	20190625_8060_037.lcd	(+)423.3>184.05@27V		Positive	423.3	184.05	27	10.0001	17.993	500830
NotDeisotoped	Liver_3	20190625_8060_038.lcd	(+)423.3>184.05@27V		Positive	423.3	184.05	27	10.0001	17.993	439939
NotDeisotoped	Brain_3	20190625_8060_039.lcd	(+)423.3>184.05@27V		Positive	423.3	184.05	27	10.0001	17.993	148053
NotDeisotoped	Brain_3	20190625_8060_040.lcd	(+)423.3>184.05@27V		Positive	423.3	184.05	27	10.0001	17.993	233981
NotDeisotoped	Spleen_4	20190625_8060_041.lcd	(+)423.3>184.05@27V		Positive	423.3	184.05	27	10.0001	17.993	83442.7
NotDeisotoped	Spleen_4	20190625_8060_042.lcd	(+)423.3>184.05@27V		Positive	423.3	184.05	27	10.0001	17.993	87531.9
NotDeisotoped	Lung_4	20190625_8060_043.lcd	(+)423.3>184.05@27V		Positive	423.3	184.05	27	10.0001	17.993	107856
NotDeisotoped	Lung_4	20190625_8060_044.lcd	(+)423.3>184.05@27V		Positive	423.3	184.05	27	10.0001	17.993	81623.7
NotDeisotoped	Liver_4	20190625_8060_045.lcd	(+)423.3>184.05@27V		Positive	423.3	184.05	27	10.0001	17.993	603630
NotDeisotoped	Liver_4	20190625_8060_046.lcd	(+)423.3>184.05@27V		Positive	423.3	184.05	27	10.0001	17.993	674893
NotDeisotoped	Brain_4	20190625_8060_047.lcd	(+)423.3>184.05@27V		Positive	423.3	184.05	27	10.0001	17.993	131816
NotDeisotoped	Brain_4	20190625_8060_048.lcd	(+)423.3>184.05@27V		Positive	423.3	184.05	27	10.0001	17.993	111077
NotDeisotoped	Spleen_5	20190625_8060_049.lcd	(+)423.3>184.05@27V		Positive	423.3	184.05	27	10.0001	17.993	57912.9
NotDeisotoped	Spleen_5	20190625_8060_050.lcd	(+)423.3>184.05@27V		Positive	423.3	184.05	27	10.0001	17.993	79847.9
NotDeisotoped	Lung_5	20190625_8060_051.lcd	(+)423.3>184.05@27V		Positive	423.3	184.05	27	10.0001	17.993	78056.6
NotDeisotoped	Lung_5	20190625_8060_052.lcd	(+)423.3>184.05@27V		Positive	423.3	184.05	27	10.0001	17.993	70341.5
NotDeisotoped	Liver_5	20190625_8060_053.lcd	(+)423.3>184.05@27V		Positive	423.3	184.05	27	10.0001	17.993	544147
NotDeisotoped	Liver_5	20190625_8060_054.lcd	(+)423.3>184.05@27V		Positive	423.3	184.05	27	10.0001	17.993	635304
NotDeisotoped	Brain_5	20190625_8060_055.lcd	(+)423.3>184.05@27V		Positive	423.3	184.05	27	10.0001	17.993	83437.6
NotDeisotoped	Brain_5	20190625_8060_056.lcd	(+)423.3>184.05@27V		Positive	423.3	184.05	27	10.0001	17.993	127248
NotDeisotoped	Spleen_1	20190625_8060_057.lcd	(+)423.3>184.05@27V		Positive	423.3	184.05	27	10.0001	17.993	110996
NotDeisotoped	Spleen_1	20190625_8060_058.lcd	(+)423.3>184.05@27V		Positive	423.3	184.05	27	10.0001	17.993	74901.6
NotDeisotoped	Lung_1	20190625_8060_059.lcd	(+)423.3>184.05@27V		Positive	423.3	184.05	27	10.0001	17.993	43286
NotDeisotoped	Lung_1	20190625_8060_060.lcd	(+)423.3>184.05@27V		Positive	423.3	184.05	27	10.0001	17.993	45170.9
NotDeisotoped	Liver_1	20190625_8060_061.lcd	(+)423.3>184.05@27V		Positive	423.3	184.05	27	10.0001	17.993	427461
NotDeisotoped	Liver_1	20190625_8060_062.lcd	(+)423.3>184.05@27V		Positive	423.3	184.05	27	10.0001	17.993	425605
NotDeisotoped	Brain_1	20190625_8060_063.lcd	(+)423.3>184.05@27V		Positive	423.3	184.05	27	10.0001	17.993	180213
NotDeisotoped	Brain_1	20190625_8060_064.lcd	(+)423.3>184.05@27V		Positive	423.3	184.05	27	10.0001	17.993	153207
NotDeisotoped	Spleen_2	20190625_8060_065.lcd	(+)423.3>184.05@27V		Positive	423.3	184.05	27	10.0001	17.993	68099.3
NotDeisotoped	Spleen_2	20190625_8060_066.lcd	(+)423.3>184.05@27V		Positive	423.3	184.05	27	10.0001	17.993	103445
NotDeisotoped	Lung_2	20190625_8060_067.lcd	(+)423.3>184.05@27V		Positive	423.3	184.05	27	10.0001	17.993	51815.1
NotDeisotoped	Lung_2	20190625_8060_068.lcd	(+)423.3>184.05@27V		Positive	423.3	184.05	27	10.0001	17.993	60425.9
NotDeisotoped	Liver_2	20190625_8060_069.lcd	(+)423.3>184.05@27V		Positive	423.3	184.05	27	10.0001	17.993	569220
NotDeisotoped	Liver_2	20190625_8060_070.lcd	(+)423.3>184.05@27V		Positive	423.3	184.05	27	10.0001	17.993	473679
NotDeisotoped	Brain_2	20190625_8060_071.lcd	(+)423.3>184.05@27V		Positive	423.3	184.05	27	10.0001	17.993	158903
NotDeisotoped	Brain_2	20190625_8060_072.lcd	(+)423.3>184.05@27V		Positive	423.3	184.05	27	10.0001	17.993	184051
NotDeisotoped	Spleen_3	20190625_8060_073.lcd	(+)423.3>184.05@27V		Positive	423.3	184.05	27	10.0001	17.993	45817.3
NotDeisotoped	Spleen_3	20190625_8060_074.lcd	(+)423.3>184.05@27V		Positive	423.3	184.05	27	10.0001	17.993	47743.3
NotDeisotoped	Lung_3	20190625_8060_075.lcd	(+)423.3>184.05@27V		Positive	423.3	184.05	27	10.0001	17.993	52283.9
NotDeisotoped	Lung_3	20190625_8060_076.lcd	(+)423.3>184.05@27V		Positive	423.3	184.05	27	10.0001	17.993	38958.7
NotDeisotoped	Liver_3	20190625_8060_077.lcd	(+)423.3>184.05@27V		Positive	423.3	184.05	27	10.0001	17.993	552090
NotDeisotoped	Liver_3	20190625_8060_078.lcd	(+)423.3>184.05@27V		Positive	423.3	184.05	27	10.0001	17.993	382939
NotDeisotoped	Brain_3	20190625_8060_079.lcd	(+)423.3>184.05@27V		Positive	423.3	184.05	27	10.0001	17.993	140407
NotDeisotoped	Brain_3	20190625_8060_080.lcd	(+)423.3>184.05@27V		Positive	423.3	184.05	27	10.0001	17.993	61460.3
NotDeisotoped	Spleen_4	20190625_8060_081.lcd	(+)423.3>184.05@27V		Positive	423.3	184.05	27	10.0001	17.993	102657
NotDeisotoped	Spleen_4	20190625_8060_082.lcd	(+)423.3>184.05@27V		Positive	423.3	184.05	27	10.0001	17.993	78617.7
NotDeisotoped	Lung_4	20190625_8060_083.lcd	(+)423.3>184.05@27V		Positive	423.3	184.05	27	10.0001	17.993	101919
NotDeisotoped	Lung_4	20190625_8060_084.lcd	(+)423.3>184.05@27V		Positive	423.3	184.05	27	10.0001	17.993	82309.6
NotDeisotoped	Liver_4	20190625_8060_085.lcd	(+)423.3>184.05@27V		Positive	423.3	184.05	27	10.0001	17.993	617556
NotDeisotoped	Liver_4	20190625_8060_086.lcd	(+)423.3>184.05@27V		Positive	423.3	184.05	27	10.0001	17.993	668924
NotDeisotoped	Brain_4	20190625_8060_087.lcd	(+)423.3>184.05@27V		Positive	423.3	184.05	27	10.0001	17.993	117298
NotDeisotoped	Brain_4	20190625_8060_088.lcd	(+)423.3>184.05@27V		Positive	423.3	184.05	27	10.0001	17.993	122313
NotDeisotoped	Spleen_5	20190625_8060_089.lcd	(+)423.3>184.05@27V		Positive	423.3	184.05	27	10.0001	17.993	45304.9
NotDeisotoped	Spleen_5	20190625_8060_090.lcd	(+)423.3>184.05@27V		Positive	423.3	184.05	27	10.0001	17.993	56631.4
NotDeisotoped	Lung_5	20190625_8060_091.lcd	(+)423.3>184.05@27V		Positive	423.3	184.05	27	10.0001	17.993	71242.9
NotDeisotoped	Lung_5	20190625_8060_092.lcd	(+)423.3>184.05@27V		Positive	423.3	184.05	27	10.0001	17.993	77519.6
NotDeisotoped	Liver_5	20190625_8060_093.lcd	(+)423.3>184.05@27V		Positive	423.3	184.05	27	10.0001	17.993	682950
NotDeisotoped	Liver_5	20190625_8060_094.lcd	(+)423.3>184.05@27V		Positive	423.3	184.05	27	10.0001	17.993	638641
NotDeisotoped	Brain_5	20190625_8060_095.lcd	(+)423.3>184.05@27V		Positive	423.3	184.05	27	10.0001	17.993	134359
NotDeisotoped	Brain_5	20190625_8060_096.lcd	(+)423.3>184.05@27V		Positive	423.3	184.05	27	10.0001	17.993	108383
NotDeisotoped	All_Mix	20190625_8060_098.lcd	(+)423.3>184.05@27V		Positive	423.3	184.05	27	10.0001	17.993	194024
NotDeisotoped	All_Mix	20190625_8060_099.lcd	(+)423.3>184.05@27V		Positive	423.3	184.05	27	10.0001	17.993	185651
NotDeisotoped	Spleen_1_5	20190625_8060_101.lcd	(+)423.3>184.05@27V		Positive	423.3	184.05	27	10.0001	17.993	68966
NotDeisotoped	Spleen_1_5	20190625_8060_102.lcd	(+)423.3>184.05@27V		Positive	423.3	184.05	27	10.0001	17.993	88497.5
NotDeisotoped	Lung_1_5	20190625_8060_104.lcd	(+)423.3>184.05@27V		Positive	423.3	184.05	27	10.0001	17.993	43391.6
NotDeisotoped	Lung_1_5	20190625_8060_105.lcd	(+)423.3>184.05@27V		Positive	423.3	184.05	27	10.0001	17.993	69938.5
NotDeisotoped	Liver_1_5	20190625_8060_107.lcd	(+)423.3>184.05@27V		Positive	423.3	184.05	27	10.0001	17.993	524161
NotDeisotoped	Liver_1_5	20190625_8060_108.lcd	(+)423.3>184.05@27V		Positive	423.3	184.05	27	10.0001	17.993	577873
NotDeisotoped	Brain_1_5	20190625_8060_110.lcd	(+)423.3>184.05@27V		Positive	423.3	184.05	27	10.0001	17.993	178001
NotDeisotoped	Brain_1_5	20190625_8060_111.lcd	(+)423.3>184.05@27V		Positive	423.3	184.05	27	10.0001	17.993	193057
NotDeisotoped	All_Mix	20190625_8060_002.lcd	(-)424.2>337.2@20V		Negative	424.2	337.2	20	3.00082	8.99672	29877.3
NotDeisotoped	All_Mix	20190625_8060_003.lcd	(-)424.2>337.2@20V		Negative	424.2	337.2	20	3.00082	8.99672	28186
NotDeisotoped	Spleen_1_5	20190625_8060_005.lcd	(-)424.2>337.2@20V		Negative	424.2	337.2	20	3.00082	8.99672	22982.2
NotDeisotoped	Spleen_1_5	20190625_8060_006.lcd	(-)424.2>337.2@20V		Negative	424.2	337.2	20	3.00082	8.99672	20901
NotDeisotoped	Lung_1_5	20190625_8060_008.lcd	(-)424.2>337.2@20V		Negative	424.2	337.2	20	3.00082	8.99672	12970.7
NotDeisotoped	Lung_1_5	20190625_8060_009.lcd	(-)424.2>337.2@20V		Negative	424.2	337.2	20	3.00082	8.99672	16916.7
NotDeisotoped	Liver_1_5	20190625_8060_011.lcd	(-)424.2>337.2@20V		Negative	424.2	337.2	20	3.00082	8.99672	9295.65
NotDeisotoped	Liver_1_5	20190625_8060_012.lcd	(-)424.2>337.2@20V		Negative	424.2	337.2	20	3.00082	8.99672	15015.4
NotDeisotoped	Brain_1_5	20190625_8060_014.lcd	(-)424.2>337.2@20V		Negative	424.2	337.2	20	3.00082	8.99672	11665.2
NotDeisotoped	Brain_1_5	20190625_8060_015.lcd	(-)424.2>337.2@20V		Negative	424.2	337.2	20	3.00082	8.99672	31136.6
NotDeisotoped	Spleen_1	20190625_8060_017.lcd	(-)424.2>337.2@20V		Negative	424.2	337.2	20	3.00082	8.99672	31811.9
NotDeisotoped	Spleen_1	20190625_8060_018.lcd	(-)424.2>337.2@20V		Negative	424.2	337.2	20	3.00082	8.99672	26288.4
NotDeisotoped	Lung_1	20190625_8060_019.lcd	(-)424.2>337.2@20V		Negative	424.2	337.2	20	3.00082	8.99672	9747.41
NotDeisotoped	Lung_1	20190625_8060_020.lcd	(-)424.2>337.2@20V		Negative	424.2	337.2	20	3.00082	8.99672	18211.9
NotDeisotoped	Liver_1	20190625_8060_021.lcd	(-)424.2>337.2@20V		Negative	424.2	337.2	20	3.00082	8.99672	20485
NotDeisotoped	Liver_1	20190625_8060_022.lcd	(-)424.2>337.2@20V		Negative	424.2	337.2	20	3.00082	8.99672	25974.4
NotDeisotoped	Brain_1	20190625_8060_023.lcd	(-)424.2>337.2@20V		Negative	424.2	337.2	20	3.00082	8.99672	31892.5
NotDeisotoped	Brain_1	20190625_8060_024.lcd	(-)424.2>337.2@20V		Negative	424.2	337.2	20	3.00082	8.99672	29804.2
NotDeisotoped	Spleen_2	20190625_8060_025.lcd	(-)424.2>337.2@20V		Negative	424.2	337.2	20	3.00082	8.99672	37716.5
NotDeisotoped	Spleen_2	20190625_8060_026.lcd	(-)424.2>337.2@20V		Negative	424.2	337.2	20	3.00082	8.99672	23976.6
NotDeisotoped	Lung_2	20190625_8060_027.lcd	(-)424.2>337.2@20V		Negative	424.2	337.2	20	3.00082	8.99672	30492
NotDeisotoped	Lung_2	20190625_8060_028.lcd	(-)424.2>337.2@20V		Negative	424.2	337.2	20	3.00082	8.99672	27038
NotDeisotoped	Liver_2	20190625_8060_029.lcd	(-)424.2>337.2@20V		Negative	424.2	337.2	20	3.00082	8.99672	30051.8
NotDeisotoped	Liver_2	20190625_8060_030.lcd	(-)424.2>337.2@20V		Negative	424.2	337.2	20	3.00082	8.99672	38707.2
NotDeisotoped	Brain_2	20190625_8060_031.lcd	(-)424.2>337.2@20V		Negative	424.2	337.2	20	3.00082	8.99672	29437.3
NotDeisotoped	Brain_2	20190625_8060_032.lcd	(-)424.2>337.2@20V		Negative	424.2	337.2	20	3.00082	8.99672	32210.8
NotDeisotoped	Spleen_3	20190625_8060_033.lcd	(-)424.2>337.2@20V		Negative	424.2	337.2	20	3.00082	8.99672	34380.8
NotDeisotoped	Spleen_3	20190625_8060_034.lcd	(-)424.2>337.2@20V		Negative	424.2	337.2	20	3.00082	8.99672	29112.2
NotDeisotoped	Lung_3	20190625_8060_035.lcd	(-)424.2>337.2@20V		Negative	424.2	337.2	20	3.00082	8.99672	18221.8
NotDeisotoped	Lung_3	20190625_8060_036.lcd	(-)424.2>337.2@20V		Negative	424.2	337.2	20	3.00082	8.99672	29026.3
NotDeisotoped	Liver_3	20190625_8060_037.lcd	(-)424.2>337.2@20V		Negative	424.2	337.2	20	3.00082	8.99672	27646.5
NotDeisotoped	Liver_3	20190625_8060_038.lcd	(-)424.2>337.2@20V		Negative	424.2	337.2	20	3.00082	8.99672	26953.1
NotDeisotoped	Brain_3	20190625_8060_039.lcd	(-)424.2>337.2@20V		Negative	424.2	337.2	20	3.00082	8.99672	26826.7
NotDeisotoped	Brain_3	20190625_8060_040.lcd	(-)424.2>337.2@20V		Negative	424.2	337.2	20	3.00082	8.99672	29343.1
NotDeisotoped	Spleen_4	20190625_8060_041.lcd	(-)424.2>337.2@20V		Negative	424.2	337.2	20	3.00082	8.99672	18642.2
NotDeisotoped	Spleen_4	20190625_8060_042.lcd	(-)424.2>337.2@20V		Negative	424.2	337.2	20	3.00082	8.99672	16861.7
NotDeisotoped	Lung_4	20190625_8060_043.lcd	(-)424.2>337.2@20V		Negative	424.2	337.2	20	3.00082	8.99672	15281.9
NotDeisotoped	Lung_4	20190625_8060_044.lcd	(-)424.2>337.2@20V		Negative	424.2	337.2	20	3.00082	8.99672	21199.7
NotDeisotoped	Liver_4	20190625_8060_045.lcd	(-)424.2>337.2@20V		Negative	424.2	337.2	20	3.00082	8.99672	14362.3
NotDeisotoped	Liver_4	20190625_8060_046.lcd	(-)424.2>337.2@20V		Negative	424.2	337.2	20	3.00082	8.99672	12406.3
NotDeisotoped	Brain_4	20190625_8060_047.lcd	(-)424.2>337.2@20V		Negative	424.2	337.2	20	3.00082	8.99672	14850.9
NotDeisotoped	Brain_4	20190625_8060_048.lcd	(-)424.2>337.2@20V		Negative	424.2	337.2	20	3.00082	8.99672	18310.3
NotDeisotoped	Spleen_5	20190625_8060_049.lcd	(-)424.2>337.2@20V		Negative	424.2	337.2	20	3.00082	8.99672	13517.4
NotDeisotoped	Spleen_5	20190625_8060_050.lcd	(-)424.2>337.2@20V		Negative	424.2	337.2	20	3.00082	8.99672	12485.9
NotDeisotoped	Lung_5	20190625_8060_051.lcd	(-)424.2>337.2@20V		Negative	424.2	337.2	20	3.00082	8.99672	12258.5
NotDeisotoped	Lung_5	20190625_8060_052.lcd	(-)424.2>337.2@20V		Negative	424.2	337.2	20	3.00082	8.99672	12460.3
NotDeisotoped	Liver_5	20190625_8060_053.lcd	(-)424.2>337.2@20V		Negative	424.2	337.2	20	3.00082	8.99672	25091.1
NotDeisotoped	Liver_5	20190625_8060_054.lcd	(-)424.2>337.2@20V		Negative	424.2	337.2	20	3.00082	8.99672	32306.4
NotDeisotoped	Brain_5	20190625_8060_055.lcd	(-)424.2>337.2@20V		Negative	424.2	337.2	20	3.00082	8.99672	30912.5
NotDeisotoped	Brain_5	20190625_8060_056.lcd	(-)424.2>337.2@20V		Negative	424.2	337.2	20	3.00082	8.99672	35092.8
NotDeisotoped	Spleen_1	20190625_8060_057.lcd	(-)424.2>337.2@20V		Negative	424.2	337.2	20	3.00082	8.99672	11835.5
NotDeisotoped	Spleen_1	20190625_8060_058.lcd	(-)424.2>337.2@20V		Negative	424.2	337.2	20	3.00082	8.99672	19942
NotDeisotoped	Lung_1	20190625_8060_059.lcd	(-)424.2>337.2@20V		Negative	424.2	337.2	20	3.00082	8.99672	18785.3
NotDeisotoped	Lung_1	20190625_8060_060.lcd	(-)424.2>337.2@20V		Negative	424.2	337.2	20	3.00082	8.99672	16013.2
NotDeisotoped	Liver_1	20190625_8060_061.lcd	(-)424.2>337.2@20V		Negative	424.2	337.2	20	3.00082	8.99672	23059.9
NotDeisotoped	Liver_1	20190625_8060_062.lcd	(-)424.2>337.2@20V		Negative	424.2	337.2	20	3.00082	8.99672	26241.3
NotDeisotoped	Brain_1	20190625_8060_063.lcd	(-)424.2>337.2@20V		Negative	424.2	337.2	20	3.00082	8.99672	27900.2
NotDeisotoped	Brain_1	20190625_8060_064.lcd	(-)424.2>337.2@20V		Negative	424.2	337.2	20	3.00082	8.99672	18212.6
NotDeisotoped	Spleen_2	20190625_8060_065.lcd	(-)424.2>337.2@20V		Negative	424.2	337.2	20	3.00082	8.99672	25114.5
NotDeisotoped	Spleen_2	20190625_8060_066.lcd	(-)424.2>337.2@20V		Negative	424.2	337.2	20	3.00082	8.99672	9200.02
NotDeisotoped	Lung_2	20190625_8060_067.lcd	(-)424.2>337.2@20V		Negative	424.2	337.2	20	3.00082	8.99672	18913
NotDeisotoped	Lung_2	20190625_8060_068.lcd	(-)424.2>337.2@20V		Negative	424.2	337.2	20	3.00082	8.99672	14599.1
NotDeisotoped	Liver_2	20190625_8060_069.lcd	(-)424.2>337.2@20V		Negative	424.2	337.2	20	3.00082	8.99672	15703.4
NotDeisotoped	Liver_2	20190625_8060_070.lcd	(-)424.2>337.2@20V		Negative	424.2	337.2	20	3.00082	8.99672	15009.7
NotDeisotoped	Brain_2	20190625_8060_071.lcd	(-)424.2>337.2@20V		Negative	424.2	337.2	20	3.00082	8.99672	16494.6
NotDeisotoped	Brain_2	20190625_8060_072.lcd	(-)424.2>337.2@20V		Negative	424.2	337.2	20	3.00082	8.99672	16313.2
NotDeisotoped	Spleen_3	20190625_8060_073.lcd	(-)424.2>337.2@20V		Negative	424.2	337.2	20	3.00082	8.99672	16619.1
NotDeisotoped	Spleen_3	20190625_8060_074.lcd	(-)424.2>337.2@20V		Negative	424.2	337.2	20	3.00082	8.99672	7916.77
NotDeisotoped	Lung_3	20190625_8060_075.lcd	(-)424.2>337.2@20V		Negative	424.2	337.2	20	3.00082	8.99672	20645.5
NotDeisotoped	Lung_3	20190625_8060_076.lcd	(-)424.2>337.2@20V		Negative	424.2	337.2	20	3.00082	8.99672	13456.8
NotDeisotoped	Liver_3	20190625_8060_077.lcd	(-)424.2>337.2@20V		Negative	424.2	337.2	20	3.00082	8.99672	6318.54
NotDeisotoped	Liver_3	20190625_8060_078.lcd	(-)424.2>337.2@20V		Negative	424.2	337.2	20	3.00082	8.99672	1395.93
NotDeisotoped	Brain_3	20190625_8060_079.lcd	(-)424.2>337.2@20V		Negative	424.2	337.2	20	3.00082	8.99672	2039.77
NotDeisotoped	Brain_3	20190625_8060_080.lcd	(-)424.2>337.2@20V		Negative	424.2	337.2	20	3.00082	8.99672	23990.1
NotDeisotoped	Spleen_4	20190625_8060_081.lcd	(-)424.2>337.2@20V		Negative	424.2	337.2	20	3.00082	8.99672	16703.5
NotDeisotoped	Spleen_4	20190625_8060_082.lcd	(-)424.2>337.2@20V		Negative	424.2	337.2	20	3.00082	8.99672	13276.5
NotDeisotoped	Lung_4	20190625_8060_083.lcd	(-)424.2>337.2@20V		Negative	424.2	337.2	20	3.00082	8.99672	11024.6
NotDeisotoped	Lung_4	20190625_8060_084.lcd	(-)424.2>337.2@20V		Negative	424.2	337.2	20	3.00082	8.99672	8787.64
NotDeisotoped	Liver_4	20190625_8060_085.lcd	(-)424.2>337.2@20V		Negative	424.2	337.2	20	3.00082	8.99672	20576
NotDeisotoped	Liver_4	20190625_8060_086.lcd	(-)424.2>337.2@20V		Negative	424.2	337.2	20	3.00082	8.99672	15884.2
NotDeisotoped	Brain_4	20190625_8060_087.lcd	(-)424.2>337.2@20V		Negative	424.2	337.2	20	3.00082	8.99672	19273.3
NotDeisotoped	Brain_4	20190625_8060_088.lcd	(-)424.2>337.2@20V		Negative	424.2	337.2	20	3.00082	8.99672	15155
NotDeisotoped	Spleen_5	20190625_8060_089.lcd	(-)424.2>337.2@20V		Negative	424.2	337.2	20	3.00082	8.99672	24265.4
NotDeisotoped	Spleen_5	20190625_8060_090.lcd	(-)424.2>337.2@20V		Negative	424.2	337.2	20	3.00082	8.99672	16430.7
NotDeisotoped	Lung_5	20190625_8060_091.lcd	(-)424.2>337.2@20V		Negative	424.2	337.2	20	3.00082	8.99672	13947.5
NotDeisotoped	Lung_5	20190625_8060_092.lcd	(-)424.2>337.2@20V		Negative	424.2	337.2	20	3.00082	8.99672	9548.48
NotDeisotoped	Liver_5	20190625_8060_093.lcd	(-)424.2>337.2@20V		Negative	424.2	337.2	20	3.00082	8.99672	26274.1
NotDeisotoped	Liver_5	20190625_8060_094.lcd	(-)424.2>337.2@20V		Negative	424.2	337.2	20	3.00082	8.99672	16641
NotDeisotoped	Brain_5	20190625_8060_095.lcd	(-)424.2>337.2@20V		Negative	424.2	337.2	20	3.00082	8.99672	15346.1
NotDeisotoped	Brain_5	20190625_8060_096.lcd	(-)424.2>337.2@20V		Negative	424.2	337.2	20	3.00082	8.99672	23147.7
NotDeisotoped	All_Mix	20190625_8060_098.lcd	(-)424.2>337.2@20V		Negative	424.2	337.2	20	3.00082	8.99672	15488.2
NotDeisotoped	All_Mix	20190625_8060_099.lcd	(-)424.2>337.2@20V		Negative	424.2	337.2	20	3.00082	8.99672	18038.4
NotDeisotoped	Spleen_1_5	20190625_8060_101.lcd	(-)424.2>337.2@20V		Negative	424.2	337.2	20	3.00082	8.99672	6229.69
NotDeisotoped	Spleen_1_5	20190625_8060_102.lcd	(-)424.2>337.2@20V		Negative	424.2	337.2	20	3.00082	8.99672	13392.5
NotDeisotoped	Lung_1_5	20190625_8060_104.lcd	(-)424.2>337.2@20V		Negative	424.2	337.2	20	3.00082	8.99672	17236.4
NotDeisotoped	Lung_1_5	20190625_8060_105.lcd	(-)424.2>337.2@20V		Negative	424.2	337.2	20	3.00082	8.99672	23397
NotDeisotoped	Liver_1_5	20190625_8060_107.lcd	(-)424.2>337.2@20V		Negative	424.2	337.2	20	3.00082	8.99672	24591.6
NotDeisotoped	Liver_1_5	20190625_8060_108.lcd	(-)424.2>337.2@20V		Negative	424.2	337.2	20	3.00082	8.99672	18648.3
NotDeisotoped	Brain_1_5	20190625_8060_110.lcd	(-)424.2>337.2@20V		Negative	424.2	337.2	20	3.00082	8.99672	29529.2
NotDeisotoped	Brain_1_5	20190625_8060_111.lcd	(-)424.2>337.2@20V		Negative	424.2	337.2	20	3.00082	8.99672	15045.8
NotDeisotoped	All_Mix	20190625_8060_002.lcd	(+)424.25>283.25@20V	LPE_14:1	Positive	424.25	283.25	20	5.00097	13.989	0
NotDeisotoped	All_Mix	20190625_8060_003.lcd	(+)424.25>283.25@20V	LPE_14:1	Positive	424.25	283.25	20	5.00097	13.989	0
NotDeisotoped	Spleen_1_5	20190625_8060_005.lcd	(+)424.25>283.25@20V	LPE_14:1	Positive	424.25	283.25	20	5.00097	13.989	5200
NotDeisotoped	Spleen_1_5	20190625_8060_006.lcd	(+)424.25>283.25@20V	LPE_14:1	Positive	424.25	283.25	20	5.00097	13.989	1300
NotDeisotoped	Lung_1_5	20190625_8060_008.lcd	(+)424.25>283.25@20V	LPE_14:1	Positive	424.25	283.25	20	5.00097	13.989	0
NotDeisotoped	Lung_1_5	20190625_8060_009.lcd	(+)424.25>283.25@20V	LPE_14:1	Positive	424.25	283.25	20	5.00097	13.989	0
NotDeisotoped	Liver_1_5	20190625_8060_011.lcd	(+)424.25>283.25@20V	LPE_14:1	Positive	424.25	283.25	20	5.00097	13.989	0
NotDeisotoped	Liver_1_5	20190625_8060_012.lcd	(+)424.25>283.25@20V	LPE_14:1	Positive	424.25	283.25	20	5.00097	13.989	0
NotDeisotoped	Brain_1_5	20190625_8060_014.lcd	(+)424.25>283.25@20V	LPE_14:1	Positive	424.25	283.25	20	5.00097	13.989	0
NotDeisotoped	Brain_1_5	20190625_8060_015.lcd	(+)424.25>283.25@20V	LPE_14:1	Positive	424.25	283.25	20	5.00097	13.989	0
NotDeisotoped	Spleen_1	20190625_8060_017.lcd	(+)424.25>283.25@20V	LPE_14:1	Positive	424.25	283.25	20	5.00097	13.989	7800
NotDeisotoped	Spleen_1	20190625_8060_018.lcd	(+)424.25>283.25@20V	LPE_14:1	Positive	424.25	283.25	20	5.00097	13.989	0
NotDeisotoped	Lung_1	20190625_8060_019.lcd	(+)424.25>283.25@20V	LPE_14:1	Positive	424.25	283.25	20	5.00097	13.989	0
NotDeisotoped	Lung_1	20190625_8060_020.lcd	(+)424.25>283.25@20V	LPE_14:1	Positive	424.25	283.25	20	5.00097	13.989	383.616
NotDeisotoped	Liver_1	20190625_8060_021.lcd	(+)424.25>283.25@20V	LPE_14:1	Positive	424.25	283.25	20	5.00097	13.989	0
NotDeisotoped	Liver_1	20190625_8060_022.lcd	(+)424.25>283.25@20V	LPE_14:1	Positive	424.25	283.25	20	5.00097	13.989	0
NotDeisotoped	Brain_1	20190625_8060_023.lcd	(+)424.25>283.25@20V	LPE_14:1	Positive	424.25	283.25	20	5.00097	13.989	0
NotDeisotoped	Brain_1	20190625_8060_024.lcd	(+)424.25>283.25@20V	LPE_14:1	Positive	424.25	283.25	20	5.00097	13.989	0
NotDeisotoped	Spleen_2	20190625_8060_025.lcd	(+)424.25>283.25@20V	LPE_14:1	Positive	424.25	283.25	20	5.00097	13.989	0
NotDeisotoped	Spleen_2	20190625_8060_026.lcd	(+)424.25>283.25@20V	LPE_14:1	Positive	424.25	283.25	20	5.00097	13.989	1521.78
NotDeisotoped	Lung_2	20190625_8060_027.lcd	(+)424.25>283.25@20V	LPE_14:1	Positive	424.25	283.25	20	5.00097	13.989	0
NotDeisotoped	Lung_2	20190625_8060_028.lcd	(+)424.25>283.25@20V	LPE_14:1	Positive	424.25	283.25	20	5.00097	13.989	0
NotDeisotoped	Liver_2	20190625_8060_029.lcd	(+)424.25>283.25@20V	LPE_14:1	Positive	424.25	283.25	20	5.00097	13.989	1536
NotDeisotoped	Liver_2	20190625_8060_030.lcd	(+)424.25>283.25@20V	LPE_14:1	Positive	424.25	283.25	20	5.00097	13.989	0
NotDeisotoped	Brain_2	20190625_8060_031.lcd	(+)424.25>283.25@20V	LPE_14:1	Positive	424.25	283.25	20	5.00097	13.989	0
NotDeisotoped	Brain_2	20190625_8060_032.lcd	(+)424.25>283.25@20V	LPE_14:1	Positive	424.25	283.25	20	5.00097	13.989	0
NotDeisotoped	Spleen_3	20190625_8060_033.lcd	(+)424.25>283.25@20V	LPE_14:1	Positive	424.25	283.25	20	5.00097	13.989	0
NotDeisotoped	Spleen_3	20190625_8060_034.lcd	(+)424.25>283.25@20V	LPE_14:1	Positive	424.25	283.25	20	5.00097	13.989	0
NotDeisotoped	Lung_3	20190625_8060_035.lcd	(+)424.25>283.25@20V	LPE_14:1	Positive	424.25	283.25	20	5.00097	13.989	1855.07
NotDeisotoped	Lung_3	20190625_8060_036.lcd	(+)424.25>283.25@20V	LPE_14:1	Positive	424.25	283.25	20	5.00097	13.989	0
NotDeisotoped	Liver_3	20190625_8060_037.lcd	(+)424.25>283.25@20V	LPE_14:1	Positive	424.25	283.25	20	5.00097	13.989	0
NotDeisotoped	Liver_3	20190625_8060_038.lcd	(+)424.25>283.25@20V	LPE_14:1	Positive	424.25	283.25	20	5.00097	13.989	0
NotDeisotoped	Brain_3	20190625_8060_039.lcd	(+)424.25>283.25@20V	LPE_14:1	Positive	424.25	283.25	20	5.00097	13.989	1163.42
NotDeisotoped	Brain_3	20190625_8060_040.lcd	(+)424.25>283.25@20V	LPE_14:1	Positive	424.25	283.25	20	5.00097	13.989	1760
NotDeisotoped	Spleen_4	20190625_8060_041.lcd	(+)424.25>283.25@20V	LPE_14:1	Positive	424.25	283.25	20	5.00097	13.989	7151.95
NotDeisotoped	Spleen_4	20190625_8060_042.lcd	(+)424.25>283.25@20V	LPE_14:1	Positive	424.25	283.25	20	5.00097	13.989	7802.6
NotDeisotoped	Lung_4	20190625_8060_043.lcd	(+)424.25>283.25@20V	LPE_14:1	Positive	424.25	283.25	20	5.00097	13.989	808
NotDeisotoped	Lung_4	20190625_8060_044.lcd	(+)424.25>283.25@20V	LPE_14:1	Positive	424.25	283.25	20	5.00097	13.989	0
NotDeisotoped	Liver_4	20190625_8060_045.lcd	(+)424.25>283.25@20V	LPE_14:1	Positive	424.25	283.25	20	5.00097	13.989	0
NotDeisotoped	Liver_4	20190625_8060_046.lcd	(+)424.25>283.25@20V	LPE_14:1	Positive	424.25	283.25	20	5.00097	13.989	0
NotDeisotoped	Brain_4	20190625_8060_047.lcd	(+)424.25>283.25@20V	LPE_14:1	Positive	424.25	283.25	20	5.00097	13.989	444
NotDeisotoped	Brain_4	20190625_8060_048.lcd	(+)424.25>283.25@20V	LPE_14:1	Positive	424.25	283.25	20	5.00097	13.989	0
NotDeisotoped	Spleen_5	20190625_8060_049.lcd	(+)424.25>283.25@20V	LPE_14:1	Positive	424.25	283.25	20	5.00097	13.989	3900
NotDeisotoped	Spleen_5	20190625_8060_050.lcd	(+)424.25>283.25@20V	LPE_14:1	Positive	424.25	283.25	20	5.00097	13.989	0
NotDeisotoped	Lung_5	20190625_8060_051.lcd	(+)424.25>283.25@20V	LPE_14:1	Positive	424.25	283.25	20	5.00097	13.989	1760
NotDeisotoped	Lung_5	20190625_8060_052.lcd	(+)424.25>283.25@20V	LPE_14:1	Positive	424.25	283.25	20	5.00097	13.989	1760
NotDeisotoped	Liver_5	20190625_8060_053.lcd	(+)424.25>283.25@20V	LPE_14:1	Positive	424.25	283.25	20	5.00097	13.989	0
NotDeisotoped	Liver_5	20190625_8060_054.lcd	(+)424.25>283.25@20V	LPE_14:1	Positive	424.25	283.25	20	5.00097	13.989	0
NotDeisotoped	Brain_5	20190625_8060_055.lcd	(+)424.25>283.25@20V	LPE_14:1	Positive	424.25	283.25	20	5.00097	13.989	0
NotDeisotoped	Brain_5	20190625_8060_056.lcd	(+)424.25>283.25@20V	LPE_14:1	Positive	424.25	283.25	20	5.00097	13.989	0
NotDeisotoped	Spleen_1	20190625_8060_057.lcd	(+)424.25>283.25@20V	LPE_14:1	Positive	424.25	283.25	20	5.00097	13.989	1950
NotDeisotoped	Spleen_1	20190625_8060_058.lcd	(+)424.25>283.25@20V	LPE_14:1	Positive	424.25	283.25	20	5.00097	13.989	0
NotDeisotoped	Lung_1	20190625_8060_059.lcd	(+)424.25>283.25@20V	LPE_14:1	Positive	424.25	283.25	20	5.00097	13.989	1299.35
NotDeisotoped	Lung_1	20190625_8060_060.lcd	(+)424.25>283.25@20V	LPE_14:1	Positive	424.25	283.25	20	5.00097	13.989	0
NotDeisotoped	Liver_1	20190625_8060_061.lcd	(+)424.25>283.25@20V	LPE_14:1	Positive	424.25	283.25	20	5.00097	13.989	0
NotDeisotoped	Liver_1	20190625_8060_062.lcd	(+)424.25>283.25@20V	LPE_14:1	Positive	424.25	283.25	20	5.00097	13.989	0
NotDeisotoped	Brain_1	20190625_8060_063.lcd	(+)424.25>283.25@20V	LPE_14:1	Positive	424.25	283.25	20	5.00097	13.989	768
NotDeisotoped	Brain_1	20190625_8060_064.lcd	(+)424.25>283.25@20V	LPE_14:1	Positive	424.25	283.25	20	5.00097	13.989	0
NotDeisotoped	Spleen_2	20190625_8060_065.lcd	(+)424.25>283.25@20V	LPE_14:1	Positive	424.25	283.25	20	5.00097	13.989	3900
NotDeisotoped	Spleen_2	20190625_8060_066.lcd	(+)424.25>283.25@20V	LPE_14:1	Positive	424.25	283.25	20	5.00097	13.989	1300
NotDeisotoped	Lung_2	20190625_8060_067.lcd	(+)424.25>283.25@20V	LPE_14:1	Positive	424.25	283.25	20	5.00097	13.989	444
NotDeisotoped	Lung_2	20190625_8060_068.lcd	(+)424.25>283.25@20V	LPE_14:1	Positive	424.25	283.25	20	5.00097	13.989	3249.35
NotDeisotoped	Liver_2	20190625_8060_069.lcd	(+)424.25>283.25@20V	LPE_14:1	Positive	424.25	283.25	20	5.00097	13.989	0
NotDeisotoped	Liver_2	20190625_8060_070.lcd	(+)424.25>283.25@20V	LPE_14:1	Positive	424.25	283.25	20	5.00097	13.989	1299.35
NotDeisotoped	Brain_2	20190625_8060_071.lcd	(+)424.25>283.25@20V	LPE_14:1	Positive	424.25	283.25	20	5.00097	13.989	0
NotDeisotoped	Brain_2	20190625_8060_072.lcd	(+)424.25>283.25@20V	LPE_14:1	Positive	424.25	283.25	20	5.00097	13.989	0
NotDeisotoped	Spleen_3	20190625_8060_073.lcd	(+)424.25>283.25@20V	LPE_14:1	Positive	424.25	283.25	20	5.00097	13.989	0
NotDeisotoped	Spleen_3	20190625_8060_074.lcd	(+)424.25>283.25@20V	LPE_14:1	Positive	424.25	283.25	20	5.00097	13.989	0
NotDeisotoped	Lung_3	20190625_8060_075.lcd	(+)424.25>283.25@20V	LPE_14:1	Positive	424.25	283.25	20	5.00097	13.989	1799.5
NotDeisotoped	Lung_3	20190625_8060_076.lcd	(+)424.25>283.25@20V	LPE_14:1	Positive	424.25	283.25	20	5.00097	13.989	1112
NotDeisotoped	Liver_3	20190625_8060_077.lcd	(+)424.25>283.25@20V	LPE_14:1	Positive	424.25	283.25	20	5.00097	13.989	0
NotDeisotoped	Liver_3	20190625_8060_078.lcd	(+)424.25>283.25@20V	LPE_14:1	Positive	424.25	283.25	20	5.00097	13.989	0
NotDeisotoped	Brain_3	20190625_8060_079.lcd	(+)424.25>283.25@20V	LPE_14:1	Positive	424.25	283.25	20	5.00097	13.989	0
NotDeisotoped	Brain_3	20190625_8060_080.lcd	(+)424.25>283.25@20V	LPE_14:1	Positive	424.25	283.25	20	5.00097	13.989	0
NotDeisotoped	Spleen_4	20190625_8060_081.lcd	(+)424.25>283.25@20V	LPE_14:1	Positive	424.25	283.25	20	5.00097	13.989	0
NotDeisotoped	Spleen_4	20190625_8060_082.lcd	(+)424.25>283.25@20V	LPE_14:1	Positive	424.25	283.25	20	5.00097	13.989	0
NotDeisotoped	Lung_4	20190625_8060_083.lcd	(+)424.25>283.25@20V	LPE_14:1	Positive	424.25	283.25	20	5.00097	13.989	383.616
NotDeisotoped	Lung_4	20190625_8060_084.lcd	(+)424.25>283.25@20V	LPE_14:1	Positive	424.25	283.25	20	5.00097	13.989	0
NotDeisotoped	Liver_4	20190625_8060_085.lcd	(+)424.25>283.25@20V	LPE_14:1	Positive	424.25	283.25	20	5.00097	13.989	0
NotDeisotoped	Liver_4	20190625_8060_086.lcd	(+)424.25>283.25@20V	LPE_14:1	Positive	424.25	283.25	20	5.00097	13.989	0
NotDeisotoped	Brain_4	20190625_8060_087.lcd	(+)424.25>283.25@20V	LPE_14:1	Positive	424.25	283.25	20	5.00097	13.989	0
NotDeisotoped	Brain_4	20190625_8060_088.lcd	(+)424.25>283.25@20V	LPE_14:1	Positive	424.25	283.25	20	5.00097	13.989	0
NotDeisotoped	Spleen_5	20190625_8060_089.lcd	(+)424.25>283.25@20V	LPE_14:1	Positive	424.25	283.25	20	5.00097	13.989	1299.35
NotDeisotoped	Spleen_5	20190625_8060_090.lcd	(+)424.25>283.25@20V	LPE_14:1	Positive	424.25	283.25	20	5.00097	13.989	3900.65
NotDeisotoped	Lung_5	20190625_8060_091.lcd	(+)424.25>283.25@20V	LPE_14:1	Positive	424.25	283.25	20	5.00097	13.989	0
NotDeisotoped	Lung_5	20190625_8060_092.lcd	(+)424.25>283.25@20V	LPE_14:1	Positive	424.25	283.25	20	5.00097	13.989	0
NotDeisotoped	Liver_5	20190625_8060_093.lcd	(+)424.25>283.25@20V	LPE_14:1	Positive	424.25	283.25	20	5.00097	13.989	0
NotDeisotoped	Liver_5	20190625_8060_094.lcd	(+)424.25>283.25@20V	LPE_14:1	Positive	424.25	283.25	20	5.00097	13.989	0
NotDeisotoped	Brain_5	20190625_8060_095.lcd	(+)424.25>283.25@20V	LPE_14:1	Positive	424.25	283.25	20	5.00097	13.989	0
NotDeisotoped	Brain_5	20190625_8060_096.lcd	(+)424.25>283.25@20V	LPE_14:1	Positive	424.25	283.25	20	5.00097	13.989	1416.97
NotDeisotoped	All_Mix	20190625_8060_098.lcd	(+)424.25>283.25@20V	LPE_14:1	Positive	424.25	283.25	20	5.00097	13.989	0
NotDeisotoped	All_Mix	20190625_8060_099.lcd	(+)424.25>283.25@20V	LPE_14:1	Positive	424.25	283.25	20	5.00097	13.989	0
NotDeisotoped	Spleen_1_5	20190625_8060_101.lcd	(+)424.25>283.25@20V	LPE_14:1	Positive	424.25	283.25	20	5.00097	13.989	0
NotDeisotoped	Spleen_1_5	20190625_8060_102.lcd	(+)424.25>283.25@20V	LPE_14:1	Positive	424.25	283.25	20	5.00097	13.989	0
NotDeisotoped	Lung_1_5	20190625_8060_104.lcd	(+)424.25>283.25@20V	LPE_14:1	Positive	424.25	283.25	20	5.00097	13.989	0
NotDeisotoped	Lung_1_5	20190625_8060_105.lcd	(+)424.25>283.25@20V	LPE_14:1	Positive	424.25	283.25	20	5.00097	13.989	0
NotDeisotoped	Liver_1_5	20190625_8060_107.lcd	(+)424.25>283.25@20V	LPE_14:1	Positive	424.25	283.25	20	5.00097	13.989	0
NotDeisotoped	Liver_1_5	20190625_8060_108.lcd	(+)424.25>283.25@20V	LPE_14:1	Positive	424.25	283.25	20	5.00097	13.989	0
NotDeisotoped	Brain_1_5	20190625_8060_110.lcd	(+)424.25>283.25@20V	LPE_14:1	Positive	424.25	283.25	20	5.00097	13.989	0
NotDeisotoped	Brain_1_5	20190625_8060_111.lcd	(+)424.25>283.25@20V	LPE_14:1	Positive	424.25	283.25	20	5.00097	13.989	1783.52
NotDeisotoped	All_Mix	20190625_8060_002.lcd	(+)424.3>184.05@27V		Positive	424.3	184.05	27	3	11.9967	1603.2
NotDeisotoped	All_Mix	20190625_8060_003.lcd	(+)424.3>184.05@27V		Positive	424.3	184.05	27	3	11.9967	0
NotDeisotoped	Spleen_1_5	20190625_8060_005.lcd	(+)424.3>184.05@27V		Positive	424.3	184.05	27	3	11.9967	1112
NotDeisotoped	Spleen_1_5	20190625_8060_006.lcd	(+)424.3>184.05@27V		Positive	424.3	184.05	27	3	11.9967	1998.28
NotDeisotoped	Lung_1_5	20190625_8060_008.lcd	(+)424.3>184.05@27V		Positive	424.3	184.05	27	3	11.9967	2349.06
NotDeisotoped	Lung_1_5	20190625_8060_009.lcd	(+)424.3>184.05@27V		Positive	424.3	184.05	27	3	11.9967	1667.32
NotDeisotoped	Liver_1_5	20190625_8060_011.lcd	(+)424.3>184.05@27V		Positive	424.3	184.05	27	3	11.9967	2240
NotDeisotoped	Liver_1_5	20190625_8060_012.lcd	(+)424.3>184.05@27V		Positive	424.3	184.05	27	3	11.9967	6104.21
NotDeisotoped	Brain_1_5	20190625_8060_014.lcd	(+)424.3>184.05@27V		Positive	424.3	184.05	27	3	11.9967	1887.78
NotDeisotoped	Brain_1_5	20190625_8060_015.lcd	(+)424.3>184.05@27V		Positive	424.3	184.05	27	3	11.9967	2502
NotDeisotoped	Spleen_1	20190625_8060_017.lcd	(+)424.3>184.05@27V		Positive	424.3	184.05	27	3	11.9967	2180
NotDeisotoped	Spleen_1	20190625_8060_018.lcd	(+)424.3>184.05@27V		Positive	424.3	184.05	27	3	11.9967	5499.69
NotDeisotoped	Lung_1	20190625_8060_019.lcd	(+)424.3>184.05@27V		Positive	424.3	184.05	27	3	11.9967	1277.5
NotDeisotoped	Lung_1	20190625_8060_020.lcd	(+)424.3>184.05@27V		Positive	424.3	184.05	27	3	11.9967	2963.92
NotDeisotoped	Liver_1	20190625_8060_021.lcd	(+)424.3>184.05@27V		Positive	424.3	184.05	27	3	11.9967	555.444
NotDeisotoped	Liver_1	20190625_8060_022.lcd	(+)424.3>184.05@27V		Positive	424.3	184.05	27	3	11.9967	3664.61
NotDeisotoped	Brain_1	20190625_8060_023.lcd	(+)424.3>184.05@27V		Positive	424.3	184.05	27	3	11.9967	967.516
NotDeisotoped	Brain_1	20190625_8060_024.lcd	(+)424.3>184.05@27V		Positive	424.3	184.05	27	3	11.9967	2537.15
NotDeisotoped	Spleen_2	20190625_8060_025.lcd	(+)424.3>184.05@27V		Positive	424.3	184.05	27	3	11.9967	1075.42
NotDeisotoped	Spleen_2	20190625_8060_026.lcd	(+)424.3>184.05@27V		Positive	424.3	184.05	27	3	11.9967	747.702
NotDeisotoped	Lung_2	20190625_8060_027.lcd	(+)424.3>184.05@27V		Positive	424.3	184.05	27	3	11.9967	743.704
NotDeisotoped	Lung_2	20190625_8060_028.lcd	(+)424.3>184.05@27V		Positive	424.3	184.05	27	3	11.9967	3783.67
NotDeisotoped	Liver_2	20190625_8060_029.lcd	(+)424.3>184.05@27V		Positive	424.3	184.05	27	3	11.9967	3041.82
NotDeisotoped	Liver_2	20190625_8060_030.lcd	(+)424.3>184.05@27V		Positive	424.3	184.05	27	3	11.9967	556
NotDeisotoped	Brain_2	20190625_8060_031.lcd	(+)424.3>184.05@27V		Positive	424.3	184.05	27	3	11.9967	555.722
NotDeisotoped	Brain_2	20190625_8060_032.lcd	(+)424.3>184.05@27V		Positive	424.3	184.05	27	3	11.9967	751.628
NotDeisotoped	Spleen_3	20190625_8060_033.lcd	(+)424.3>184.05@27V		Positive	424.3	184.05	27	3	11.9967	1039.92
NotDeisotoped	Spleen_3	20190625_8060_034.lcd	(+)424.3>184.05@27V		Positive	424.3	184.05	27	3	11.9967	8432.49
NotDeisotoped	Lung_3	20190625_8060_035.lcd	(+)424.3>184.05@27V		Positive	424.3	184.05	27	3	11.9967	0
NotDeisotoped	Lung_3	20190625_8060_036.lcd	(+)424.3>184.05@27V		Positive	424.3	184.05	27	3	11.9967	1740
NotDeisotoped	Liver_3	20190625_8060_037.lcd	(+)424.3>184.05@27V		Positive	424.3	184.05	27	3	11.9967	1475.63
NotDeisotoped	Liver_3	20190625_8060_038.lcd	(+)424.3>184.05@27V		Positive	424.3	184.05	27	3	11.9967	3963.1
NotDeisotoped	Brain_3	20190625_8060_039.lcd	(+)424.3>184.05@27V		Positive	424.3	184.05	27	3	11.9967	2788.03
NotDeisotoped	Brain_3	20190625_8060_040.lcd	(+)424.3>184.05@27V		Positive	424.3	184.05	27	3	11.9967	2422
NotDeisotoped	Spleen_4	20190625_8060_041.lcd	(+)424.3>184.05@27V		Positive	424.3	184.05	27	3	11.9967	3152.42
NotDeisotoped	Spleen_4	20190625_8060_042.lcd	(+)424.3>184.05@27V		Positive	424.3	184.05	27	3	11.9967	1399.54
NotDeisotoped	Lung_4	20190625_8060_043.lcd	(+)424.3>184.05@27V		Positive	424.3	184.05	27	3	11.9967	2603.63
NotDeisotoped	Lung_4	20190625_8060_044.lcd	(+)424.3>184.05@27V		Positive	424.3	184.05	27	3	11.9967	2326.84
NotDeisotoped	Liver_4	20190625_8060_045.lcd	(+)424.3>184.05@27V		Positive	424.3	184.05	27	3	11.9967	3685.44
NotDeisotoped	Liver_4	20190625_8060_046.lcd	(+)424.3>184.05@27V		Positive	424.3	184.05	27	3	11.9967	3511.7
NotDeisotoped	Brain_4	20190625_8060_047.lcd	(+)424.3>184.05@27V		Positive	424.3	184.05	27	3	11.9967	3831
NotDeisotoped	Brain_4	20190625_8060_048.lcd	(+)424.3>184.05@27V		Positive	424.3	184.05	27	3	11.9967	2240.89
NotDeisotoped	Spleen_5	20190625_8060_049.lcd	(+)424.3>184.05@27V		Positive	424.3	184.05	27	3	11.9967	5449.46
NotDeisotoped	Spleen_5	20190625_8060_050.lcd	(+)424.3>184.05@27V		Positive	424.3	184.05	27	3	11.9967	3279.92
NotDeisotoped	Lung_5	20190625_8060_051.lcd	(+)424.3>184.05@27V		Positive	424.3	184.05	27	3	11.9967	0
NotDeisotoped	Lung_5	20190625_8060_052.lcd	(+)424.3>184.05@27V		Positive	424.3	184.05	27	3	11.9967	75.924
NotDeisotoped	Liver_5	20190625_8060_053.lcd	(+)424.3>184.05@27V		Positive	424.3	184.05	27	3	11.9967	2404.92
NotDeisotoped	Liver_5	20190625_8060_054.lcd	(+)424.3>184.05@27V		Positive	424.3	184.05	27	3	11.9967	2185.47
NotDeisotoped	Brain_5	20190625_8060_055.lcd	(+)424.3>184.05@27V		Positive	424.3	184.05	27	3	11.9967	1748
NotDeisotoped	Brain_5	20190625_8060_056.lcd	(+)424.3>184.05@27V		Positive	424.3	184.05	27	3	11.9967	1356.16
NotDeisotoped	Spleen_1	20190625_8060_057.lcd	(+)424.3>184.05@27V		Positive	424.3	184.05	27	3	11.9967	3553.18
NotDeisotoped	Spleen_1	20190625_8060_058.lcd	(+)424.3>184.05@27V		Positive	424.3	184.05	27	3	11.9967	2879.39
NotDeisotoped	Lung_1	20190625_8060_059.lcd	(+)424.3>184.05@27V		Positive	424.3	184.05	27	3	11.9967	4120.83
NotDeisotoped	Lung_1	20190625_8060_060.lcd	(+)424.3>184.05@27V		Positive	424.3	184.05	27	3	11.9967	5788.33
NotDeisotoped	Liver_1	20190625_8060_061.lcd	(+)424.3>184.05@27V		Positive	424.3	184.05	27	3	11.9967	2880.53
NotDeisotoped	Liver_1	20190625_8060_062.lcd	(+)424.3>184.05@27V		Positive	424.3	184.05	27	3	11.9967	888
NotDeisotoped	Brain_1	20190625_8060_063.lcd	(+)424.3>184.05@27V		Positive	424.3	184.05	27	3	11.9967	5166.29
NotDeisotoped	Brain_1	20190625_8060_064.lcd	(+)424.3>184.05@27V		Positive	424.3	184.05	27	3	11.9967	3423.12
NotDeisotoped	Spleen_2	20190625_8060_065.lcd	(+)424.3>184.05@27V		Positive	424.3	184.05	27	3	11.9967	581.722
NotDeisotoped	Spleen_2	20190625_8060_066.lcd	(+)424.3>184.05@27V		Positive	424.3	184.05	27	3	11.9967	2249.72
NotDeisotoped	Lung_2	20190625_8060_067.lcd	(+)424.3>184.05@27V		Positive	424.3	184.05	27	3	11.9967	2193.93
NotDeisotoped	Lung_2	20190625_8060_068.lcd	(+)424.3>184.05@27V		Positive	424.3	184.05	27	3	11.9967	1087.29
NotDeisotoped	Liver_2	20190625_8060_069.lcd	(+)424.3>184.05@27V		Positive	424.3	184.05	27	3	11.9967	1946.55
NotDeisotoped	Liver_2	20190625_8060_070.lcd	(+)424.3>184.05@27V		Positive	424.3	184.05	27	3	11.9967	3181.02
NotDeisotoped	Brain_2	20190625_8060_071.lcd	(+)424.3>184.05@27V		Positive	424.3	184.05	27	3	11.9967	1411.52
NotDeisotoped	Brain_2	20190625_8060_072.lcd	(+)424.3>184.05@27V		Positive	424.3	184.05	27	3	11.9967	1668.56
NotDeisotoped	Spleen_3	20190625_8060_073.lcd	(+)424.3>184.05@27V		Positive	424.3	184.05	27	3	11.9967	1523.72
NotDeisotoped	Spleen_3	20190625_8060_074.lcd	(+)424.3>184.05@27V		Positive	424.3	184.05	27	3	11.9967	1915.7
NotDeisotoped	Lung_3	20190625_8060_075.lcd	(+)424.3>184.05@27V		Positive	424.3	184.05	27	3	11.9967	1703.72
NotDeisotoped	Lung_3	20190625_8060_076.lcd	(+)424.3>184.05@27V		Positive	424.3	184.05	27	3	11.9967	741.48
NotDeisotoped	Liver_3	20190625_8060_077.lcd	(+)424.3>184.05@27V		Positive	424.3	184.05	27	3	11.9967	0
NotDeisotoped	Liver_3	20190625_8060_078.lcd	(+)424.3>184.05@27V		Positive	424.3	184.05	27	3	11.9967	8726.33
NotDeisotoped	Brain_3	20190625_8060_079.lcd	(+)424.3>184.05@27V		Positive	424.3	184.05	27	3	11.9967	1079.27
NotDeisotoped	Brain_3	20190625_8060_080.lcd	(+)424.3>184.05@27V		Positive	424.3	184.05	27	3	11.9967	5061.72
NotDeisotoped	Spleen_4	20190625_8060_081.lcd	(+)424.3>184.05@27V		Positive	424.3	184.05	27	3	11.9967	3055.7
NotDeisotoped	Spleen_4	20190625_8060_082.lcd	(+)424.3>184.05@27V		Positive	424.3	184.05	27	3	11.9967	1693.42
NotDeisotoped	Lung_4	20190625_8060_083.lcd	(+)424.3>184.05@27V		Positive	424.3	184.05	27	3	11.9967	2318.03
NotDeisotoped	Lung_4	20190625_8060_084.lcd	(+)424.3>184.05@27V		Positive	424.3	184.05	27	3	11.9967	3936.89
NotDeisotoped	Liver_4	20190625_8060_085.lcd	(+)424.3>184.05@27V		Positive	424.3	184.05	27	3	11.9967	1120
NotDeisotoped	Liver_4	20190625_8060_086.lcd	(+)424.3>184.05@27V		Positive	424.3	184.05	27	3	11.9967	2139.78
NotDeisotoped	Brain_4	20190625_8060_087.lcd	(+)424.3>184.05@27V		Positive	424.3	184.05	27	3	11.9967	1461.72
NotDeisotoped	Brain_4	20190625_8060_088.lcd	(+)424.3>184.05@27V		Positive	424.3	184.05	27	3	11.9967	3303.22
NotDeisotoped	Spleen_5	20190625_8060_089.lcd	(+)424.3>184.05@27V		Positive	424.3	184.05	27	3	11.9967	943.5
NotDeisotoped	Spleen_5	20190625_8060_090.lcd	(+)424.3>184.05@27V		Positive	424.3	184.05	27	3	11.9967	1577.65
NotDeisotoped	Lung_5	20190625_8060_091.lcd	(+)424.3>184.05@27V		Positive	424.3	184.05	27	3	11.9967	449.702
NotDeisotoped	Lung_5	20190625_8060_092.lcd	(+)424.3>184.05@27V		Positive	424.3	184.05	27	3	11.9967	6657.18
NotDeisotoped	Liver_5	20190625_8060_093.lcd	(+)424.3>184.05@27V		Positive	424.3	184.05	27	3	11.9967	3023.72
NotDeisotoped	Liver_5	20190625_8060_094.lcd	(+)424.3>184.05@27V		Positive	424.3	184.05	27	3	11.9967	3183.6
NotDeisotoped	Brain_5	20190625_8060_095.lcd	(+)424.3>184.05@27V		Positive	424.3	184.05	27	3	11.9967	1343.52
NotDeisotoped	Brain_5	20190625_8060_096.lcd	(+)424.3>184.05@27V		Positive	424.3	184.05	27	3	11.9967	967.516
NotDeisotoped	All_Mix	20190625_8060_098.lcd	(+)424.3>184.05@27V		Positive	424.3	184.05	27	3	11.9967	981.995
NotDeisotoped	All_Mix	20190625_8060_099.lcd	(+)424.3>184.05@27V		Positive	424.3	184.05	27	3	11.9967	1332
NotDeisotoped	Spleen_1_5	20190625_8060_101.lcd	(+)424.3>184.05@27V		Positive	424.3	184.05	27	3	11.9967	1634.75
NotDeisotoped	Spleen_1_5	20190625_8060_102.lcd	(+)424.3>184.05@27V		Positive	424.3	184.05	27	3	11.9967	443.778
NotDeisotoped	Lung_1_5	20190625_8060_104.lcd	(+)424.3>184.05@27V		Positive	424.3	184.05	27	3	11.9967	1411.29
NotDeisotoped	Lung_1_5	20190625_8060_105.lcd	(+)424.3>184.05@27V		Positive	424.3	184.05	27	3	11.9967	4035.7
NotDeisotoped	Liver_1_5	20190625_8060_107.lcd	(+)424.3>184.05@27V		Positive	424.3	184.05	27	3	11.9967	1833.02
NotDeisotoped	Liver_1_5	20190625_8060_108.lcd	(+)424.3>184.05@27V		Positive	424.3	184.05	27	3	11.9967	277.722
NotDeisotoped	Brain_1_5	20190625_8060_110.lcd	(+)424.3>184.05@27V		Positive	424.3	184.05	27	3	11.9967	6968.71
NotDeisotoped	Brain_1_5	20190625_8060_111.lcd	(+)424.3>184.05@27V		Positive	424.3	184.05	27	3	11.9967	2211.33
NotDeisotoped	All_Mix	20190625_8060_002.lcd	(+)425.3>184.05@27V		Positive	425.3	184.05	27	12.0021	21.9978	15014
NotDeisotoped	All_Mix	20190625_8060_003.lcd	(+)425.3>184.05@27V		Positive	425.3	184.05	27	12.0021	21.9978	30467.3
NotDeisotoped	Spleen_1_5	20190625_8060_005.lcd	(+)425.3>184.05@27V		Positive	425.3	184.05	27	12.0021	21.9978	1300
NotDeisotoped	Spleen_1_5	20190625_8060_006.lcd	(+)425.3>184.05@27V		Positive	425.3	184.05	27	12.0021	21.9978	0
NotDeisotoped	Lung_1_5	20190625_8060_008.lcd	(+)425.3>184.05@27V		Positive	425.3	184.05	27	12.0021	21.9978	11859
NotDeisotoped	Lung_1_5	20190625_8060_009.lcd	(+)425.3>184.05@27V		Positive	425.3	184.05	27	12.0021	21.9978	5936
NotDeisotoped	Liver_1_5	20190625_8060_011.lcd	(+)425.3>184.05@27V		Positive	425.3	184.05	27	12.0021	21.9978	81940.5
NotDeisotoped	Liver_1_5	20190625_8060_012.lcd	(+)425.3>184.05@27V		Positive	425.3	184.05	27	12.0021	21.9978	90421.6
NotDeisotoped	Brain_1_5	20190625_8060_014.lcd	(+)425.3>184.05@27V		Positive	425.3	184.05	27	12.0021	21.9978	11074.6
NotDeisotoped	Brain_1_5	20190625_8060_015.lcd	(+)425.3>184.05@27V		Positive	425.3	184.05	27	12.0021	21.9978	14372
NotDeisotoped	Spleen_1	20190625_8060_017.lcd	(+)425.3>184.05@27V		Positive	425.3	184.05	27	12.0021	21.9978	0
NotDeisotoped	Spleen_1	20190625_8060_018.lcd	(+)425.3>184.05@27V		Positive	425.3	184.05	27	12.0021	21.9978	17636
NotDeisotoped	Lung_1	20190625_8060_019.lcd	(+)425.3>184.05@27V		Positive	425.3	184.05	27	12.0021	21.9978	1466
NotDeisotoped	Lung_1	20190625_8060_020.lcd	(+)425.3>184.05@27V		Positive	425.3	184.05	27	12.0021	21.9978	0
NotDeisotoped	Liver_1	20190625_8060_021.lcd	(+)425.3>184.05@27V		Positive	425.3	184.05	27	12.0021	21.9978	56438.6
NotDeisotoped	Liver_1	20190625_8060_022.lcd	(+)425.3>184.05@27V		Positive	425.3	184.05	27	12.0021	21.9978	62965.9
NotDeisotoped	Brain_1	20190625_8060_023.lcd	(+)425.3>184.05@27V		Positive	425.3	184.05	27	12.0021	21.9978	7148
NotDeisotoped	Brain_1	20190625_8060_024.lcd	(+)425.3>184.05@27V		Positive	425.3	184.05	27	12.0021	21.9978	14110
NotDeisotoped	Spleen_2	20190625_8060_025.lcd	(+)425.3>184.05@27V		Positive	425.3	184.05	27	12.0021	21.9978	2932
NotDeisotoped	Spleen_2	20190625_8060_026.lcd	(+)425.3>184.05@27V		Positive	425.3	184.05	27	12.0021	21.9978	11188.6
NotDeisotoped	Lung_2	20190625_8060_027.lcd	(+)425.3>184.05@27V		Positive	425.3	184.05	27	12.0021	21.9978	0
NotDeisotoped	Lung_2	20190625_8060_028.lcd	(+)425.3>184.05@27V		Positive	425.3	184.05	27	12.0021	21.9978	8798.93
NotDeisotoped	Liver_2	20190625_8060_029.lcd	(+)425.3>184.05@27V		Positive	425.3	184.05	27	12.0021	21.9978	76108.4
NotDeisotoped	Liver_2	20190625_8060_030.lcd	(+)425.3>184.05@27V		Positive	425.3	184.05	27	12.0021	21.9978	88846.7
NotDeisotoped	Brain_2	20190625_8060_031.lcd	(+)425.3>184.05@27V		Positive	425.3	184.05	27	12.0021	21.9978	15550
NotDeisotoped	Brain_2	20190625_8060_032.lcd	(+)425.3>184.05@27V		Positive	425.3	184.05	27	12.0021	21.9978	12042
NotDeisotoped	Spleen_3	20190625_8060_033.lcd	(+)425.3>184.05@27V		Positive	425.3	184.05	27	12.0021	21.9978	0
NotDeisotoped	Spleen_3	20190625_8060_034.lcd	(+)425.3>184.05@27V		Positive	425.3	184.05	27	12.0021	21.9978	0
NotDeisotoped	Lung_3	20190625_8060_035.lcd	(+)425.3>184.05@27V		Positive	425.3	184.05	27	12.0021	21.9978	5447.78
NotDeisotoped	Lung_3	20190625_8060_036.lcd	(+)425.3>184.05@27V		Positive	425.3	184.05	27	12.0021	21.9978	0
NotDeisotoped	Liver_3	20190625_8060_037.lcd	(+)425.3>184.05@27V		Positive	425.3	184.05	27	12.0021	21.9978	95460.7
NotDeisotoped	Liver_3	20190625_8060_038.lcd	(+)425.3>184.05@27V		Positive	425.3	184.05	27	12.0021	21.9978	124729
NotDeisotoped	Brain_3	20190625_8060_039.lcd	(+)425.3>184.05@27V		Positive	425.3	184.05	27	12.0021	21.9978	5864
NotDeisotoped	Brain_3	20190625_8060_040.lcd	(+)425.3>184.05@27V		Positive	425.3	184.05	27	12.0021	21.9978	14084
NotDeisotoped	Spleen_4	20190625_8060_041.lcd	(+)425.3>184.05@27V		Positive	425.3	184.05	27	12.0021	21.9978	8796
NotDeisotoped	Spleen_4	20190625_8060_042.lcd	(+)425.3>184.05@27V		Positive	425.3	184.05	27	12.0021	21.9978	0
NotDeisotoped	Lung_4	20190625_8060_043.lcd	(+)425.3>184.05@27V		Positive	425.3	184.05	27	12.0021	21.9978	11238
NotDeisotoped	Lung_4	20190625_8060_044.lcd	(+)425.3>184.05@27V		Positive	425.3	184.05	27	12.0021	21.9978	12336
NotDeisotoped	Liver_4	20190625_8060_045.lcd	(+)425.3>184.05@27V		Positive	425.3	184.05	27	12.0021	21.9978	76009.5
NotDeisotoped	Liver_4	20190625_8060_046.lcd	(+)425.3>184.05@27V		Positive	425.3	184.05	27	12.0021	21.9978	87968
NotDeisotoped	Brain_4	20190625_8060_047.lcd	(+)425.3>184.05@27V		Positive	425.3	184.05	27	12.0021	21.9978	5576
NotDeisotoped	Brain_4	20190625_8060_048.lcd	(+)425.3>184.05@27V		Positive	425.3	184.05	27	12.0021	21.9978	5432
NotDeisotoped	Spleen_5	20190625_8060_049.lcd	(+)425.3>184.05@27V		Positive	425.3	184.05	27	12.0021	21.9978	4305.78
NotDeisotoped	Spleen_5	20190625_8060_050.lcd	(+)425.3>184.05@27V		Positive	425.3	184.05	27	12.0021	21.9978	0
NotDeisotoped	Lung_5	20190625_8060_051.lcd	(+)425.3>184.05@27V		Positive	425.3	184.05	27	12.0021	21.9978	649.35
NotDeisotoped	Lung_5	20190625_8060_052.lcd	(+)425.3>184.05@27V		Positive	425.3	184.05	27	12.0021	21.9978	23349.9
NotDeisotoped	Liver_5	20190625_8060_053.lcd	(+)425.3>184.05@27V		Positive	425.3	184.05	27	12.0021	21.9978	131508
NotDeisotoped	Liver_5	20190625_8060_054.lcd	(+)425.3>184.05@27V		Positive	425.3	184.05	27	12.0021	21.9978	105498
NotDeisotoped	Brain_5	20190625_8060_055.lcd	(+)425.3>184.05@27V		Positive	425.3	184.05	27	12.0021	21.9978	19752
NotDeisotoped	Brain_5	20190625_8060_056.lcd	(+)425.3>184.05@27V		Positive	425.3	184.05	27	12.0021	21.9978	1466
NotDeisotoped	Spleen_1	20190625_8060_057.lcd	(+)425.3>184.05@27V		Positive	425.3	184.05	27	12.0021	21.9978	2964
NotDeisotoped	Spleen_1	20190625_8060_058.lcd	(+)425.3>184.05@27V		Positive	425.3	184.05	27	12.0021	21.9978	1014
NotDeisotoped	Lung_1	20190625_8060_059.lcd	(+)425.3>184.05@27V		Positive	425.3	184.05	27	12.0021	21.9978	0
NotDeisotoped	Lung_1	20190625_8060_060.lcd	(+)425.3>184.05@27V		Positive	425.3	184.05	27	12.0021	21.9978	3378
NotDeisotoped	Liver_1	20190625_8060_061.lcd	(+)425.3>184.05@27V		Positive	425.3	184.05	27	12.0021	21.9978	66124
NotDeisotoped	Liver_1	20190625_8060_062.lcd	(+)425.3>184.05@27V		Positive	425.3	184.05	27	12.0021	21.9978	73770.5
NotDeisotoped	Brain_1	20190625_8060_063.lcd	(+)425.3>184.05@27V		Positive	425.3	184.05	27	12.0021	21.9978	15133.8
NotDeisotoped	Brain_1	20190625_8060_064.lcd	(+)425.3>184.05@27V		Positive	425.3	184.05	27	12.0021	21.9978	10792
NotDeisotoped	Spleen_2	20190625_8060_065.lcd	(+)425.3>184.05@27V		Positive	425.3	184.05	27	12.0021	21.9978	0
NotDeisotoped	Spleen_2	20190625_8060_066.lcd	(+)425.3>184.05@27V		Positive	425.3	184.05	27	12.0021	21.9978	0
NotDeisotoped	Lung_2	20190625_8060_067.lcd	(+)425.3>184.05@27V		Positive	425.3	184.05	27	12.0021	21.9978	1322
NotDeisotoped	Lung_2	20190625_8060_068.lcd	(+)425.3>184.05@27V		Positive	425.3	184.05	27	12.0021	21.9978	8364
NotDeisotoped	Liver_2	20190625_8060_069.lcd	(+)425.3>184.05@27V		Positive	425.3	184.05	27	12.0021	21.9978	28116.2
NotDeisotoped	Liver_2	20190625_8060_070.lcd	(+)425.3>184.05@27V		Positive	425.3	184.05	27	12.0021	21.9978	60199.8
NotDeisotoped	Brain_2	20190625_8060_071.lcd	(+)425.3>184.05@27V		Positive	425.3	184.05	27	12.0021	21.9978	12057.8
NotDeisotoped	Brain_2	20190625_8060_072.lcd	(+)425.3>184.05@27V		Positive	425.3	184.05	27	12.0021	21.9978	1466
NotDeisotoped	Spleen_3	20190625_8060_073.lcd	(+)425.3>184.05@27V		Positive	425.3	184.05	27	12.0021	21.9978	4110
NotDeisotoped	Spleen_3	20190625_8060_074.lcd	(+)425.3>184.05@27V		Positive	425.3	184.05	27	12.0021	21.9978	2644
NotDeisotoped	Lung_3	20190625_8060_075.lcd	(+)425.3>184.05@27V		Positive	425.3	184.05	27	12.0021	21.9978	1504
NotDeisotoped	Lung_3	20190625_8060_076.lcd	(+)425.3>184.05@27V		Positive	425.3	184.05	27	12.0021	21.9978	0
NotDeisotoped	Liver_3	20190625_8060_077.lcd	(+)425.3>184.05@27V		Positive	425.3	184.05	27	12.0021	21.9978	148969
NotDeisotoped	Liver_3	20190625_8060_078.lcd	(+)425.3>184.05@27V		Positive	425.3	184.05	27	12.0021	21.9978	47151.4
NotDeisotoped	Brain_3	20190625_8060_079.lcd	(+)425.3>184.05@27V		Positive	425.3	184.05	27	12.0021	21.9978	15944
NotDeisotoped	Brain_3	20190625_8060_080.lcd	(+)425.3>184.05@27V		Positive	425.3	184.05	27	12.0021	21.9978	7540
NotDeisotoped	Spleen_4	20190625_8060_081.lcd	(+)425.3>184.05@27V		Positive	425.3	184.05	27	12.0021	21.9978	1466
NotDeisotoped	Spleen_4	20190625_8060_082.lcd	(+)425.3>184.05@27V		Positive	425.3	184.05	27	12.0021	21.9978	0
NotDeisotoped	Lung_4	20190625_8060_083.lcd	(+)425.3>184.05@27V		Positive	425.3	184.05	27	12.0021	21.9978	15870
NotDeisotoped	Lung_4	20190625_8060_084.lcd	(+)425.3>184.05@27V		Positive	425.3	184.05	27	12.0021	21.9978	6962
NotDeisotoped	Liver_4	20190625_8060_085.lcd	(+)425.3>184.05@27V		Positive	425.3	184.05	27	12.0021	21.9978	122514
NotDeisotoped	Liver_4	20190625_8060_086.lcd	(+)425.3>184.05@27V		Positive	425.3	184.05	27	12.0021	21.9978	125683
NotDeisotoped	Brain_4	20190625_8060_087.lcd	(+)425.3>184.05@27V		Positive	425.3	184.05	27	12.0021	21.9978	11796
NotDeisotoped	Brain_4	20190625_8060_088.lcd	(+)425.3>184.05@27V		Positive	425.3	184.05	27	12.0021	21.9978	4398
NotDeisotoped	Spleen_5	20190625_8060_089.lcd	(+)425.3>184.05@27V		Positive	425.3	184.05	27	12.0021	21.9978	4504
NotDeisotoped	Spleen_5	20190625_8060_090.lcd	(+)425.3>184.05@27V		Positive	425.3	184.05	27	12.0021	21.9978	14823
NotDeisotoped	Lung_5	20190625_8060_091.lcd	(+)425.3>184.05@27V		Positive	425.3	184.05	27	12.0021	21.9978	0
NotDeisotoped	Lung_5	20190625_8060_092.lcd	(+)425.3>184.05@27V		Positive	425.3	184.05	27	12.0021	21.9978	2644
NotDeisotoped	Liver_5	20190625_8060_093.lcd	(+)425.3>184.05@27V		Positive	425.3	184.05	27	12.0021	21.9978	141126
NotDeisotoped	Liver_5	20190625_8060_094.lcd	(+)425.3>184.05@27V		Positive	425.3	184.05	27	12.0021	21.9978	102341
NotDeisotoped	Brain_5	20190625_8060_095.lcd	(+)425.3>184.05@27V		Positive	425.3	184.05	27	12.0021	21.9978	5092
NotDeisotoped	Brain_5	20190625_8060_096.lcd	(+)425.3>184.05@27V		Positive	425.3	184.05	27	12.0021	21.9978	7042
NotDeisotoped	All_Mix	20190625_8060_098.lcd	(+)425.3>184.05@27V		Positive	425.3	184.05	27	12.0021	21.9978	6213.17
NotDeisotoped	All_Mix	20190625_8060_099.lcd	(+)425.3>184.05@27V		Positive	425.3	184.05	27	12.0021	21.9978	19392
NotDeisotoped	Spleen_1_5	20190625_8060_101.lcd	(+)425.3>184.05@27V		Positive	425.3	184.05	27	12.0021	21.9978	0
NotDeisotoped	Spleen_1_5	20190625_8060_102.lcd	(+)425.3>184.05@27V		Positive	425.3	184.05	27	12.0021	21.9978	0
NotDeisotoped	Lung_1_5	20190625_8060_104.lcd	(+)425.3>184.05@27V		Positive	425.3	184.05	27	12.0021	21.9978	5464
NotDeisotoped	Lung_1_5	20190625_8060_105.lcd	(+)425.3>184.05@27V		Positive	425.3	184.05	27	12.0021	21.9978	0
NotDeisotoped	Liver_1_5	20190625_8060_107.lcd	(+)425.3>184.05@27V		Positive	425.3	184.05	27	12.0021	21.9978	90316.2
NotDeisotoped	Liver_1_5	20190625_8060_108.lcd	(+)425.3>184.05@27V		Positive	425.3	184.05	27	12.0021	21.9978	86584.9
NotDeisotoped	Brain_1_5	20190625_8060_110.lcd	(+)425.3>184.05@27V		Positive	425.3	184.05	27	12.0021	21.9978	14084
NotDeisotoped	Brain_1_5	20190625_8060_111.lcd	(+)425.3>184.05@27V		Positive	425.3	184.05	27	12.0021	21.9978	10291.8
NotDeisotoped	All_Mix	20190625_8060_002.lcd	(-)426.2>339.2@20V		Negative	426.2	339.2	20	3.00082	8.99672	10004.7
NotDeisotoped	All_Mix	20190625_8060_003.lcd	(-)426.2>339.2@20V		Negative	426.2	339.2	20	3.00082	8.99672	13366.8
NotDeisotoped	Spleen_1_5	20190625_8060_005.lcd	(-)426.2>339.2@20V		Negative	426.2	339.2	20	3.00082	8.99672	3614.88
NotDeisotoped	Spleen_1_5	20190625_8060_006.lcd	(-)426.2>339.2@20V		Negative	426.2	339.2	20	3.00082	8.99672	8054.08
NotDeisotoped	Lung_1_5	20190625_8060_008.lcd	(-)426.2>339.2@20V		Negative	426.2	339.2	20	3.00082	8.99672	3140.35
NotDeisotoped	Lung_1_5	20190625_8060_009.lcd	(-)426.2>339.2@20V		Negative	426.2	339.2	20	3.00082	8.99672	3523.55
NotDeisotoped	Liver_1_5	20190625_8060_011.lcd	(-)426.2>339.2@20V		Negative	426.2	339.2	20	3.00082	8.99672	3725.77
NotDeisotoped	Liver_1_5	20190625_8060_012.lcd	(-)426.2>339.2@20V		Negative	426.2	339.2	20	3.00082	8.99672	3021.25
NotDeisotoped	Brain_1_5	20190625_8060_014.lcd	(-)426.2>339.2@20V		Negative	426.2	339.2	20	3.00082	8.99672	5214.65
NotDeisotoped	Brain_1_5	20190625_8060_015.lcd	(-)426.2>339.2@20V		Negative	426.2	339.2	20	3.00082	8.99672	14670.7
NotDeisotoped	Spleen_1	20190625_8060_017.lcd	(-)426.2>339.2@20V		Negative	426.2	339.2	20	3.00082	8.99672	12797.6
NotDeisotoped	Spleen_1	20190625_8060_018.lcd	(-)426.2>339.2@20V		Negative	426.2	339.2	20	3.00082	8.99672	14019.8
NotDeisotoped	Lung_1	20190625_8060_019.lcd	(-)426.2>339.2@20V		Negative	426.2	339.2	20	3.00082	8.99672	14239.5
NotDeisotoped	Lung_1	20190625_8060_020.lcd	(-)426.2>339.2@20V		Negative	426.2	339.2	20	3.00082	8.99672	37298.4
NotDeisotoped	Liver_1	20190625_8060_021.lcd	(-)426.2>339.2@20V		Negative	426.2	339.2	20	3.00082	8.99672	21542.1
NotDeisotoped	Liver_1	20190625_8060_022.lcd	(-)426.2>339.2@20V		Negative	426.2	339.2	20	3.00082	8.99672	16694.9
NotDeisotoped	Brain_1	20190625_8060_023.lcd	(-)426.2>339.2@20V		Negative	426.2	339.2	20	3.00082	8.99672	16356.9
NotDeisotoped	Brain_1	20190625_8060_024.lcd	(-)426.2>339.2@20V		Negative	426.2	339.2	20	3.00082	8.99672	19187.5
NotDeisotoped	Spleen_2	20190625_8060_025.lcd	(-)426.2>339.2@20V		Negative	426.2	339.2	20	3.00082	8.99672	12616.7
NotDeisotoped	Spleen_2	20190625_8060_026.lcd	(-)426.2>339.2@20V		Negative	426.2	339.2	20	3.00082	8.99672	15581.2
NotDeisotoped	Lung_2	20190625_8060_027.lcd	(-)426.2>339.2@20V		Negative	426.2	339.2	20	3.00082	8.99672	17221.2
NotDeisotoped	Lung_2	20190625_8060_028.lcd	(-)426.2>339.2@20V		Negative	426.2	339.2	20	3.00082	8.99672	21289
NotDeisotoped	Liver_2	20190625_8060_029.lcd	(-)426.2>339.2@20V		Negative	426.2	339.2	20	3.00082	8.99672	11304.9
NotDeisotoped	Liver_2	20190625_8060_030.lcd	(-)426.2>339.2@20V		Negative	426.2	339.2	20	3.00082	8.99672	21223.5
NotDeisotoped	Brain_2	20190625_8060_031.lcd	(-)426.2>339.2@20V		Negative	426.2	339.2	20	3.00082	8.99672	6272.78
NotDeisotoped	Brain_2	20190625_8060_032.lcd	(-)426.2>339.2@20V		Negative	426.2	339.2	20	3.00082	8.99672	13513.7
NotDeisotoped	Spleen_3	20190625_8060_033.lcd	(-)426.2>339.2@20V		Negative	426.2	339.2	20	3.00082	8.99672	19269.2
NotDeisotoped	Spleen_3	20190625_8060_034.lcd	(-)426.2>339.2@20V		Negative	426.2	339.2	20	3.00082	8.99672	15738.4
NotDeisotoped	Lung_3	20190625_8060_035.lcd	(-)426.2>339.2@20V		Negative	426.2	339.2	20	3.00082	8.99672	16436.5
NotDeisotoped	Lung_3	20190625_8060_036.lcd	(-)426.2>339.2@20V		Negative	426.2	339.2	20	3.00082	8.99672	12417.3
NotDeisotoped	Liver_3	20190625_8060_037.lcd	(-)426.2>339.2@20V		Negative	426.2	339.2	20	3.00082	8.99672	19554.2
NotDeisotoped	Liver_3	20190625_8060_038.lcd	(-)426.2>339.2@20V		Negative	426.2	339.2	20	3.00082	8.99672	10434.7
NotDeisotoped	Brain_3	20190625_8060_039.lcd	(-)426.2>339.2@20V		Negative	426.2	339.2	20	3.00082	8.99672	12500.1
NotDeisotoped	Brain_3	20190625_8060_040.lcd	(-)426.2>339.2@20V		Negative	426.2	339.2	20	3.00082	8.99672	16951.9
NotDeisotoped	Spleen_4	20190625_8060_041.lcd	(-)426.2>339.2@20V		Negative	426.2	339.2	20	3.00082	8.99672	7272.08
NotDeisotoped	Spleen_4	20190625_8060_042.lcd	(-)426.2>339.2@20V		Negative	426.2	339.2	20	3.00082	8.99672	4148.52
NotDeisotoped	Lung_4	20190625_8060_043.lcd	(-)426.2>339.2@20V		Negative	426.2	339.2	20	3.00082	8.99672	3998.58
NotDeisotoped	Lung_4	20190625_8060_044.lcd	(-)426.2>339.2@20V		Negative	426.2	339.2	20	3.00082	8.99672	8188.61
NotDeisotoped	Liver_4	20190625_8060_045.lcd	(-)426.2>339.2@20V		Negative	426.2	339.2	20	3.00082	8.99672	2409.63
NotDeisotoped	Liver_4	20190625_8060_046.lcd	(-)426.2>339.2@20V		Negative	426.2	339.2	20	3.00082	8.99672	6917.27
NotDeisotoped	Brain_4	20190625_8060_047.lcd	(-)426.2>339.2@20V		Negative	426.2	339.2	20	3.00082	8.99672	9112.35
NotDeisotoped	Brain_4	20190625_8060_048.lcd	(-)426.2>339.2@20V		Negative	426.2	339.2	20	3.00082	8.99672	9308
NotDeisotoped	Spleen_5	20190625_8060_049.lcd	(-)426.2>339.2@20V		Negative	426.2	339.2	20	3.00082	8.99672	12216.4
NotDeisotoped	Spleen_5	20190625_8060_050.lcd	(-)426.2>339.2@20V		Negative	426.2	339.2	20	3.00082	8.99672	8538.97
NotDeisotoped	Lung_5	20190625_8060_051.lcd	(-)426.2>339.2@20V		Negative	426.2	339.2	20	3.00082	8.99672	7506.19
NotDeisotoped	Lung_5	20190625_8060_052.lcd	(-)426.2>339.2@20V		Negative	426.2	339.2	20	3.00082	8.99672	7237.73
NotDeisotoped	Liver_5	20190625_8060_053.lcd	(-)426.2>339.2@20V		Negative	426.2	339.2	20	3.00082	8.99672	9780.66
NotDeisotoped	Liver_5	20190625_8060_054.lcd	(-)426.2>339.2@20V		Negative	426.2	339.2	20	3.00082	8.99672	14011.3
NotDeisotoped	Brain_5	20190625_8060_055.lcd	(-)426.2>339.2@20V		Negative	426.2	339.2	20	3.00082	8.99672	15297
NotDeisotoped	Brain_5	20190625_8060_056.lcd	(-)426.2>339.2@20V		Negative	426.2	339.2	20	3.00082	8.99672	22792.8
NotDeisotoped	Spleen_1	20190625_8060_057.lcd	(-)426.2>339.2@20V		Negative	426.2	339.2	20	3.00082	8.99672	6894.45
NotDeisotoped	Spleen_1	20190625_8060_058.lcd	(-)426.2>339.2@20V		Negative	426.2	339.2	20	3.00082	8.99672	13739
NotDeisotoped	Lung_1	20190625_8060_059.lcd	(-)426.2>339.2@20V		Negative	426.2	339.2	20	3.00082	8.99672	16575.3
NotDeisotoped	Lung_1	20190625_8060_060.lcd	(-)426.2>339.2@20V		Negative	426.2	339.2	20	3.00082	8.99672	10101.9
NotDeisotoped	Liver_1	20190625_8060_061.lcd	(-)426.2>339.2@20V		Negative	426.2	339.2	20	3.00082	8.99672	10282.8
NotDeisotoped	Liver_1	20190625_8060_062.lcd	(-)426.2>339.2@20V		Negative	426.2	339.2	20	3.00082	8.99672	12838.3
NotDeisotoped	Brain_1	20190625_8060_063.lcd	(-)426.2>339.2@20V		Negative	426.2	339.2	20	3.00082	8.99672	12257.6
NotDeisotoped	Brain_1	20190625_8060_064.lcd	(-)426.2>339.2@20V		Negative	426.2	339.2	20	3.00082	8.99672	8834.31
NotDeisotoped	Spleen_2	20190625_8060_065.lcd	(-)426.2>339.2@20V		Negative	426.2	339.2	20	3.00082	8.99672	7916.64
NotDeisotoped	Spleen_2	20190625_8060_066.lcd	(-)426.2>339.2@20V		Negative	426.2	339.2	20	3.00082	8.99672	10007.9
NotDeisotoped	Lung_2	20190625_8060_067.lcd	(-)426.2>339.2@20V		Negative	426.2	339.2	20	3.00082	8.99672	9493.8
NotDeisotoped	Lung_2	20190625_8060_068.lcd	(-)426.2>339.2@20V		Negative	426.2	339.2	20	3.00082	8.99672	3901.32
NotDeisotoped	Liver_2	20190625_8060_069.lcd	(-)426.2>339.2@20V		Negative	426.2	339.2	20	3.00082	8.99672	7226.42
NotDeisotoped	Liver_2	20190625_8060_070.lcd	(-)426.2>339.2@20V		Negative	426.2	339.2	20	3.00082	8.99672	5680.13
NotDeisotoped	Brain_2	20190625_8060_071.lcd	(-)426.2>339.2@20V		Negative	426.2	339.2	20	3.00082	8.99672	7250.44
NotDeisotoped	Brain_2	20190625_8060_072.lcd	(-)426.2>339.2@20V		Negative	426.2	339.2	20	3.00082	8.99672	9030.96
NotDeisotoped	Spleen_3	20190625_8060_073.lcd	(-)426.2>339.2@20V		Negative	426.2	339.2	20	3.00082	8.99672	12062.9
NotDeisotoped	Spleen_3	20190625_8060_074.lcd	(-)426.2>339.2@20V		Negative	426.2	339.2	20	3.00082	8.99672	4049.2
NotDeisotoped	Lung_3	20190625_8060_075.lcd	(-)426.2>339.2@20V		Negative	426.2	339.2	20	3.00082	8.99672	18364.8
NotDeisotoped	Lung_3	20190625_8060_076.lcd	(-)426.2>339.2@20V		Negative	426.2	339.2	20	3.00082	8.99672	15115.8
NotDeisotoped	Liver_3	20190625_8060_077.lcd	(-)426.2>339.2@20V		Negative	426.2	339.2	20	3.00082	8.99672	3509.16
NotDeisotoped	Liver_3	20190625_8060_078.lcd	(-)426.2>339.2@20V		Negative	426.2	339.2	20	3.00082	8.99672	1441.49
NotDeisotoped	Brain_3	20190625_8060_079.lcd	(-)426.2>339.2@20V		Negative	426.2	339.2	20	3.00082	8.99672	4154.93
NotDeisotoped	Brain_3	20190625_8060_080.lcd	(-)426.2>339.2@20V		Negative	426.2	339.2	20	3.00082	8.99672	13690.8
NotDeisotoped	Spleen_4	20190625_8060_081.lcd	(-)426.2>339.2@20V		Negative	426.2	339.2	20	3.00082	8.99672	11181.9
NotDeisotoped	Spleen_4	20190625_8060_082.lcd	(-)426.2>339.2@20V		Negative	426.2	339.2	20	3.00082	8.99672	11042.1
NotDeisotoped	Lung_4	20190625_8060_083.lcd	(-)426.2>339.2@20V		Negative	426.2	339.2	20	3.00082	8.99672	3379.48
NotDeisotoped	Lung_4	20190625_8060_084.lcd	(-)426.2>339.2@20V		Negative	426.2	339.2	20	3.00082	8.99672	6578.61
NotDeisotoped	Liver_4	20190625_8060_085.lcd	(-)426.2>339.2@20V		Negative	426.2	339.2	20	3.00082	8.99672	11190.6
NotDeisotoped	Liver_4	20190625_8060_086.lcd	(-)426.2>339.2@20V		Negative	426.2	339.2	20	3.00082	8.99672	6762.96
NotDeisotoped	Brain_4	20190625_8060_087.lcd	(-)426.2>339.2@20V		Negative	426.2	339.2	20	3.00082	8.99672	7679.04
NotDeisotoped	Brain_4	20190625_8060_088.lcd	(-)426.2>339.2@20V		Negative	426.2	339.2	20	3.00082	8.99672	11194
NotDeisotoped	Spleen_5	20190625_8060_089.lcd	(-)426.2>339.2@20V		Negative	426.2	339.2	20	3.00082	8.99672	13417.7
NotDeisotoped	Spleen_5	20190625_8060_090.lcd	(-)426.2>339.2@20V		Negative	426.2	339.2	20	3.00082	8.99672	6516.3
NotDeisotoped	Lung_5	20190625_8060_091.lcd	(-)426.2>339.2@20V		Negative	426.2	339.2	20	3.00082	8.99672	12409.2
NotDeisotoped	Lung_5	20190625_8060_092.lcd	(-)426.2>339.2@20V		Negative	426.2	339.2	20	3.00082	8.99672	8909.56
NotDeisotoped	Liver_5	20190625_8060_093.lcd	(-)426.2>339.2@20V		Negative	426.2	339.2	20	3.00082	8.99672	14159.5
NotDeisotoped	Liver_5	20190625_8060_094.lcd	(-)426.2>339.2@20V		Negative	426.2	339.2	20	3.00082	8.99672	12967.5
NotDeisotoped	Brain_5	20190625_8060_095.lcd	(-)426.2>339.2@20V		Negative	426.2	339.2	20	3.00082	8.99672	9759.3
NotDeisotoped	Brain_5	20190625_8060_096.lcd	(-)426.2>339.2@20V		Negative	426.2	339.2	20	3.00082	8.99672	13868.4
NotDeisotoped	All_Mix	20190625_8060_098.lcd	(-)426.2>339.2@20V		Negative	426.2	339.2	20	3.00082	8.99672	16256.9
NotDeisotoped	All_Mix	20190625_8060_099.lcd	(-)426.2>339.2@20V		Negative	426.2	339.2	20	3.00082	8.99672	8397.22
NotDeisotoped	Spleen_1_5	20190625_8060_101.lcd	(-)426.2>339.2@20V		Negative	426.2	339.2	20	3.00082	8.99672	4583.54
NotDeisotoped	Spleen_1_5	20190625_8060_102.lcd	(-)426.2>339.2@20V		Negative	426.2	339.2	20	3.00082	8.99672	12751.3
NotDeisotoped	Lung_1_5	20190625_8060_104.lcd	(-)426.2>339.2@20V		Negative	426.2	339.2	20	3.00082	8.99672	8545.76
NotDeisotoped	Lung_1_5	20190625_8060_105.lcd	(-)426.2>339.2@20V		Negative	426.2	339.2	20	3.00082	8.99672	5337.16
NotDeisotoped	Liver_1_5	20190625_8060_107.lcd	(-)426.2>339.2@20V		Negative	426.2	339.2	20	3.00082	8.99672	24698.3
NotDeisotoped	Liver_1_5	20190625_8060_108.lcd	(-)426.2>339.2@20V		Negative	426.2	339.2	20	3.00082	8.99672	18032.7
NotDeisotoped	Brain_1_5	20190625_8060_110.lcd	(-)426.2>339.2@20V		Negative	426.2	339.2	20	3.00082	8.99672	14555.4
NotDeisotoped	Brain_1_5	20190625_8060_111.lcd	(-)426.2>339.2@20V		Negative	426.2	339.2	20	3.00082	8.99672	12789.4
NotDeisotoped	All_Mix	20190625_8060_002.lcd	(+)426.25>285.25@20V	LPE_14:0	Positive	426.25	285.25	20	5.00097	13.989	8712.97
NotDeisotoped	All_Mix	20190625_8060_003.lcd	(+)426.25>285.25@20V	LPE_14:0	Positive	426.25	285.25	20	5.00097	13.989	5324.97
NotDeisotoped	Spleen_1_5	20190625_8060_005.lcd	(+)426.25>285.25@20V	LPE_14:0	Positive	426.25	285.25	20	5.00097	13.989	967.516
NotDeisotoped	Spleen_1_5	20190625_8060_006.lcd	(+)426.25>285.25@20V	LPE_14:0	Positive	426.25	285.25	20	5.00097	13.989	0
NotDeisotoped	Lung_1_5	20190625_8060_008.lcd	(+)426.25>285.25@20V	LPE_14:0	Positive	426.25	285.25	20	5.00097	13.989	1936
NotDeisotoped	Lung_1_5	20190625_8060_009.lcd	(+)426.25>285.25@20V	LPE_14:0	Positive	426.25	285.25	20	5.00097	13.989	2904
NotDeisotoped	Liver_1_5	20190625_8060_011.lcd	(+)426.25>285.25@20V	LPE_14:0	Positive	426.25	285.25	20	5.00097	13.989	0
NotDeisotoped	Liver_1_5	20190625_8060_012.lcd	(+)426.25>285.25@20V	LPE_14:0	Positive	426.25	285.25	20	5.00097	13.989	0
NotDeisotoped	Brain_1_5	20190625_8060_014.lcd	(+)426.25>285.25@20V	LPE_14:0	Positive	426.25	285.25	20	5.00097	13.989	14036
NotDeisotoped	Brain_1_5	20190625_8060_015.lcd	(+)426.25>285.25@20V	LPE_14:0	Positive	426.25	285.25	20	5.00097	13.989	28077.3
NotDeisotoped	Spleen_1	20190625_8060_017.lcd	(+)426.25>285.25@20V	LPE_14:0	Positive	426.25	285.25	20	5.00097	13.989	3872
NotDeisotoped	Spleen_1	20190625_8060_018.lcd	(+)426.25>285.25@20V	LPE_14:0	Positive	426.25	285.25	20	5.00097	13.989	2903.52
NotDeisotoped	Lung_1	20190625_8060_019.lcd	(+)426.25>285.25@20V	LPE_14:0	Positive	426.25	285.25	20	5.00097	13.989	0
NotDeisotoped	Lung_1	20190625_8060_020.lcd	(+)426.25>285.25@20V	LPE_14:0	Positive	426.25	285.25	20	5.00097	13.989	2904
NotDeisotoped	Liver_1	20190625_8060_021.lcd	(+)426.25>285.25@20V	LPE_14:0	Positive	426.25	285.25	20	5.00097	13.989	0
NotDeisotoped	Liver_1	20190625_8060_022.lcd	(+)426.25>285.25@20V	LPE_14:0	Positive	426.25	285.25	20	5.00097	13.989	0
NotDeisotoped	Brain_1	20190625_8060_023.lcd	(+)426.25>285.25@20V	LPE_14:0	Positive	426.25	285.25	20	5.00097	13.989	14521.5
NotDeisotoped	Brain_1	20190625_8060_024.lcd	(+)426.25>285.25@20V	LPE_14:0	Positive	426.25	285.25	20	5.00097	13.989	21299.4
NotDeisotoped	Spleen_2	20190625_8060_025.lcd	(+)426.25>285.25@20V	LPE_14:0	Positive	426.25	285.25	20	5.00097	13.989	968
NotDeisotoped	Spleen_2	20190625_8060_026.lcd	(+)426.25>285.25@20V	LPE_14:0	Positive	426.25	285.25	20	5.00097	13.989	2903.52
NotDeisotoped	Lung_2	20190625_8060_027.lcd	(+)426.25>285.25@20V	LPE_14:0	Positive	426.25	285.25	20	5.00097	13.989	15797.9
NotDeisotoped	Lung_2	20190625_8060_028.lcd	(+)426.25>285.25@20V	LPE_14:0	Positive	426.25	285.25	20	5.00097	13.989	4840
NotDeisotoped	Liver_2	20190625_8060_029.lcd	(+)426.25>285.25@20V	LPE_14:0	Positive	426.25	285.25	20	5.00097	13.989	0
NotDeisotoped	Liver_2	20190625_8060_030.lcd	(+)426.25>285.25@20V	LPE_14:0	Positive	426.25	285.25	20	5.00097	13.989	0
NotDeisotoped	Brain_2	20190625_8060_031.lcd	(+)426.25>285.25@20V	LPE_14:0	Positive	426.25	285.25	20	5.00097	13.989	22821.9
NotDeisotoped	Brain_2	20190625_8060_032.lcd	(+)426.25>285.25@20V	LPE_14:0	Positive	426.25	285.25	20	5.00097	13.989	20606.2
NotDeisotoped	Spleen_3	20190625_8060_033.lcd	(+)426.25>285.25@20V	LPE_14:0	Positive	426.25	285.25	20	5.00097	13.989	4840
NotDeisotoped	Spleen_3	20190625_8060_034.lcd	(+)426.25>285.25@20V	LPE_14:0	Positive	426.25	285.25	20	5.00097	13.989	2904
NotDeisotoped	Lung_3	20190625_8060_035.lcd	(+)426.25>285.25@20V	LPE_14:0	Positive	426.25	285.25	20	5.00097	13.989	3871.52
NotDeisotoped	Lung_3	20190625_8060_036.lcd	(+)426.25>285.25@20V	LPE_14:0	Positive	426.25	285.25	20	5.00097	13.989	6616.48
NotDeisotoped	Liver_3	20190625_8060_037.lcd	(+)426.25>285.25@20V	LPE_14:0	Positive	426.25	285.25	20	5.00097	13.989	0
NotDeisotoped	Liver_3	20190625_8060_038.lcd	(+)426.25>285.25@20V	LPE_14:0	Positive	426.25	285.25	20	5.00097	13.989	0
NotDeisotoped	Brain_3	20190625_8060_039.lcd	(+)426.25>285.25@20V	LPE_14:0	Positive	426.25	285.25	20	5.00097	13.989	27343
NotDeisotoped	Brain_3	20190625_8060_040.lcd	(+)426.25>285.25@20V	LPE_14:0	Positive	426.25	285.25	20	5.00097	13.989	30496.8
NotDeisotoped	Spleen_4	20190625_8060_041.lcd	(+)426.25>285.25@20V	LPE_14:0	Positive	426.25	285.25	20	5.00097	13.989	3460.21
NotDeisotoped	Spleen_4	20190625_8060_042.lcd	(+)426.25>285.25@20V	LPE_14:0	Positive	426.25	285.25	20	5.00097	13.989	1936
NotDeisotoped	Lung_4	20190625_8060_043.lcd	(+)426.25>285.25@20V	LPE_14:0	Positive	426.25	285.25	20	5.00097	13.989	2904
NotDeisotoped	Lung_4	20190625_8060_044.lcd	(+)426.25>285.25@20V	LPE_14:0	Positive	426.25	285.25	20	5.00097	13.989	5324
NotDeisotoped	Liver_4	20190625_8060_045.lcd	(+)426.25>285.25@20V	LPE_14:0	Positive	426.25	285.25	20	5.00097	13.989	0
NotDeisotoped	Liver_4	20190625_8060_046.lcd	(+)426.25>285.25@20V	LPE_14:0	Positive	426.25	285.25	20	5.00097	13.989	0
NotDeisotoped	Brain_4	20190625_8060_047.lcd	(+)426.25>285.25@20V	LPE_14:0	Positive	426.25	285.25	20	5.00097	13.989	35185.4
NotDeisotoped	Brain_4	20190625_8060_048.lcd	(+)426.25>285.25@20V	LPE_14:0	Positive	426.25	285.25	20	5.00097	13.989	19363.9
NotDeisotoped	Spleen_5	20190625_8060_049.lcd	(+)426.25>285.25@20V	LPE_14:0	Positive	426.25	285.25	20	5.00097	13.989	1451.52
NotDeisotoped	Spleen_5	20190625_8060_050.lcd	(+)426.25>285.25@20V	LPE_14:0	Positive	426.25	285.25	20	5.00097	13.989	0
NotDeisotoped	Lung_5	20190625_8060_051.lcd	(+)426.25>285.25@20V	LPE_14:0	Positive	426.25	285.25	20	5.00097	13.989	0
NotDeisotoped	Lung_5	20190625_8060_052.lcd	(+)426.25>285.25@20V	LPE_14:0	Positive	426.25	285.25	20	5.00097	13.989	4840
NotDeisotoped	Liver_5	20190625_8060_053.lcd	(+)426.25>285.25@20V	LPE_14:0	Positive	426.25	285.25	20	5.00097	13.989	0
NotDeisotoped	Liver_5	20190625_8060_054.lcd	(+)426.25>285.25@20V	LPE_14:0	Positive	426.25	285.25	20	5.00097	13.989	0
NotDeisotoped	Brain_5	20190625_8060_055.lcd	(+)426.25>285.25@20V	LPE_14:0	Positive	426.25	285.25	20	5.00097	13.989	22780.4
NotDeisotoped	Brain_5	20190625_8060_056.lcd	(+)426.25>285.25@20V	LPE_14:0	Positive	426.25	285.25	20	5.00097	13.989	23719.4
NotDeisotoped	Spleen_1	20190625_8060_057.lcd	(+)426.25>285.25@20V	LPE_14:0	Positive	426.25	285.25	20	5.00097	13.989	7745.45
NotDeisotoped	Spleen_1	20190625_8060_058.lcd	(+)426.25>285.25@20V	LPE_14:0	Positive	426.25	285.25	20	5.00097	13.989	4840.48
NotDeisotoped	Lung_1	20190625_8060_059.lcd	(+)426.25>285.25@20V	LPE_14:0	Positive	426.25	285.25	20	5.00097	13.989	1936.97
NotDeisotoped	Lung_1	20190625_8060_060.lcd	(+)426.25>285.25@20V	LPE_14:0	Positive	426.25	285.25	20	5.00097	13.989	9195.52
NotDeisotoped	Liver_1	20190625_8060_061.lcd	(+)426.25>285.25@20V	LPE_14:0	Positive	426.25	285.25	20	5.00097	13.989	0
NotDeisotoped	Liver_1	20190625_8060_062.lcd	(+)426.25>285.25@20V	LPE_14:0	Positive	426.25	285.25	20	5.00097	13.989	0
NotDeisotoped	Brain_1	20190625_8060_063.lcd	(+)426.25>285.25@20V	LPE_14:0	Positive	426.25	285.25	20	5.00097	13.989	21784.8
NotDeisotoped	Brain_1	20190625_8060_064.lcd	(+)426.25>285.25@20V	LPE_14:0	Positive	426.25	285.25	20	5.00097	13.989	27593.8
NotDeisotoped	Spleen_2	20190625_8060_065.lcd	(+)426.25>285.25@20V	LPE_14:0	Positive	426.25	285.25	20	5.00097	13.989	5324
NotDeisotoped	Spleen_2	20190625_8060_066.lcd	(+)426.25>285.25@20V	LPE_14:0	Positive	426.25	285.25	20	5.00097	13.989	1452
NotDeisotoped	Lung_2	20190625_8060_067.lcd	(+)426.25>285.25@20V	LPE_14:0	Positive	426.25	285.25	20	5.00097	13.989	2903.52
NotDeisotoped	Lung_2	20190625_8060_068.lcd	(+)426.25>285.25@20V	LPE_14:0	Positive	426.25	285.25	20	5.00097	13.989	3871.52
NotDeisotoped	Liver_2	20190625_8060_069.lcd	(+)426.25>285.25@20V	LPE_14:0	Positive	426.25	285.25	20	5.00097	13.989	0
NotDeisotoped	Liver_2	20190625_8060_070.lcd	(+)426.25>285.25@20V	LPE_14:0	Positive	426.25	285.25	20	5.00097	13.989	0
NotDeisotoped	Brain_2	20190625_8060_071.lcd	(+)426.25>285.25@20V	LPE_14:0	Positive	426.25	285.25	20	5.00097	13.989	32920.7
NotDeisotoped	Brain_2	20190625_8060_072.lcd	(+)426.25>285.25@20V	LPE_14:0	Positive	426.25	285.25	20	5.00097	13.989	17641.5
NotDeisotoped	Spleen_3	20190625_8060_073.lcd	(+)426.25>285.25@20V	LPE_14:0	Positive	426.25	285.25	20	5.00097	13.989	0
NotDeisotoped	Spleen_3	20190625_8060_074.lcd	(+)426.25>285.25@20V	LPE_14:0	Positive	426.25	285.25	20	5.00097	13.989	5809.94
NotDeisotoped	Lung_3	20190625_8060_075.lcd	(+)426.25>285.25@20V	LPE_14:0	Positive	426.25	285.25	20	5.00097	13.989	10165.9
NotDeisotoped	Lung_3	20190625_8060_076.lcd	(+)426.25>285.25@20V	LPE_14:0	Positive	426.25	285.25	20	5.00097	13.989	3388
NotDeisotoped	Liver_3	20190625_8060_077.lcd	(+)426.25>285.25@20V	LPE_14:0	Positive	426.25	285.25	20	5.00097	13.989	0
NotDeisotoped	Liver_3	20190625_8060_078.lcd	(+)426.25>285.25@20V	LPE_14:0	Positive	426.25	285.25	20	5.00097	13.989	0
NotDeisotoped	Brain_3	20190625_8060_079.lcd	(+)426.25>285.25@20V	LPE_14:0	Positive	426.25	285.25	20	5.00097	13.989	15006.4
NotDeisotoped	Brain_3	20190625_8060_080.lcd	(+)426.25>285.25@20V	LPE_14:0	Positive	426.25	285.25	20	5.00097	13.989	29529.8
NotDeisotoped	Spleen_4	20190625_8060_081.lcd	(+)426.25>285.25@20V	LPE_14:0	Positive	426.25	285.25	20	5.00097	13.989	1936
NotDeisotoped	Spleen_4	20190625_8060_082.lcd	(+)426.25>285.25@20V	LPE_14:0	Positive	426.25	285.25	20	5.00097	13.989	1936
NotDeisotoped	Lung_4	20190625_8060_083.lcd	(+)426.25>285.25@20V	LPE_14:0	Positive	426.25	285.25	20	5.00097	13.989	5808.97
NotDeisotoped	Lung_4	20190625_8060_084.lcd	(+)426.25>285.25@20V	LPE_14:0	Positive	426.25	285.25	20	5.00097	13.989	9682.42
NotDeisotoped	Liver_4	20190625_8060_085.lcd	(+)426.25>285.25@20V	LPE_14:0	Positive	426.25	285.25	20	5.00097	13.989	0
NotDeisotoped	Liver_4	20190625_8060_086.lcd	(+)426.25>285.25@20V	LPE_14:0	Positive	426.25	285.25	20	5.00097	13.989	0
NotDeisotoped	Brain_4	20190625_8060_087.lcd	(+)426.25>285.25@20V	LPE_14:0	Positive	426.25	285.25	20	5.00097	13.989	17426.9
NotDeisotoped	Brain_4	20190625_8060_088.lcd	(+)426.25>285.25@20V	LPE_14:0	Positive	426.25	285.25	20	5.00097	13.989	18394.4
NotDeisotoped	Spleen_5	20190625_8060_089.lcd	(+)426.25>285.25@20V	LPE_14:0	Positive	426.25	285.25	20	5.00097	13.989	967.516
NotDeisotoped	Spleen_5	20190625_8060_090.lcd	(+)426.25>285.25@20V	LPE_14:0	Positive	426.25	285.25	20	5.00097	13.989	0
NotDeisotoped	Lung_5	20190625_8060_091.lcd	(+)426.25>285.25@20V	LPE_14:0	Positive	426.25	285.25	20	5.00097	13.989	0
NotDeisotoped	Lung_5	20190625_8060_092.lcd	(+)426.25>285.25@20V	LPE_14:0	Positive	426.25	285.25	20	5.00097	13.989	2904.48
NotDeisotoped	Liver_5	20190625_8060_093.lcd	(+)426.25>285.25@20V	LPE_14:0	Positive	426.25	285.25	20	5.00097	13.989	0
NotDeisotoped	Liver_5	20190625_8060_094.lcd	(+)426.25>285.25@20V	LPE_14:0	Positive	426.25	285.25	20	5.00097	13.989	0
NotDeisotoped	Brain_5	20190625_8060_095.lcd	(+)426.25>285.25@20V	LPE_14:0	Positive	426.25	285.25	20	5.00097	13.989	5324.48
NotDeisotoped	Brain_5	20190625_8060_096.lcd	(+)426.25>285.25@20V	LPE_14:0	Positive	426.25	285.25	20	5.00097	13.989	7743.52
NotDeisotoped	All_Mix	20190625_8060_098.lcd	(+)426.25>285.25@20V	LPE_14:0	Positive	426.25	285.25	20	5.00097	13.989	967.032
NotDeisotoped	All_Mix	20190625_8060_099.lcd	(+)426.25>285.25@20V	LPE_14:0	Positive	426.25	285.25	20	5.00097	13.989	2904
NotDeisotoped	Spleen_1_5	20190625_8060_101.lcd	(+)426.25>285.25@20V	LPE_14:0	Positive	426.25	285.25	20	5.00097	13.989	12101.5
NotDeisotoped	Spleen_1_5	20190625_8060_102.lcd	(+)426.25>285.25@20V	LPE_14:0	Positive	426.25	285.25	20	5.00097	13.989	1936
NotDeisotoped	Lung_1_5	20190625_8060_104.lcd	(+)426.25>285.25@20V	LPE_14:0	Positive	426.25	285.25	20	5.00097	13.989	0
NotDeisotoped	Lung_1_5	20190625_8060_105.lcd	(+)426.25>285.25@20V	LPE_14:0	Positive	426.25	285.25	20	5.00097	13.989	1452
NotDeisotoped	Liver_1_5	20190625_8060_107.lcd	(+)426.25>285.25@20V	LPE_14:0	Positive	426.25	285.25	20	5.00097	13.989	0
NotDeisotoped	Liver_1_5	20190625_8060_108.lcd	(+)426.25>285.25@20V	LPE_14:0	Positive	426.25	285.25	20	5.00097	13.989	0
NotDeisotoped	Brain_1_5	20190625_8060_110.lcd	(+)426.25>285.25@20V	LPE_14:0	Positive	426.25	285.25	20	5.00097	13.989	17912.8
NotDeisotoped	Brain_1_5	20190625_8060_111.lcd	(+)426.25>285.25@20V	LPE_14:0	Positive	426.25	285.25	20	5.00097	13.989	14037.5
NotDeisotoped	All_Mix	20190625_8060_002.lcd	(+)426.3>184.05@27V		Positive	426.3	184.05	27	3	11.9967	0
NotDeisotoped	All_Mix	20190625_8060_003.lcd	(+)426.3>184.05@27V		Positive	426.3	184.05	27	3	11.9967	304
NotDeisotoped	Spleen_1_5	20190625_8060_005.lcd	(+)426.3>184.05@27V		Positive	426.3	184.05	27	3	11.9967	0
NotDeisotoped	Spleen_1_5	20190625_8060_006.lcd	(+)426.3>184.05@27V		Positive	426.3	184.05	27	3	11.9967	152
NotDeisotoped	Lung_1_5	20190625_8060_008.lcd	(+)426.3>184.05@27V		Positive	426.3	184.05	27	3	11.9967	0
NotDeisotoped	Lung_1_5	20190625_8060_009.lcd	(+)426.3>184.05@27V		Positive	426.3	184.05	27	3	11.9967	0
NotDeisotoped	Liver_1_5	20190625_8060_011.lcd	(+)426.3>184.05@27V		Positive	426.3	184.05	27	3	11.9967	0
NotDeisotoped	Liver_1_5	20190625_8060_012.lcd	(+)426.3>184.05@27V		Positive	426.3	184.05	27	3	11.9967	0
NotDeisotoped	Brain_1_5	20190625_8060_014.lcd	(+)426.3>184.05@27V		Positive	426.3	184.05	27	3	11.9967	0
NotDeisotoped	Brain_1_5	20190625_8060_015.lcd	(+)426.3>184.05@27V		Positive	426.3	184.05	27	3	11.9967	0
NotDeisotoped	Spleen_1	20190625_8060_017.lcd	(+)426.3>184.05@27V		Positive	426.3	184.05	27	3	11.9967	3281.45
NotDeisotoped	Spleen_1	20190625_8060_018.lcd	(+)426.3>184.05@27V		Positive	426.3	184.05	27	3	11.9967	0
NotDeisotoped	Lung_1	20190625_8060_019.lcd	(+)426.3>184.05@27V		Positive	426.3	184.05	27	3	11.9967	0
NotDeisotoped	Lung_1	20190625_8060_020.lcd	(+)426.3>184.05@27V		Positive	426.3	184.05	27	3	11.9967	0
NotDeisotoped	Liver_1	20190625_8060_021.lcd	(+)426.3>184.05@27V		Positive	426.3	184.05	27	3	11.9967	0
NotDeisotoped	Liver_1	20190625_8060_022.lcd	(+)426.3>184.05@27V		Positive	426.3	184.05	27	3	11.9967	1184
NotDeisotoped	Brain_1	20190625_8060_023.lcd	(+)426.3>184.05@27V		Positive	426.3	184.05	27	3	11.9967	0
NotDeisotoped	Brain_1	20190625_8060_024.lcd	(+)426.3>184.05@27V		Positive	426.3	184.05	27	3	11.9967	0
NotDeisotoped	Spleen_2	20190625_8060_025.lcd	(+)426.3>184.05@27V		Positive	426.3	184.05	27	3	11.9967	0
NotDeisotoped	Spleen_2	20190625_8060_026.lcd	(+)426.3>184.05@27V		Positive	426.3	184.05	27	3	11.9967	403.596
NotDeisotoped	Lung_2	20190625_8060_027.lcd	(+)426.3>184.05@27V		Positive	426.3	184.05	27	3	11.9967	0
NotDeisotoped	Lung_2	20190625_8060_028.lcd	(+)426.3>184.05@27V		Positive	426.3	184.05	27	3	11.9967	0
NotDeisotoped	Liver_2	20190625_8060_029.lcd	(+)426.3>184.05@27V		Positive	426.3	184.05	27	3	11.9967	0
NotDeisotoped	Liver_2	20190625_8060_030.lcd	(+)426.3>184.05@27V		Positive	426.3	184.05	27	3	11.9967	152
NotDeisotoped	Brain_2	20190625_8060_031.lcd	(+)426.3>184.05@27V		Positive	426.3	184.05	27	3	11.9967	0
NotDeisotoped	Brain_2	20190625_8060_032.lcd	(+)426.3>184.05@27V		Positive	426.3	184.05	27	3	11.9967	0
NotDeisotoped	Spleen_3	20190625_8060_033.lcd	(+)426.3>184.05@27V		Positive	426.3	184.05	27	3	11.9967	808
NotDeisotoped	Spleen_3	20190625_8060_034.lcd	(+)426.3>184.05@27V		Positive	426.3	184.05	27	3	11.9967	0
NotDeisotoped	Lung_3	20190625_8060_035.lcd	(+)426.3>184.05@27V		Positive	426.3	184.05	27	3	11.9967	0
NotDeisotoped	Lung_3	20190625_8060_036.lcd	(+)426.3>184.05@27V		Positive	426.3	184.05	27	3	11.9967	0
NotDeisotoped	Liver_3	20190625_8060_037.lcd	(+)426.3>184.05@27V		Positive	426.3	184.05	27	3	11.9967	0
NotDeisotoped	Liver_3	20190625_8060_038.lcd	(+)426.3>184.05@27V		Positive	426.3	184.05	27	3	11.9967	0
NotDeisotoped	Brain_3	20190625_8060_039.lcd	(+)426.3>184.05@27V		Positive	426.3	184.05	27	3	11.9967	0
NotDeisotoped	Brain_3	20190625_8060_040.lcd	(+)426.3>184.05@27V		Positive	426.3	184.05	27	3	11.9967	0
NotDeisotoped	Spleen_4	20190625_8060_041.lcd	(+)426.3>184.05@27V		Positive	426.3	184.05	27	3	11.9967	0
NotDeisotoped	Spleen_4	20190625_8060_042.lcd	(+)426.3>184.05@27V		Positive	426.3	184.05	27	3	11.9967	228
NotDeisotoped	Lung_4	20190625_8060_043.lcd	(+)426.3>184.05@27V		Positive	426.3	184.05	27	3	11.9967	151.924
NotDeisotoped	Lung_4	20190625_8060_044.lcd	(+)426.3>184.05@27V		Positive	426.3	184.05	27	3	11.9967	0
NotDeisotoped	Liver_4	20190625_8060_045.lcd	(+)426.3>184.05@27V		Positive	426.3	184.05	27	3	11.9967	304
NotDeisotoped	Liver_4	20190625_8060_046.lcd	(+)426.3>184.05@27V		Positive	426.3	184.05	27	3	11.9967	0
NotDeisotoped	Brain_4	20190625_8060_047.lcd	(+)426.3>184.05@27V		Positive	426.3	184.05	27	3	11.9967	0
NotDeisotoped	Brain_4	20190625_8060_048.lcd	(+)426.3>184.05@27V		Positive	426.3	184.05	27	3	11.9967	0
NotDeisotoped	Spleen_5	20190625_8060_049.lcd	(+)426.3>184.05@27V		Positive	426.3	184.05	27	3	11.9967	0
NotDeisotoped	Spleen_5	20190625_8060_050.lcd	(+)426.3>184.05@27V		Positive	426.3	184.05	27	3	11.9967	0
NotDeisotoped	Lung_5	20190625_8060_051.lcd	(+)426.3>184.05@27V		Positive	426.3	184.05	27	3	11.9967	0
NotDeisotoped	Lung_5	20190625_8060_052.lcd	(+)426.3>184.05@27V		Positive	426.3	184.05	27	3	11.9967	0
NotDeisotoped	Liver_5	20190625_8060_053.lcd	(+)426.3>184.05@27V		Positive	426.3	184.05	27	3	11.9967	152
NotDeisotoped	Liver_5	20190625_8060_054.lcd	(+)426.3>184.05@27V		Positive	426.3	184.05	27	3	11.9967	963.924
NotDeisotoped	Brain_5	20190625_8060_055.lcd	(+)426.3>184.05@27V		Positive	426.3	184.05	27	3	11.9967	0
NotDeisotoped	Brain_5	20190625_8060_056.lcd	(+)426.3>184.05@27V		Positive	426.3	184.05	27	3	11.9967	0
NotDeisotoped	Spleen_1	20190625_8060_057.lcd	(+)426.3>184.05@27V		Positive	426.3	184.05	27	3	11.9967	0
NotDeisotoped	Spleen_1	20190625_8060_058.lcd	(+)426.3>184.05@27V		Positive	426.3	184.05	27	3	11.9967	0
NotDeisotoped	Lung_1	20190625_8060_059.lcd	(+)426.3>184.05@27V		Positive	426.3	184.05	27	3	11.9967	75.924
NotDeisotoped	Lung_1	20190625_8060_060.lcd	(+)426.3>184.05@27V		Positive	426.3	184.05	27	3	11.9967	0
NotDeisotoped	Liver_1	20190625_8060_061.lcd	(+)426.3>184.05@27V		Positive	426.3	184.05	27	3	11.9967	0
NotDeisotoped	Liver_1	20190625_8060_062.lcd	(+)426.3>184.05@27V		Positive	426.3	184.05	27	3	11.9967	304
NotDeisotoped	Brain_1	20190625_8060_063.lcd	(+)426.3>184.05@27V		Positive	426.3	184.05	27	3	11.9967	0
NotDeisotoped	Brain_1	20190625_8060_064.lcd	(+)426.3>184.05@27V		Positive	426.3	184.05	27	3	11.9967	0
NotDeisotoped	Spleen_2	20190625_8060_065.lcd	(+)426.3>184.05@27V		Positive	426.3	184.05	27	3	11.9967	0
NotDeisotoped	Spleen_2	20190625_8060_066.lcd	(+)426.3>184.05@27V		Positive	426.3	184.05	27	3	11.9967	75.924
NotDeisotoped	Lung_2	20190625_8060_067.lcd	(+)426.3>184.05@27V		Positive	426.3	184.05	27	3	11.9967	591.704
NotDeisotoped	Lung_2	20190625_8060_068.lcd	(+)426.3>184.05@27V		Positive	426.3	184.05	27	3	11.9967	0
NotDeisotoped	Liver_2	20190625_8060_069.lcd	(+)426.3>184.05@27V		Positive	426.3	184.05	27	3	11.9967	0
NotDeisotoped	Liver_2	20190625_8060_070.lcd	(+)426.3>184.05@27V		Positive	426.3	184.05	27	3	11.9967	0
NotDeisotoped	Brain_2	20190625_8060_071.lcd	(+)426.3>184.05@27V		Positive	426.3	184.05	27	3	11.9967	0
NotDeisotoped	Brain_2	20190625_8060_072.lcd	(+)426.3>184.05@27V		Positive	426.3	184.05	27	3	11.9967	0
NotDeisotoped	Spleen_3	20190625_8060_073.lcd	(+)426.3>184.05@27V		Positive	426.3	184.05	27	3	11.9967	0
NotDeisotoped	Spleen_3	20190625_8060_074.lcd	(+)426.3>184.05@27V		Positive	426.3	184.05	27	3	11.9967	0
NotDeisotoped	Lung_3	20190625_8060_075.lcd	(+)426.3>184.05@27V		Positive	426.3	184.05	27	3	11.9967	0
NotDeisotoped	Lung_3	20190625_8060_076.lcd	(+)426.3>184.05@27V		Positive	426.3	184.05	27	3	11.9967	0
NotDeisotoped	Liver_3	20190625_8060_077.lcd	(+)426.3>184.05@27V		Positive	426.3	184.05	27	3	11.9967	1441.14
NotDeisotoped	Liver_3	20190625_8060_078.lcd	(+)426.3>184.05@27V		Positive	426.3	184.05	27	3	11.9967	0
NotDeisotoped	Brain_3	20190625_8060_079.lcd	(+)426.3>184.05@27V		Positive	426.3	184.05	27	3	11.9967	0
NotDeisotoped	Brain_3	20190625_8060_080.lcd	(+)426.3>184.05@27V		Positive	426.3	184.05	27	3	11.9967	0
NotDeisotoped	Spleen_4	20190625_8060_081.lcd	(+)426.3>184.05@27V		Positive	426.3	184.05	27	3	11.9967	0
NotDeisotoped	Spleen_4	20190625_8060_082.lcd	(+)426.3>184.05@27V		Positive	426.3	184.05	27	3	11.9967	0
NotDeisotoped	Lung_4	20190625_8060_083.lcd	(+)426.3>184.05@27V		Positive	426.3	184.05	27	3	11.9967	304
NotDeisotoped	Lung_4	20190625_8060_084.lcd	(+)426.3>184.05@27V		Positive	426.3	184.05	27	3	11.9967	0
NotDeisotoped	Liver_4	20190625_8060_085.lcd	(+)426.3>184.05@27V		Positive	426.3	184.05	27	3	11.9967	0
NotDeisotoped	Liver_4	20190625_8060_086.lcd	(+)426.3>184.05@27V		Positive	426.3	184.05	27	3	11.9967	581.418
NotDeisotoped	Brain_4	20190625_8060_087.lcd	(+)426.3>184.05@27V		Positive	426.3	184.05	27	3	11.9967	0
NotDeisotoped	Brain_4	20190625_8060_088.lcd	(+)426.3>184.05@27V		Positive	426.3	184.05	27	3	11.9967	0
NotDeisotoped	Spleen_5	20190625_8060_089.lcd	(+)426.3>184.05@27V		Positive	426.3	184.05	27	3	11.9967	1029.78
NotDeisotoped	Spleen_5	20190625_8060_090.lcd	(+)426.3>184.05@27V		Positive	426.3	184.05	27	3	11.9967	1017.89
NotDeisotoped	Lung_5	20190625_8060_091.lcd	(+)426.3>184.05@27V		Positive	426.3	184.05	27	3	11.9967	304
NotDeisotoped	Lung_5	20190625_8060_092.lcd	(+)426.3>184.05@27V		Positive	426.3	184.05	27	3	11.9967	0
NotDeisotoped	Liver_5	20190625_8060_093.lcd	(+)426.3>184.05@27V		Positive	426.3	184.05	27	3	11.9967	0
NotDeisotoped	Liver_5	20190625_8060_094.lcd	(+)426.3>184.05@27V		Positive	426.3	184.05	27	3	11.9967	0
NotDeisotoped	Brain_5	20190625_8060_095.lcd	(+)426.3>184.05@27V		Positive	426.3	184.05	27	3	11.9967	0
NotDeisotoped	Brain_5	20190625_8060_096.lcd	(+)426.3>184.05@27V		Positive	426.3	184.05	27	3	11.9967	556
NotDeisotoped	All_Mix	20190625_8060_098.lcd	(+)426.3>184.05@27V		Positive	426.3	184.05	27	3	11.9967	0
NotDeisotoped	All_Mix	20190625_8060_099.lcd	(+)426.3>184.05@27V		Positive	426.3	184.05	27	3	11.9967	444
NotDeisotoped	Spleen_1_5	20190625_8060_101.lcd	(+)426.3>184.05@27V		Positive	426.3	184.05	27	3	11.9967	0
NotDeisotoped	Spleen_1_5	20190625_8060_102.lcd	(+)426.3>184.05@27V		Positive	426.3	184.05	27	3	11.9967	0
NotDeisotoped	Lung_1_5	20190625_8060_104.lcd	(+)426.3>184.05@27V		Positive	426.3	184.05	27	3	11.9967	581.418
NotDeisotoped	Lung_1_5	20190625_8060_105.lcd	(+)426.3>184.05@27V		Positive	426.3	184.05	27	3	11.9967	0
NotDeisotoped	Liver_1_5	20190625_8060_107.lcd	(+)426.3>184.05@27V		Positive	426.3	184.05	27	3	11.9967	0
NotDeisotoped	Liver_1_5	20190625_8060_108.lcd	(+)426.3>184.05@27V		Positive	426.3	184.05	27	3	11.9967	0
NotDeisotoped	Brain_1_5	20190625_8060_110.lcd	(+)426.3>184.05@27V		Positive	426.3	184.05	27	3	11.9967	0
NotDeisotoped	Brain_1_5	20190625_8060_111.lcd	(+)426.3>184.05@27V		Positive	426.3	184.05	27	3	11.9967	0
NotDeisotoped	All_Mix	20190625_8060_002.lcd	(+)436.3>295.3@20V	LPE_15:2 LPE_O-16:2	Positive	436.3	295.3	20	5.00167	14.9854	0
NotDeisotoped	All_Mix	20190625_8060_003.lcd	(+)436.3>295.3@20V	LPE_15:2 LPE_O-16:2	Positive	436.3	295.3	20	5.00167	14.9854	0
NotDeisotoped	Spleen_1_5	20190625_8060_005.lcd	(+)436.3>295.3@20V	LPE_15:2 LPE_O-16:2	Positive	436.3	295.3	20	5.00167	14.9854	0
NotDeisotoped	Spleen_1_5	20190625_8060_006.lcd	(+)436.3>295.3@20V	LPE_15:2 LPE_O-16:2	Positive	436.3	295.3	20	5.00167	14.9854	0
NotDeisotoped	Lung_1_5	20190625_8060_008.lcd	(+)436.3>295.3@20V	LPE_15:2 LPE_O-16:2	Positive	436.3	295.3	20	5.00167	14.9854	0
NotDeisotoped	Lung_1_5	20190625_8060_009.lcd	(+)436.3>295.3@20V	LPE_15:2 LPE_O-16:2	Positive	436.3	295.3	20	5.00167	14.9854	0
NotDeisotoped	Liver_1_5	20190625_8060_011.lcd	(+)436.3>295.3@20V	LPE_15:2 LPE_O-16:2	Positive	436.3	295.3	20	5.00167	14.9854	0
NotDeisotoped	Liver_1_5	20190625_8060_012.lcd	(+)436.3>295.3@20V	LPE_15:2 LPE_O-16:2	Positive	436.3	295.3	20	5.00167	14.9854	0
NotDeisotoped	Brain_1_5	20190625_8060_014.lcd	(+)436.3>295.3@20V	LPE_15:2 LPE_O-16:2	Positive	436.3	295.3	20	5.00167	14.9854	0
NotDeisotoped	Brain_1_5	20190625_8060_015.lcd	(+)436.3>295.3@20V	LPE_15:2 LPE_O-16:2	Positive	436.3	295.3	20	5.00167	14.9854	0
NotDeisotoped	Spleen_1	20190625_8060_017.lcd	(+)436.3>295.3@20V	LPE_15:2 LPE_O-16:2	Positive	436.3	295.3	20	5.00167	14.9854	0
NotDeisotoped	Spleen_1	20190625_8060_018.lcd	(+)436.3>295.3@20V	LPE_15:2 LPE_O-16:2	Positive	436.3	295.3	20	5.00167	14.9854	277.722
NotDeisotoped	Lung_1	20190625_8060_019.lcd	(+)436.3>295.3@20V	LPE_15:2 LPE_O-16:2	Positive	436.3	295.3	20	5.00167	14.9854	0
NotDeisotoped	Lung_1	20190625_8060_020.lcd	(+)436.3>295.3@20V	LPE_15:2 LPE_O-16:2	Positive	436.3	295.3	20	5.00167	14.9854	0
NotDeisotoped	Liver_1	20190625_8060_021.lcd	(+)436.3>295.3@20V	LPE_15:2 LPE_O-16:2	Positive	436.3	295.3	20	5.00167	14.9854	0
NotDeisotoped	Liver_1	20190625_8060_022.lcd	(+)436.3>295.3@20V	LPE_15:2 LPE_O-16:2	Positive	436.3	295.3	20	5.00167	14.9854	1184.59
NotDeisotoped	Brain_1	20190625_8060_023.lcd	(+)436.3>295.3@20V	LPE_15:2 LPE_O-16:2	Positive	436.3	295.3	20	5.00167	14.9854	0
NotDeisotoped	Brain_1	20190625_8060_024.lcd	(+)436.3>295.3@20V	LPE_15:2 LPE_O-16:2	Positive	436.3	295.3	20	5.00167	14.9854	0
NotDeisotoped	Spleen_2	20190625_8060_025.lcd	(+)436.3>295.3@20V	LPE_15:2 LPE_O-16:2	Positive	436.3	295.3	20	5.00167	14.9854	0
NotDeisotoped	Spleen_2	20190625_8060_026.lcd	(+)436.3>295.3@20V	LPE_15:2 LPE_O-16:2	Positive	436.3	295.3	20	5.00167	14.9854	0
NotDeisotoped	Lung_2	20190625_8060_027.lcd	(+)436.3>295.3@20V	LPE_15:2 LPE_O-16:2	Positive	436.3	295.3	20	5.00167	14.9854	0
NotDeisotoped	Lung_2	20190625_8060_028.lcd	(+)436.3>295.3@20V	LPE_15:2 LPE_O-16:2	Positive	436.3	295.3	20	5.00167	14.9854	2328
NotDeisotoped	Liver_2	20190625_8060_029.lcd	(+)436.3>295.3@20V	LPE_15:2 LPE_O-16:2	Positive	436.3	295.3	20	5.00167	14.9854	0
NotDeisotoped	Liver_2	20190625_8060_030.lcd	(+)436.3>295.3@20V	LPE_15:2 LPE_O-16:2	Positive	436.3	295.3	20	5.00167	14.9854	0
NotDeisotoped	Brain_2	20190625_8060_031.lcd	(+)436.3>295.3@20V	LPE_15:2 LPE_O-16:2	Positive	436.3	295.3	20	5.00167	14.9854	0
NotDeisotoped	Brain_2	20190625_8060_032.lcd	(+)436.3>295.3@20V	LPE_15:2 LPE_O-16:2	Positive	436.3	295.3	20	5.00167	14.9854	0
NotDeisotoped	Spleen_3	20190625_8060_033.lcd	(+)436.3>295.3@20V	LPE_15:2 LPE_O-16:2	Positive	436.3	295.3	20	5.00167	14.9854	0
NotDeisotoped	Spleen_3	20190625_8060_034.lcd	(+)436.3>295.3@20V	LPE_15:2 LPE_O-16:2	Positive	436.3	295.3	20	5.00167	14.9854	0
NotDeisotoped	Lung_3	20190625_8060_035.lcd	(+)436.3>295.3@20V	LPE_15:2 LPE_O-16:2	Positive	436.3	295.3	20	5.00167	14.9854	0
NotDeisotoped	Lung_3	20190625_8060_036.lcd	(+)436.3>295.3@20V	LPE_15:2 LPE_O-16:2	Positive	436.3	295.3	20	5.00167	14.9854	0
NotDeisotoped	Liver_3	20190625_8060_037.lcd	(+)436.3>295.3@20V	LPE_15:2 LPE_O-16:2	Positive	436.3	295.3	20	5.00167	14.9854	0
NotDeisotoped	Liver_3	20190625_8060_038.lcd	(+)436.3>295.3@20V	LPE_15:2 LPE_O-16:2	Positive	436.3	295.3	20	5.00167	14.9854	0
NotDeisotoped	Brain_3	20190625_8060_039.lcd	(+)436.3>295.3@20V	LPE_15:2 LPE_O-16:2	Positive	436.3	295.3	20	5.00167	14.9854	0
NotDeisotoped	Brain_3	20190625_8060_040.lcd	(+)436.3>295.3@20V	LPE_15:2 LPE_O-16:2	Positive	436.3	295.3	20	5.00167	14.9854	0
NotDeisotoped	Spleen_4	20190625_8060_041.lcd	(+)436.3>295.3@20V	LPE_15:2 LPE_O-16:2	Positive	436.3	295.3	20	5.00167	14.9854	0
NotDeisotoped	Spleen_4	20190625_8060_042.lcd	(+)436.3>295.3@20V	LPE_15:2 LPE_O-16:2	Positive	436.3	295.3	20	5.00167	14.9854	0
NotDeisotoped	Lung_4	20190625_8060_043.lcd	(+)436.3>295.3@20V	LPE_15:2 LPE_O-16:2	Positive	436.3	295.3	20	5.00167	14.9854	649.35
NotDeisotoped	Lung_4	20190625_8060_044.lcd	(+)436.3>295.3@20V	LPE_15:2 LPE_O-16:2	Positive	436.3	295.3	20	5.00167	14.9854	0
NotDeisotoped	Liver_4	20190625_8060_045.lcd	(+)436.3>295.3@20V	LPE_15:2 LPE_O-16:2	Positive	436.3	295.3	20	5.00167	14.9854	0
NotDeisotoped	Liver_4	20190625_8060_046.lcd	(+)436.3>295.3@20V	LPE_15:2 LPE_O-16:2	Positive	436.3	295.3	20	5.00167	14.9854	0
NotDeisotoped	Brain_4	20190625_8060_047.lcd	(+)436.3>295.3@20V	LPE_15:2 LPE_O-16:2	Positive	436.3	295.3	20	5.00167	14.9854	0
NotDeisotoped	Brain_4	20190625_8060_048.lcd	(+)436.3>295.3@20V	LPE_15:2 LPE_O-16:2	Positive	436.3	295.3	20	5.00167	14.9854	0
NotDeisotoped	Spleen_5	20190625_8060_049.lcd	(+)436.3>295.3@20V	LPE_15:2 LPE_O-16:2	Positive	436.3	295.3	20	5.00167	14.9854	0
NotDeisotoped	Spleen_5	20190625_8060_050.lcd	(+)436.3>295.3@20V	LPE_15:2 LPE_O-16:2	Positive	436.3	295.3	20	5.00167	14.9854	0
NotDeisotoped	Lung_5	20190625_8060_051.lcd	(+)436.3>295.3@20V	LPE_15:2 LPE_O-16:2	Positive	436.3	295.3	20	5.00167	14.9854	0
NotDeisotoped	Lung_5	20190625_8060_052.lcd	(+)436.3>295.3@20V	LPE_15:2 LPE_O-16:2	Positive	436.3	295.3	20	5.00167	14.9854	0
NotDeisotoped	Liver_5	20190625_8060_053.lcd	(+)436.3>295.3@20V	LPE_15:2 LPE_O-16:2	Positive	436.3	295.3	20	5.00167	14.9854	0
NotDeisotoped	Liver_5	20190625_8060_054.lcd	(+)436.3>295.3@20V	LPE_15:2 LPE_O-16:2	Positive	436.3	295.3	20	5.00167	14.9854	0
NotDeisotoped	Brain_5	20190625_8060_055.lcd	(+)436.3>295.3@20V	LPE_15:2 LPE_O-16:2	Positive	436.3	295.3	20	5.00167	14.9854	1615.6
NotDeisotoped	Brain_5	20190625_8060_056.lcd	(+)436.3>295.3@20V	LPE_15:2 LPE_O-16:2	Positive	436.3	295.3	20	5.00167	14.9854	0
NotDeisotoped	Spleen_1	20190625_8060_057.lcd	(+)436.3>295.3@20V	LPE_15:2 LPE_O-16:2	Positive	436.3	295.3	20	5.00167	14.9854	0
NotDeisotoped	Spleen_1	20190625_8060_058.lcd	(+)436.3>295.3@20V	LPE_15:2 LPE_O-16:2	Positive	436.3	295.3	20	5.00167	14.9854	0
NotDeisotoped	Lung_1	20190625_8060_059.lcd	(+)436.3>295.3@20V	LPE_15:2 LPE_O-16:2	Positive	436.3	295.3	20	5.00167	14.9854	0
NotDeisotoped	Lung_1	20190625_8060_060.lcd	(+)436.3>295.3@20V	LPE_15:2 LPE_O-16:2	Positive	436.3	295.3	20	5.00167	14.9854	0
NotDeisotoped	Liver_1	20190625_8060_061.lcd	(+)436.3>295.3@20V	LPE_15:2 LPE_O-16:2	Positive	436.3	295.3	20	5.00167	14.9854	0
NotDeisotoped	Liver_1	20190625_8060_062.lcd	(+)436.3>295.3@20V	LPE_15:2 LPE_O-16:2	Positive	436.3	295.3	20	5.00167	14.9854	0
NotDeisotoped	Brain_1	20190625_8060_063.lcd	(+)436.3>295.3@20V	LPE_15:2 LPE_O-16:2	Positive	436.3	295.3	20	5.00167	14.9854	0
NotDeisotoped	Brain_1	20190625_8060_064.lcd	(+)436.3>295.3@20V	LPE_15:2 LPE_O-16:2	Positive	436.3	295.3	20	5.00167	14.9854	0
NotDeisotoped	Spleen_2	20190625_8060_065.lcd	(+)436.3>295.3@20V	LPE_15:2 LPE_O-16:2	Positive	436.3	295.3	20	5.00167	14.9854	0
NotDeisotoped	Spleen_2	20190625_8060_066.lcd	(+)436.3>295.3@20V	LPE_15:2 LPE_O-16:2	Positive	436.3	295.3	20	5.00167	14.9854	0
NotDeisotoped	Lung_2	20190625_8060_067.lcd	(+)436.3>295.3@20V	LPE_15:2 LPE_O-16:2	Positive	436.3	295.3	20	5.00167	14.9854	0
NotDeisotoped	Lung_2	20190625_8060_068.lcd	(+)436.3>295.3@20V	LPE_15:2 LPE_O-16:2	Positive	436.3	295.3	20	5.00167	14.9854	0
NotDeisotoped	Liver_2	20190625_8060_069.lcd	(+)436.3>295.3@20V	LPE_15:2 LPE_O-16:2	Positive	436.3	295.3	20	5.00167	14.9854	0
NotDeisotoped	Liver_2	20190625_8060_070.lcd	(+)436.3>295.3@20V	LPE_15:2 LPE_O-16:2	Positive	436.3	295.3	20	5.00167	14.9854	0
NotDeisotoped	Brain_2	20190625_8060_071.lcd	(+)436.3>295.3@20V	LPE_15:2 LPE_O-16:2	Positive	436.3	295.3	20	5.00167	14.9854	0
NotDeisotoped	Brain_2	20190625_8060_072.lcd	(+)436.3>295.3@20V	LPE_15:2 LPE_O-16:2	Positive	436.3	295.3	20	5.00167	14.9854	591.704
NotDeisotoped	Spleen_3	20190625_8060_073.lcd	(+)436.3>295.3@20V	LPE_15:2 LPE_O-16:2	Positive	436.3	295.3	20	5.00167	14.9854	0
NotDeisotoped	Spleen_3	20190625_8060_074.lcd	(+)436.3>295.3@20V	LPE_15:2 LPE_O-16:2	Positive	436.3	295.3	20	5.00167	14.9854	0
NotDeisotoped	Lung_3	20190625_8060_075.lcd	(+)436.3>295.3@20V	LPE_15:2 LPE_O-16:2	Positive	436.3	295.3	20	5.00167	14.9854	0
NotDeisotoped	Lung_3	20190625_8060_076.lcd	(+)436.3>295.3@20V	LPE_15:2 LPE_O-16:2	Positive	436.3	295.3	20	5.00167	14.9854	0
NotDeisotoped	Liver_3	20190625_8060_077.lcd	(+)436.3>295.3@20V	LPE_15:2 LPE_O-16:2	Positive	436.3	295.3	20	5.00167	14.9854	0
NotDeisotoped	Liver_3	20190625_8060_078.lcd	(+)436.3>295.3@20V	LPE_15:2 LPE_O-16:2	Positive	436.3	295.3	20	5.00167	14.9854	0
NotDeisotoped	Brain_3	20190625_8060_079.lcd	(+)436.3>295.3@20V	LPE_15:2 LPE_O-16:2	Positive	436.3	295.3	20	5.00167	14.9854	0
NotDeisotoped	Brain_3	20190625_8060_080.lcd	(+)436.3>295.3@20V	LPE_15:2 LPE_O-16:2	Positive	436.3	295.3	20	5.00167	14.9854	0
NotDeisotoped	Spleen_4	20190625_8060_081.lcd	(+)436.3>295.3@20V	LPE_15:2 LPE_O-16:2	Positive	436.3	295.3	20	5.00167	14.9854	0
NotDeisotoped	Spleen_4	20190625_8060_082.lcd	(+)436.3>295.3@20V	LPE_15:2 LPE_O-16:2	Positive	436.3	295.3	20	5.00167	14.9854	0
NotDeisotoped	Lung_4	20190625_8060_083.lcd	(+)436.3>295.3@20V	LPE_15:2 LPE_O-16:2	Positive	436.3	295.3	20	5.00167	14.9854	0
NotDeisotoped	Lung_4	20190625_8060_084.lcd	(+)436.3>295.3@20V	LPE_15:2 LPE_O-16:2	Positive	436.3	295.3	20	5.00167	14.9854	0
NotDeisotoped	Liver_4	20190625_8060_085.lcd	(+)436.3>295.3@20V	LPE_15:2 LPE_O-16:2	Positive	436.3	295.3	20	5.00167	14.9854	0
NotDeisotoped	Liver_4	20190625_8060_086.lcd	(+)436.3>295.3@20V	LPE_15:2 LPE_O-16:2	Positive	436.3	295.3	20	5.00167	14.9854	0
NotDeisotoped	Brain_4	20190625_8060_087.lcd	(+)436.3>295.3@20V	LPE_15:2 LPE_O-16:2	Positive	436.3	295.3	20	5.00167	14.9854	0
NotDeisotoped	Brain_4	20190625_8060_088.lcd	(+)436.3>295.3@20V	LPE_15:2 LPE_O-16:2	Positive	436.3	295.3	20	5.00167	14.9854	0
NotDeisotoped	Spleen_5	20190625_8060_089.lcd	(+)436.3>295.3@20V	LPE_15:2 LPE_O-16:2	Positive	436.3	295.3	20	5.00167	14.9854	0
NotDeisotoped	Spleen_5	20190625_8060_090.lcd	(+)436.3>295.3@20V	LPE_15:2 LPE_O-16:2	Positive	436.3	295.3	20	5.00167	14.9854	0
NotDeisotoped	Lung_5	20190625_8060_091.lcd	(+)436.3>295.3@20V	LPE_15:2 LPE_O-16:2	Positive	436.3	295.3	20	5.00167	14.9854	0
NotDeisotoped	Lung_5	20190625_8060_092.lcd	(+)436.3>295.3@20V	LPE_15:2 LPE_O-16:2	Positive	436.3	295.3	20	5.00167	14.9854	0
NotDeisotoped	Liver_5	20190625_8060_093.lcd	(+)436.3>295.3@20V	LPE_15:2 LPE_O-16:2	Positive	436.3	295.3	20	5.00167	14.9854	0
NotDeisotoped	Liver_5	20190625_8060_094.lcd	(+)436.3>295.3@20V	LPE_15:2 LPE_O-16:2	Positive	436.3	295.3	20	5.00167	14.9854	0
NotDeisotoped	Brain_5	20190625_8060_095.lcd	(+)436.3>295.3@20V	LPE_15:2 LPE_O-16:2	Positive	436.3	295.3	20	5.00167	14.9854	0
NotDeisotoped	Brain_5	20190625_8060_096.lcd	(+)436.3>295.3@20V	LPE_15:2 LPE_O-16:2	Positive	436.3	295.3	20	5.00167	14.9854	0
NotDeisotoped	All_Mix	20190625_8060_098.lcd	(+)436.3>295.3@20V	LPE_15:2 LPE_O-16:2	Positive	436.3	295.3	20	5.00167	14.9854	807.596
NotDeisotoped	All_Mix	20190625_8060_099.lcd	(+)436.3>295.3@20V	LPE_15:2 LPE_O-16:2	Positive	436.3	295.3	20	5.00167	14.9854	0
NotDeisotoped	Spleen_1_5	20190625_8060_101.lcd	(+)436.3>295.3@20V	LPE_15:2 LPE_O-16:2	Positive	436.3	295.3	20	5.00167	14.9854	0
NotDeisotoped	Spleen_1_5	20190625_8060_102.lcd	(+)436.3>295.3@20V	LPE_15:2 LPE_O-16:2	Positive	436.3	295.3	20	5.00167	14.9854	0
NotDeisotoped	Lung_1_5	20190625_8060_104.lcd	(+)436.3>295.3@20V	LPE_15:2 LPE_O-16:2	Positive	436.3	295.3	20	5.00167	14.9854	0
NotDeisotoped	Lung_1_5	20190625_8060_105.lcd	(+)436.3>295.3@20V	LPE_15:2 LPE_O-16:2	Positive	436.3	295.3	20	5.00167	14.9854	0
NotDeisotoped	Liver_1_5	20190625_8060_107.lcd	(+)436.3>295.3@20V	LPE_15:2 LPE_O-16:2	Positive	436.3	295.3	20	5.00167	14.9854	0
NotDeisotoped	Liver_1_5	20190625_8060_108.lcd	(+)436.3>295.3@20V	LPE_15:2 LPE_O-16:2	Positive	436.3	295.3	20	5.00167	14.9854	0
NotDeisotoped	Brain_1_5	20190625_8060_110.lcd	(+)436.3>295.3@20V	LPE_15:2 LPE_O-16:2	Positive	436.3	295.3	20	5.00167	14.9854	0
[truncated: 139,201 more rows]

## Sheet: after_deisotoping
IsDeisotoped	SampleName	FileName	Target	PutativeCompoundNames	Polarity	Q1	Q3	CE	Chromatogram_StartTime	Chromatogram_EndTime	Chromatogram_TotalArea
Deisotoped	All_Mix	20190625_8060_002.lcd	(+)380.2>239.2@20V		Positive	380.2	239.2	20	5.0008	11.9974	0
Deisotoped	All_Mix	20190625_8060_003.lcd	(+)380.2>239.2@20V		Positive	380.2	239.2	20	5.0008	11.9974	0
Deisotoped	Spleen_1_5	20190625_8060_005.lcd	(+)380.2>239.2@20V		Positive	380.2	239.2	20	5.0008	11.9974	0
Deisotoped	Spleen_1_5	20190625_8060_006.lcd	(+)380.2>239.2@20V		Positive	380.2	239.2	20	5.0008	11.9974	0
Deisotoped	Lung_1_5	20190625_8060_008.lcd	(+)380.2>239.2@20V		Positive	380.2	239.2	20	5.0008	11.9974	0
Deisotoped	Lung_1_5	20190625_8060_009.lcd	(+)380.2>239.2@20V		Positive	380.2	239.2	20	5.0008	11.9974	0
Deisotoped	Liver_1_5	20190625_8060_011.lcd	(+)380.2>239.2@20V		Positive	380.2	239.2	20	5.0008	11.9974	0
Deisotoped	Liver_1_5	20190625_8060_012.lcd	(+)380.2>239.2@20V		Positive	380.2	239.2	20	5.0008	11.9974	0
Deisotoped	Brain_1_5	20190625_8060_014.lcd	(+)380.2>239.2@20V		Positive	380.2	239.2	20	5.0008	11.9974	592
Deisotoped	Brain_1_5	20190625_8060_015.lcd	(+)380.2>239.2@20V		Positive	380.2	239.2	20	5.0008	11.9974	0
Deisotoped	Spleen_1	20190625_8060_017.lcd	(+)380.2>239.2@20V		Positive	380.2	239.2	20	5.0008	11.9974	0
Deisotoped	Spleen_1	20190625_8060_018.lcd	(+)380.2>239.2@20V		Positive	380.2	239.2	20	5.0008	11.9974	1164
Deisotoped	Lung_1	20190625_8060_019.lcd	(+)380.2>239.2@20V		Positive	380.2	239.2	20	5.0008	11.9974	0
Deisotoped	Lung_1	20190625_8060_020.lcd	(+)380.2>239.2@20V		Positive	380.2	239.2	20	5.0008	11.9974	0
Deisotoped	Liver_1	20190625_8060_021.lcd	(+)380.2>239.2@20V		Positive	380.2	239.2	20	5.0008	11.9974	0
Deisotoped	Liver_1	20190625_8060_022.lcd	(+)380.2>239.2@20V		Positive	380.2	239.2	20	5.0008	11.9974	0
Deisotoped	Brain_1	20190625_8060_023.lcd	(+)380.2>239.2@20V		Positive	380.2	239.2	20	5.0008	11.9974	0
Deisotoped	Brain_1	20190625_8060_024.lcd	(+)380.2>239.2@20V		Positive	380.2	239.2	20	5.0008	11.9974	0
Deisotoped	Spleen_2	20190625_8060_025.lcd	(+)380.2>239.2@20V		Positive	380.2	239.2	20	5.0008	11.9974	0
Deisotoped	Spleen_2	20190625_8060_026.lcd	(+)380.2>239.2@20V		Positive	380.2	239.2	20	5.0008	11.9974	221.778
Deisotoped	Lung_2	20190625_8060_027.lcd	(+)380.2>239.2@20V		Positive	380.2	239.2	20	5.0008	11.9974	768
Deisotoped	Lung_2	20190625_8060_028.lcd	(+)380.2>239.2@20V		Positive	380.2	239.2	20	5.0008	11.9974	1184
Deisotoped	Liver_2	20190625_8060_029.lcd	(+)380.2>239.2@20V		Positive	380.2	239.2	20	5.0008	11.9974	0
Deisotoped	Liver_2	20190625_8060_030.lcd	(+)380.2>239.2@20V		Positive	380.2	239.2	20	5.0008	11.9974	0
Deisotoped	Brain_2	20190625_8060_031.lcd	(+)380.2>239.2@20V		Positive	380.2	239.2	20	5.0008	11.9974	0
Deisotoped	Brain_2	20190625_8060_032.lcd	(+)380.2>239.2@20V		Positive	380.2	239.2	20	5.0008	11.9974	592
Deisotoped	Spleen_3	20190625_8060_033.lcd	(+)380.2>239.2@20V		Positive	380.2	239.2	20	5.0008	11.9974	0
Deisotoped	Spleen_3	20190625_8060_034.lcd	(+)380.2>239.2@20V		Positive	380.2	239.2	20	5.0008	11.9974	1951
Deisotoped	Lung_3	20190625_8060_035.lcd	(+)380.2>239.2@20V		Positive	380.2	239.2	20	5.0008	11.9974	0
Deisotoped	Lung_3	20190625_8060_036.lcd	(+)380.2>239.2@20V		Positive	380.2	239.2	20	5.0008	11.9974	0
Deisotoped	Liver_3	20190625_8060_037.lcd	(+)380.2>239.2@20V		Positive	380.2	239.2	20	5.0008	11.9974	0
Deisotoped	Liver_3	20190625_8060_038.lcd	(+)380.2>239.2@20V		Positive	380.2	239.2	20	5.0008	11.9974	0
Deisotoped	Brain_3	20190625_8060_039.lcd	(+)380.2>239.2@20V		Positive	380.2	239.2	20	5.0008	11.9974	0
Deisotoped	Brain_3	20190625_8060_040.lcd	(+)380.2>239.2@20V		Positive	380.2	239.2	20	5.0008	11.9974	591.704
Deisotoped	Spleen_4	20190625_8060_041.lcd	(+)380.2>239.2@20V		Positive	380.2	239.2	20	5.0008	11.9974	0
Deisotoped	Spleen_4	20190625_8060_042.lcd	(+)380.2>239.2@20V		Positive	380.2	239.2	20	5.0008	11.9974	0
Deisotoped	Lung_4	20190625_8060_043.lcd	(+)380.2>239.2@20V		Positive	380.2	239.2	20	5.0008	11.9974	0
Deisotoped	Lung_4	20190625_8060_044.lcd	(+)380.2>239.2@20V		Positive	380.2	239.2	20	5.0008	11.9974	0
Deisotoped	Liver_4	20190625_8060_045.lcd	(+)380.2>239.2@20V		Positive	380.2	239.2	20	5.0008	11.9974	0
Deisotoped	Liver_4	20190625_8060_046.lcd	(+)380.2>239.2@20V		Positive	380.2	239.2	20	5.0008	11.9974	0
Deisotoped	Brain_4	20190625_8060_047.lcd	(+)380.2>239.2@20V		Positive	380.2	239.2	20	5.0008	11.9974	0
Deisotoped	Brain_4	20190625_8060_048.lcd	(+)380.2>239.2@20V		Positive	380.2	239.2	20	5.0008	11.9974	807.596
Deisotoped	Spleen_5	20190625_8060_049.lcd	(+)380.2>239.2@20V		Positive	380.2	239.2	20	5.0008	11.9974	0
Deisotoped	Spleen_5	20190625_8060_050.lcd	(+)380.2>239.2@20V		Positive	380.2	239.2	20	5.0008	11.9974	0
Deisotoped	Lung_5	20190625_8060_051.lcd	(+)380.2>239.2@20V		Positive	380.2	239.2	20	5.0008	11.9974	0
Deisotoped	Lung_5	20190625_8060_052.lcd	(+)380.2>239.2@20V		Positive	380.2	239.2	20	5.0008	11.9974	0
Deisotoped	Liver_5	20190625_8060_053.lcd	(+)380.2>239.2@20V		Positive	380.2	239.2	20	5.0008	11.9974	0
Deisotoped	Liver_5	20190625_8060_054.lcd	(+)380.2>239.2@20V		Positive	380.2	239.2	20	5.0008	11.9974	0
Deisotoped	Brain_5	20190625_8060_055.lcd	(+)380.2>239.2@20V		Positive	380.2	239.2	20	5.0008	11.9974	0
Deisotoped	Brain_5	20190625_8060_056.lcd	(+)380.2>239.2@20V		Positive	380.2	239.2	20	5.0008	11.9974	0
Deisotoped	Spleen_1	20190625_8060_057.lcd	(+)380.2>239.2@20V		Positive	380.2	239.2	20	5.0008	11.9974	0
Deisotoped	Spleen_1	20190625_8060_058.lcd	(+)380.2>239.2@20V		Positive	380.2	239.2	20	5.0008	11.9974	0
Deisotoped	Lung_1	20190625_8060_059.lcd	(+)380.2>239.2@20V		Positive	380.2	239.2	20	5.0008	11.9974	556
Deisotoped	Lung_1	20190625_8060_060.lcd	(+)380.2>239.2@20V		Positive	380.2	239.2	20	5.0008	11.9974	221.778
Deisotoped	Liver_1	20190625_8060_061.lcd	(+)380.2>239.2@20V		Positive	380.2	239.2	20	5.0008	11.9974	0
Deisotoped	Liver_1	20190625_8060_062.lcd	(+)380.2>239.2@20V		Positive	380.2	239.2	20	5.0008	11.9974	0
Deisotoped	Brain_1	20190625_8060_063.lcd	(+)380.2>239.2@20V		Positive	380.2	239.2	20	5.0008	11.9974	1911.7
Deisotoped	Brain_1	20190625_8060_064.lcd	(+)380.2>239.2@20V		Positive	380.2	239.2	20	5.0008	11.9974	444
Deisotoped	Spleen_2	20190625_8060_065.lcd	(+)380.2>239.2@20V		Positive	380.2	239.2	20	5.0008	11.9974	221.778
Deisotoped	Spleen_2	20190625_8060_066.lcd	(+)380.2>239.2@20V		Positive	380.2	239.2	20	5.0008	11.9974	1184
Deisotoped	Lung_2	20190625_8060_067.lcd	(+)380.2>239.2@20V		Positive	380.2	239.2	20	5.0008	11.9974	0
Deisotoped	Lung_2	20190625_8060_068.lcd	(+)380.2>239.2@20V		Positive	380.2	239.2	20	5.0008	11.9974	0
Deisotoped	Liver_2	20190625_8060_069.lcd	(+)380.2>239.2@20V		Positive	380.2	239.2	20	5.0008	11.9974	0
Deisotoped	Liver_2	20190625_8060_070.lcd	(+)380.2>239.2@20V		Positive	380.2	239.2	20	5.0008	11.9974	0
Deisotoped	Brain_2	20190625_8060_071.lcd	(+)380.2>239.2@20V		Positive	380.2	239.2	20	5.0008	11.9974	0
Deisotoped	Brain_2	20190625_8060_072.lcd	(+)380.2>239.2@20V		Positive	380.2	239.2	20	5.0008	11.9974	3480
Deisotoped	Spleen_3	20190625_8060_073.lcd	(+)380.2>239.2@20V		Positive	380.2	239.2	20	5.0008	11.9974	0
Deisotoped	Spleen_3	20190625_8060_074.lcd	(+)380.2>239.2@20V		Positive	380.2	239.2	20	5.0008	11.9974	0
Deisotoped	Lung_3	20190625_8060_075.lcd	(+)380.2>239.2@20V		Positive	380.2	239.2	20	5.0008	11.9974	0
Deisotoped	Lung_3	20190625_8060_076.lcd	(+)380.2>239.2@20V		Positive	380.2	239.2	20	5.0008	11.9974	0
Deisotoped	Liver_3	20190625_8060_077.lcd	(+)380.2>239.2@20V		Positive	380.2	239.2	20	5.0008	11.9974	0
Deisotoped	Liver_3	20190625_8060_078.lcd	(+)380.2>239.2@20V		Positive	380.2	239.2	20	5.0008	11.9974	0
Deisotoped	Brain_3	20190625_8060_079.lcd	(+)380.2>239.2@20V		Positive	380.2	239.2	20	5.0008	11.9974	0
Deisotoped	Brain_3	20190625_8060_080.lcd	(+)380.2>239.2@20V		Positive	380.2	239.2	20	5.0008	11.9974	0
Deisotoped	Spleen_4	20190625_8060_081.lcd	(+)380.2>239.2@20V		Positive	380.2	239.2	20	5.0008	11.9974	0
Deisotoped	Spleen_4	20190625_8060_082.lcd	(+)380.2>239.2@20V		Positive	380.2	239.2	20	5.0008	11.9974	0
Deisotoped	Lung_4	20190625_8060_083.lcd	(+)380.2>239.2@20V		Positive	380.2	239.2	20	5.0008	11.9974	0
Deisotoped	Lung_4	20190625_8060_084.lcd	(+)380.2>239.2@20V		Positive	380.2	239.2	20	5.0008	11.9974	0
Deisotoped	Liver_4	20190625_8060_085.lcd	(+)380.2>239.2@20V		Positive	380.2	239.2	20	5.0008	11.9974	0
Deisotoped	Liver_4	20190625_8060_086.lcd	(+)380.2>239.2@20V		Positive	380.2	239.2	20	5.0008	11.9974	443.778
Deisotoped	Brain_4	20190625_8060_087.lcd	(+)380.2>239.2@20V		Positive	380.2	239.2	20	5.0008	11.9974	0
Deisotoped	Brain_4	20190625_8060_088.lcd	(+)380.2>239.2@20V		Positive	380.2	239.2	20	5.0008	11.9974	0
Deisotoped	Spleen_5	20190625_8060_089.lcd	(+)380.2>239.2@20V		Positive	380.2	239.2	20	5.0008	11.9974	444
Deisotoped	Spleen_5	20190625_8060_090.lcd	(+)380.2>239.2@20V		Positive	380.2	239.2	20	5.0008	11.9974	0
Deisotoped	Lung_5	20190625_8060_091.lcd	(+)380.2>239.2@20V		Positive	380.2	239.2	20	5.0008	11.9974	0
Deisotoped	Lung_5	20190625_8060_092.lcd	(+)380.2>239.2@20V		Positive	380.2	239.2	20	5.0008	11.9974	0
Deisotoped	Liver_5	20190625_8060_093.lcd	(+)380.2>239.2@20V		Positive	380.2	239.2	20	5.0008	11.9974	0
Deisotoped	Liver_5	20190625_8060_094.lcd	(+)380.2>239.2@20V		Positive	380.2	239.2	20	5.0008	11.9974	0
Deisotoped	Brain_5	20190625_8060_095.lcd	(+)380.2>239.2@20V		Positive	380.2	239.2	20	5.0008	11.9974	0
Deisotoped	Brain_5	20190625_8060_096.lcd	(+)380.2>239.2@20V		Positive	380.2	239.2	20	5.0008	11.9974	0
Deisotoped	All_Mix	20190625_8060_098.lcd	(+)380.2>239.2@20V		Positive	380.2	239.2	20	5.0008	11.9974	0
Deisotoped	All_Mix	20190625_8060_099.lcd	(+)380.2>239.2@20V		Positive	380.2	239.2	20	5.0008	11.9974	0
Deisotoped	Spleen_1_5	20190625_8060_101.lcd	(+)380.2>239.2@20V		Positive	380.2	239.2	20	5.0008	11.9974	0
Deisotoped	Spleen_1_5	20190625_8060_102.lcd	(+)380.2>239.2@20V		Positive	380.2	239.2	20	5.0008	11.9974	0
Deisotoped	Lung_1_5	20190625_8060_104.lcd	(+)380.2>239.2@20V		Positive	380.2	239.2	20	5.0008	11.9974	0
Deisotoped	Lung_1_5	20190625_8060_105.lcd	(+)380.2>239.2@20V		Positive	380.2	239.2	20	5.0008	11.9974	0
Deisotoped	Liver_1_5	20190625_8060_107.lcd	(+)380.2>239.2@20V		Positive	380.2	239.2	20	5.0008	11.9974	0
Deisotoped	Liver_1_5	20190625_8060_108.lcd	(+)380.2>239.2@20V		Positive	380.2	239.2	20	5.0008	11.9974	0
Deisotoped	Brain_1_5	20190625_8060_110.lcd	(+)380.2>239.2@20V		Positive	380.2	239.2	20	5.0008	11.9974	0
Deisotoped	Brain_1_5	20190625_8060_111.lcd	(+)380.2>239.2@20V		Positive	380.2	239.2	20	5.0008	11.9974	0
Deisotoped	All_Mix	20190625_8060_002.lcd	(+)382.2>241.2@20V		Positive	382.2	241.2	20	5.0008	11.9974	0
Deisotoped	All_Mix	20190625_8060_003.lcd	(+)382.2>241.2@20V		Positive	382.2	241.2	20	5.0008	11.9974	1152
Deisotoped	Spleen_1_5	20190625_8060_005.lcd	(+)382.2>241.2@20V		Positive	382.2	241.2	20	5.0008	11.9974	1152
Deisotoped	Spleen_1_5	20190625_8060_006.lcd	(+)382.2>241.2@20V		Positive	382.2	241.2	20	5.0008	11.9974	1568.21
Deisotoped	Lung_1_5	20190625_8060_008.lcd	(+)382.2>241.2@20V		Positive	382.2	241.2	20	5.0008	11.9974	0
Deisotoped	Lung_1_5	20190625_8060_009.lcd	(+)382.2>241.2@20V		Positive	382.2	241.2	20	5.0008	11.9974	0
Deisotoped	Liver_1_5	20190625_8060_011.lcd	(+)382.2>241.2@20V		Positive	382.2	241.2	20	5.0008	11.9974	1879.62
Deisotoped	Liver_1_5	20190625_8060_012.lcd	(+)382.2>241.2@20V		Positive	382.2	241.2	20	5.0008	11.9974	3840
Deisotoped	Brain_1_5	20190625_8060_014.lcd	(+)382.2>241.2@20V		Positive	382.2	241.2	20	5.0008	11.9974	555.722
Deisotoped	Brain_1_5	20190625_8060_015.lcd	(+)382.2>241.2@20V		Positive	382.2	241.2	20	5.0008	11.9974	581.418
Deisotoped	Spleen_1	20190625_8060_017.lcd	(+)382.2>241.2@20V		Positive	382.2	241.2	20	5.0008	11.9974	0
Deisotoped	Spleen_1	20190625_8060_018.lcd	(+)382.2>241.2@20V		Positive	382.2	241.2	20	5.0008	11.9974	0
Deisotoped	Lung_1	20190625_8060_019.lcd	(+)382.2>241.2@20V		Positive	382.2	241.2	20	5.0008	11.9974	0
Deisotoped	Lung_1	20190625_8060_020.lcd	(+)382.2>241.2@20V		Positive	382.2	241.2	20	5.0008	11.9974	1211.39
Deisotoped	Liver_1	20190625_8060_021.lcd	(+)382.2>241.2@20V		Positive	382.2	241.2	20	5.0008	11.9974	0
Deisotoped	Liver_1	20190625_8060_022.lcd	(+)382.2>241.2@20V		Positive	382.2	241.2	20	5.0008	11.9974	0
Deisotoped	Brain_1	20190625_8060_023.lcd	(+)382.2>241.2@20V		Positive	382.2	241.2	20	5.0008	11.9974	888
Deisotoped	Brain_1	20190625_8060_024.lcd	(+)382.2>241.2@20V		Positive	382.2	241.2	20	5.0008	11.9974	0
Deisotoped	Spleen_2	20190625_8060_025.lcd	(+)382.2>241.2@20V		Positive	382.2	241.2	20	5.0008	11.9974	0
Deisotoped	Spleen_2	20190625_8060_026.lcd	(+)382.2>241.2@20V		Positive	382.2	241.2	20	5.0008	11.9974	0
Deisotoped	Lung_2	20190625_8060_027.lcd	(+)382.2>241.2@20V		Positive	382.2	241.2	20	5.0008	11.9974	0
Deisotoped	Lung_2	20190625_8060_028.lcd	(+)382.2>241.2@20V		Positive	382.2	241.2	20	5.0008	11.9974	0
Deisotoped	Liver_2	20190625_8060_029.lcd	(+)382.2>241.2@20V		Positive	382.2	241.2	20	5.0008	11.9974	6144
Deisotoped	Liver_2	20190625_8060_030.lcd	(+)382.2>241.2@20V		Positive	382.2	241.2	20	5.0008	11.9974	768
Deisotoped	Brain_2	20190625_8060_031.lcd	(+)382.2>241.2@20V		Positive	382.2	241.2	20	5.0008	11.9974	1371.52
Deisotoped	Brain_2	20190625_8060_032.lcd	(+)382.2>241.2@20V		Positive	382.2	241.2	20	5.0008	11.9974	767.616
Deisotoped	Spleen_3	20190625_8060_033.lcd	(+)382.2>241.2@20V		Positive	382.2	241.2	20	5.0008	11.9974	591.704
Deisotoped	Spleen_3	20190625_8060_034.lcd	(+)382.2>241.2@20V		Positive	382.2	241.2	20	5.0008	11.9974	0
Deisotoped	Lung_3	20190625_8060_035.lcd	(+)382.2>241.2@20V		Positive	382.2	241.2	20	5.0008	11.9974	0
Deisotoped	Lung_3	20190625_8060_036.lcd	(+)382.2>241.2@20V		Positive	382.2	241.2	20	5.0008	11.9974	277.722
Deisotoped	Liver_3	20190625_8060_037.lcd	(+)382.2>241.2@20V		Positive	382.2	241.2	20	5.0008	11.9974	1919.62
Deisotoped	Liver_3	20190625_8060_038.lcd	(+)382.2>241.2@20V		Positive	382.2	241.2	20	5.0008	11.9974	3839.62
Deisotoped	Brain_3	20190625_8060_039.lcd	(+)382.2>241.2@20V		Positive	382.2	241.2	20	5.0008	11.9974	2628.71
Deisotoped	Brain_3	20190625_8060_040.lcd	(+)382.2>241.2@20V		Positive	382.2	241.2	20	5.0008	11.9974	1767.72
Deisotoped	Spleen_4	20190625_8060_041.lcd	(+)382.2>241.2@20V		Positive	382.2	241.2	20	5.0008	11.9974	1536
Deisotoped	Spleen_4	20190625_8060_042.lcd	(+)382.2>241.2@20V		Positive	382.2	241.2	20	5.0008	11.9974	0
Deisotoped	Lung_4	20190625_8060_043.lcd	(+)382.2>241.2@20V		Positive	382.2	241.2	20	5.0008	11.9974	0
Deisotoped	Lung_4	20190625_8060_044.lcd	(+)382.2>241.2@20V		Positive	382.2	241.2	20	5.0008	11.9974	444
Deisotoped	Liver_4	20190625_8060_045.lcd	(+)382.2>241.2@20V		Positive	382.2	241.2	20	5.0008	11.9974	7680.38
Deisotoped	Liver_4	20190625_8060_046.lcd	(+)382.2>241.2@20V		Positive	382.2	241.2	20	5.0008	11.9974	2304
Deisotoped	Brain_4	20190625_8060_047.lcd	(+)382.2>241.2@20V		Positive	382.2	241.2	20	5.0008	11.9974	0
Deisotoped	Brain_4	20190625_8060_048.lcd	(+)382.2>241.2@20V		Positive	382.2	241.2	20	5.0008	11.9974	0
Deisotoped	Spleen_5	20190625_8060_049.lcd	(+)382.2>241.2@20V		Positive	382.2	241.2	20	5.0008	11.9974	2328
Deisotoped	Spleen_5	20190625_8060_050.lcd	(+)382.2>241.2@20V		Positive	382.2	241.2	20	5.0008	11.9974	0
Deisotoped	Lung_5	20190625_8060_051.lcd	(+)382.2>241.2@20V		Positive	382.2	241.2	20	5.0008	11.9974	0
Deisotoped	Lung_5	20190625_8060_052.lcd	(+)382.2>241.2@20V		Positive	382.2	241.2	20	5.0008	11.9974	768
Deisotoped	Liver_5	20190625_8060_053.lcd	(+)382.2>241.2@20V		Positive	382.2	241.2	20	5.0008	11.9974	5760.38
Deisotoped	Liver_5	20190625_8060_054.lcd	(+)382.2>241.2@20V		Positive	382.2	241.2	20	5.0008	11.9974	0
Deisotoped	Brain_5	20190625_8060_055.lcd	(+)382.2>241.2@20V		Positive	382.2	241.2	20	5.0008	11.9974	0
Deisotoped	Brain_5	20190625_8060_056.lcd	(+)382.2>241.2@20V		Positive	382.2	241.2	20	5.0008	11.9974	0
Deisotoped	Spleen_1	20190625_8060_057.lcd	(+)382.2>241.2@20V		Positive	382.2	241.2	20	5.0008	11.9974	1152
Deisotoped	Spleen_1	20190625_8060_058.lcd	(+)382.2>241.2@20V		Positive	382.2	241.2	20	5.0008	11.9974	0
Deisotoped	Lung_1	20190625_8060_059.lcd	(+)382.2>241.2@20V		Positive	382.2	241.2	20	5.0008	11.9974	591.704
Deisotoped	Lung_1	20190625_8060_060.lcd	(+)382.2>241.2@20V		Positive	382.2	241.2	20	5.0008	11.9974	0
Deisotoped	Liver_1	20190625_8060_061.lcd	(+)382.2>241.2@20V		Positive	382.2	241.2	20	5.0008	11.9974	0
Deisotoped	Liver_1	20190625_8060_062.lcd	(+)382.2>241.2@20V		Positive	382.2	241.2	20	5.0008	11.9974	0
Deisotoped	Brain_1	20190625_8060_063.lcd	(+)382.2>241.2@20V		Positive	382.2	241.2	20	5.0008	11.9974	0
Deisotoped	Brain_1	20190625_8060_064.lcd	(+)382.2>241.2@20V		Positive	382.2	241.2	20	5.0008	11.9974	1952
Deisotoped	Spleen_2	20190625_8060_065.lcd	(+)382.2>241.2@20V		Positive	382.2	241.2	20	5.0008	11.9974	383.616
Deisotoped	Spleen_2	20190625_8060_066.lcd	(+)382.2>241.2@20V		Positive	382.2	241.2	20	5.0008	11.9974	0
Deisotoped	Lung_2	20190625_8060_067.lcd	(+)382.2>241.2@20V		Positive	382.2	241.2	20	5.0008	11.9974	0
Deisotoped	Lung_2	20190625_8060_068.lcd	(+)382.2>241.2@20V		Positive	382.2	241.2	20	5.0008	11.9974	0
Deisotoped	Liver_2	20190625_8060_069.lcd	(+)382.2>241.2@20V		Positive	382.2	241.2	20	5.0008	11.9974	2424
Deisotoped	Liver_2	20190625_8060_070.lcd	(+)382.2>241.2@20V		Positive	382.2	241.2	20	5.0008	11.9974	0
Deisotoped	Brain_2	20190625_8060_071.lcd	(+)382.2>241.2@20V		Positive	382.2	241.2	20	5.0008	11.9974	581.418
Deisotoped	Brain_2	20190625_8060_072.lcd	(+)382.2>241.2@20V		Positive	382.2	241.2	20	5.0008	11.9974	221.778
Deisotoped	Spleen_3	20190625_8060_073.lcd	(+)382.2>241.2@20V		Positive	382.2	241.2	20	5.0008	11.9974	0
Deisotoped	Spleen_3	20190625_8060_074.lcd	(+)382.2>241.2@20V		Positive	382.2	241.2	20	5.0008	11.9974	0
Deisotoped	Lung_3	20190625_8060_075.lcd	(+)382.2>241.2@20V		Positive	382.2	241.2	20	5.0008	11.9974	277.722
Deisotoped	Lung_3	20190625_8060_076.lcd	(+)382.2>241.2@20V		Positive	382.2	241.2	20	5.0008	11.9974	0
Deisotoped	Liver_3	20190625_8060_077.lcd	(+)382.2>241.2@20V		Positive	382.2	241.2	20	5.0008	11.9974	1535.62
Deisotoped	Liver_3	20190625_8060_078.lcd	(+)382.2>241.2@20V		Positive	382.2	241.2	20	5.0008	11.9974	0
Deisotoped	Brain_3	20190625_8060_079.lcd	(+)382.2>241.2@20V		Positive	382.2	241.2	20	5.0008	11.9974	0
Deisotoped	Brain_3	20190625_8060_080.lcd	(+)382.2>241.2@20V		Positive	382.2	241.2	20	5.0008	11.9974	834
Deisotoped	Spleen_4	20190625_8060_081.lcd	(+)382.2>241.2@20V		Positive	382.2	241.2	20	5.0008	11.9974	0
Deisotoped	Spleen_4	20190625_8060_082.lcd	(+)382.2>241.2@20V		Positive	382.2	241.2	20	5.0008	11.9974	0
Deisotoped	Lung_4	20190625_8060_083.lcd	(+)382.2>241.2@20V		Positive	382.2	241.2	20	5.0008	11.9974	0
Deisotoped	Lung_4	20190625_8060_084.lcd	(+)382.2>241.2@20V		Positive	382.2	241.2	20	5.0008	11.9974	0
Deisotoped	Liver_4	20190625_8060_085.lcd	(+)382.2>241.2@20V		Positive	382.2	241.2	20	5.0008	11.9974	5377.54
Deisotoped	Liver_4	20190625_8060_086.lcd	(+)382.2>241.2@20V		Positive	382.2	241.2	20	5.0008	11.9974	4991.62
Deisotoped	Brain_4	20190625_8060_087.lcd	(+)382.2>241.2@20V		Positive	382.2	241.2	20	5.0008	11.9974	1616
Deisotoped	Brain_4	20190625_8060_088.lcd	(+)382.2>241.2@20V		Positive	382.2	241.2	20	5.0008	11.9974	0
Deisotoped	Spleen_5	20190625_8060_089.lcd	(+)382.2>241.2@20V		Positive	382.2	241.2	20	5.0008	11.9974	768
Deisotoped	Spleen_5	20190625_8060_090.lcd	(+)382.2>241.2@20V		Positive	382.2	241.2	20	5.0008	11.9974	0
Deisotoped	Lung_5	20190625_8060_091.lcd	(+)382.2>241.2@20V		Positive	382.2	241.2	20	5.0008	11.9974	0
Deisotoped	Lung_5	20190625_8060_092.lcd	(+)382.2>241.2@20V		Positive	382.2	241.2	20	5.0008	11.9974	0
Deisotoped	Liver_5	20190625_8060_093.lcd	(+)382.2>241.2@20V		Positive	382.2	241.2	20	5.0008	11.9974	1536.77
Deisotoped	Liver_5	20190625_8060_094.lcd	(+)382.2>241.2@20V		Positive	382.2	241.2	20	5.0008	11.9974	4992.77
Deisotoped	Brain_5	20190625_8060_095.lcd	(+)382.2>241.2@20V		Positive	382.2	241.2	20	5.0008	11.9974	0
Deisotoped	Brain_5	20190625_8060_096.lcd	(+)382.2>241.2@20V		Positive	382.2	241.2	20	5.0008	11.9974	0
Deisotoped	All_Mix	20190625_8060_098.lcd	(+)382.2>241.2@20V		Positive	382.2	241.2	20	5.0008	11.9974	1536
Deisotoped	All_Mix	20190625_8060_099.lcd	(+)382.2>241.2@20V		Positive	382.2	241.2	20	5.0008	11.9974	0
Deisotoped	Spleen_1_5	20190625_8060_101.lcd	(+)382.2>241.2@20V		Positive	382.2	241.2	20	5.0008	11.9974	444
Deisotoped	Spleen_1_5	20190625_8060_102.lcd	(+)382.2>241.2@20V		Positive	382.2	241.2	20	5.0008	11.9974	0
Deisotoped	Lung_1_5	20190625_8060_104.lcd	(+)382.2>241.2@20V		Positive	382.2	241.2	20	5.0008	11.9974	767.616
Deisotoped	Lung_1_5	20190625_8060_105.lcd	(+)382.2>241.2@20V		Positive	382.2	241.2	20	5.0008	11.9974	1536
Deisotoped	Liver_1_5	20190625_8060_107.lcd	(+)382.2>241.2@20V		Positive	382.2	241.2	20	5.0008	11.9974	2304.38
Deisotoped	Liver_1_5	20190625_8060_108.lcd	(+)382.2>241.2@20V		Positive	382.2	241.2	20	5.0008	11.9974	2303.62
Deisotoped	Brain_1_5	20190625_8060_110.lcd	(+)382.2>241.2@20V		Positive	382.2	241.2	20	5.0008	11.9974	0
Deisotoped	Brain_1_5	20190625_8060_111.lcd	(+)382.2>241.2@20V		Positive	382.2	241.2	20	5.0008	11.9974	0
Deisotoped	All_Mix	20190625_8060_002.lcd	(+)384.2>243.2@20V		Positive	384.2	243.2	20	5.0008	11.9974	0
Deisotoped	All_Mix	20190625_8060_003.lcd	(+)384.2>243.2@20V		Positive	384.2	243.2	20	5.0008	11.9974	0
Deisotoped	Spleen_1_5	20190625_8060_005.lcd	(+)384.2>243.2@20V		Positive	384.2	243.2	20	5.0008	11.9974	0
Deisotoped	Spleen_1_5	20190625_8060_006.lcd	(+)384.2>243.2@20V		Positive	384.2	243.2	20	5.0008	11.9974	443.778
Deisotoped	Lung_1_5	20190625_8060_008.lcd	(+)384.2>243.2@20V		Positive	384.2	243.2	20	5.0008	11.9974	0
Deisotoped	Lung_1_5	20190625_8060_009.lcd	(+)384.2>243.2@20V		Positive	384.2	243.2	20	5.0008	11.9974	383.616
Deisotoped	Liver_1_5	20190625_8060_011.lcd	(+)384.2>243.2@20V		Positive	384.2	243.2	20	5.0008	11.9974	0
Deisotoped	Liver_1_5	20190625_8060_012.lcd	(+)384.2>243.2@20V		Positive	384.2	243.2	20	5.0008	11.9974	0
Deisotoped	Brain_1_5	20190625_8060_014.lcd	(+)384.2>243.2@20V		Positive	384.2	243.2	20	5.0008	11.9974	0
Deisotoped	Brain_1_5	20190625_8060_015.lcd	(+)384.2>243.2@20V		Positive	384.2	243.2	20	5.0008	11.9974	592
Deisotoped	Spleen_1	20190625_8060_017.lcd	(+)384.2>243.2@20V		Positive	384.2	243.2	20	5.0008	11.9974	0
Deisotoped	Spleen_1	20190625_8060_018.lcd	(+)384.2>243.2@20V		Positive	384.2	243.2	20	5.0008	11.9974	0
Deisotoped	Lung_1	20190625_8060_019.lcd	(+)384.2>243.2@20V		Positive	384.2	243.2	20	5.0008	11.9974	0
Deisotoped	Lung_1	20190625_8060_020.lcd	(+)384.2>243.2@20V		Positive	384.2	243.2	20	5.0008	11.9974	0
Deisotoped	Liver_1	20190625_8060_021.lcd	(+)384.2>243.2@20V		Positive	384.2	243.2	20	5.0008	11.9974	0
Deisotoped	Liver_1	20190625_8060_022.lcd	(+)384.2>243.2@20V		Positive	384.2	243.2	20	5.0008	11.9974	0
Deisotoped	Brain_1	20190625_8060_023.lcd	(+)384.2>243.2@20V		Positive	384.2	243.2	20	5.0008	11.9974	0
Deisotoped	Brain_1	20190625_8060_024.lcd	(+)384.2>243.2@20V		Positive	384.2	243.2	20	5.0008	11.9974	0
Deisotoped	Spleen_2	20190625_8060_025.lcd	(+)384.2>243.2@20V		Positive	384.2	243.2	20	5.0008	11.9974	0
Deisotoped	Spleen_2	20190625_8060_026.lcd	(+)384.2>243.2@20V		Positive	384.2	243.2	20	5.0008	11.9974	0
Deisotoped	Lung_2	20190625_8060_027.lcd	(+)384.2>243.2@20V		Positive	384.2	243.2	20	5.0008	11.9974	581.418
Deisotoped	Lung_2	20190625_8060_028.lcd	(+)384.2>243.2@20V		Positive	384.2	243.2	20	5.0008	11.9974	0
Deisotoped	Liver_2	20190625_8060_029.lcd	(+)384.2>243.2@20V		Positive	384.2	243.2	20	5.0008	11.9974	0
Deisotoped	Liver_2	20190625_8060_030.lcd	(+)384.2>243.2@20V		Positive	384.2	243.2	20	5.0008	11.9974	0
Deisotoped	Brain_2	20190625_8060_031.lcd	(+)384.2>243.2@20V		Positive	384.2	243.2	20	5.0008	11.9974	0
Deisotoped	Brain_2	20190625_8060_032.lcd	(+)384.2>243.2@20V		Positive	384.2	243.2	20	5.0008	11.9974	0
Deisotoped	Spleen_3	20190625_8060_033.lcd	(+)384.2>243.2@20V		Positive	384.2	243.2	20	5.0008	11.9974	1112
Deisotoped	Spleen_3	20190625_8060_034.lcd	(+)384.2>243.2@20V		Positive	384.2	243.2	20	5.0008	11.9974	807.596
Deisotoped	Lung_3	20190625_8060_035.lcd	(+)384.2>243.2@20V		Positive	384.2	243.2	20	5.0008	11.9974	0
Deisotoped	Lung_3	20190625_8060_036.lcd	(+)384.2>243.2@20V		Positive	384.2	243.2	20	5.0008	11.9974	768.384
Deisotoped	Liver_3	20190625_8060_037.lcd	(+)384.2>243.2@20V		Positive	384.2	243.2	20	5.0008	11.9974	0
Deisotoped	Liver_3	20190625_8060_038.lcd	(+)384.2>243.2@20V		Positive	384.2	243.2	20	5.0008	11.9974	0
Deisotoped	Brain_3	20190625_8060_039.lcd	(+)384.2>243.2@20V		Positive	384.2	243.2	20	5.0008	11.9974	0
Deisotoped	Brain_3	20190625_8060_040.lcd	(+)384.2>243.2@20V		Positive	384.2	243.2	20	5.0008	11.9974	3233.62
Deisotoped	Spleen_4	20190625_8060_041.lcd	(+)384.2>243.2@20V		Positive	384.2	243.2	20	5.0008	11.9974	0
Deisotoped	Spleen_4	20190625_8060_042.lcd	(+)384.2>243.2@20V		Positive	384.2	243.2	20	5.0008	11.9974	0
Deisotoped	Lung_4	20190625_8060_043.lcd	(+)384.2>243.2@20V		Positive	384.2	243.2	20	5.0008	11.9974	277.722
Deisotoped	Lung_4	20190625_8060_044.lcd	(+)384.2>243.2@20V		Positive	384.2	243.2	20	5.0008	11.9974	2060
Deisotoped	Liver_4	20190625_8060_045.lcd	(+)384.2>243.2@20V		Positive	384.2	243.2	20	5.0008	11.9974	0
Deisotoped	Liver_4	20190625_8060_046.lcd	(+)384.2>243.2@20V		Positive	384.2	243.2	20	5.0008	11.9974	0
Deisotoped	Brain_4	20190625_8060_047.lcd	(+)384.2>243.2@20V		Positive	384.2	243.2	20	5.0008	11.9974	1163.42
Deisotoped	Brain_4	20190625_8060_048.lcd	(+)384.2>243.2@20V		Positive	384.2	243.2	20	5.0008	11.9974	556
Deisotoped	Spleen_5	20190625_8060_049.lcd	(+)384.2>243.2@20V		Positive	384.2	243.2	20	5.0008	11.9974	0
Deisotoped	Spleen_5	20190625_8060_050.lcd	(+)384.2>243.2@20V		Positive	384.2	243.2	20	5.0008	11.9974	0
Deisotoped	Lung_5	20190625_8060_051.lcd	(+)384.2>243.2@20V		Positive	384.2	243.2	20	5.0008	11.9974	0
Deisotoped	Lung_5	20190625_8060_052.lcd	(+)384.2>243.2@20V		Positive	384.2	243.2	20	5.0008	11.9974	0
Deisotoped	Liver_5	20190625_8060_053.lcd	(+)384.2>243.2@20V		Positive	384.2	243.2	20	5.0008	11.9974	0
Deisotoped	Liver_5	20190625_8060_054.lcd	(+)384.2>243.2@20V		Positive	384.2	243.2	20	5.0008	11.9974	0
Deisotoped	Brain_5	20190625_8060_055.lcd	(+)384.2>243.2@20V		Positive	384.2	243.2	20	5.0008	11.9974	0
Deisotoped	Brain_5	20190625_8060_056.lcd	(+)384.2>243.2@20V		Positive	384.2	243.2	20	5.0008	11.9974	777.778
Deisotoped	Spleen_1	20190625_8060_057.lcd	(+)384.2>243.2@20V		Positive	384.2	243.2	20	5.0008	11.9974	0
Deisotoped	Spleen_1	20190625_8060_058.lcd	(+)384.2>243.2@20V		Positive	384.2	243.2	20	5.0008	11.9974	0
Deisotoped	Lung_1	20190625_8060_059.lcd	(+)384.2>243.2@20V		Positive	384.2	243.2	20	5.0008	11.9974	2424
Deisotoped	Lung_1	20190625_8060_060.lcd	(+)384.2>243.2@20V		Positive	384.2	243.2	20	5.0008	11.9974	0
Deisotoped	Liver_1	20190625_8060_061.lcd	(+)384.2>243.2@20V		Positive	384.2	243.2	20	5.0008	11.9974	0
Deisotoped	Liver_1	20190625_8060_062.lcd	(+)384.2>243.2@20V		Positive	384.2	243.2	20	5.0008	11.9974	0
Deisotoped	Brain_1	20190625_8060_063.lcd	(+)384.2>243.2@20V		Positive	384.2	243.2	20	5.0008	11.9974	0
Deisotoped	Brain_1	20190625_8060_064.lcd	(+)384.2>243.2@20V		Positive	384.2	243.2	20	5.0008	11.9974	0
Deisotoped	Spleen_2	20190625_8060_065.lcd	(+)384.2>243.2@20V		Positive	384.2	243.2	20	5.0008	11.9974	2503.52
Deisotoped	Spleen_2	20190625_8060_066.lcd	(+)384.2>243.2@20V		Positive	384.2	243.2	20	5.0008	11.9974	1536
Deisotoped	Lung_2	20190625_8060_067.lcd	(+)384.2>243.2@20V		Positive	384.2	243.2	20	5.0008	11.9974	0
Deisotoped	Lung_2	20190625_8060_068.lcd	(+)384.2>243.2@20V		Positive	384.2	243.2	20	5.0008	11.9974	0
Deisotoped	Liver_2	20190625_8060_069.lcd	(+)384.2>243.2@20V		Positive	384.2	243.2	20	5.0008	11.9974	0
Deisotoped	Liver_2	20190625_8060_070.lcd	(+)384.2>243.2@20V		Positive	384.2	243.2	20	5.0008	11.9974	0
Deisotoped	Brain_2	20190625_8060_071.lcd	(+)384.2>243.2@20V		Positive	384.2	243.2	20	5.0008	11.9974	0
Deisotoped	Brain_2	20190625_8060_072.lcd	(+)384.2>243.2@20V		Positive	384.2	243.2	20	5.0008	11.9974	444
Deisotoped	Spleen_3	20190625_8060_073.lcd	(+)384.2>243.2@20V		Positive	384.2	243.2	20	5.0008	11.9974	0
Deisotoped	Spleen_3	20190625_8060_074.lcd	(+)384.2>243.2@20V		Positive	384.2	243.2	20	5.0008	11.9974	0
Deisotoped	Lung_3	20190625_8060_075.lcd	(+)384.2>243.2@20V		Positive	384.2	243.2	20	5.0008	11.9974	968
Deisotoped	Lung_3	20190625_8060_076.lcd	(+)384.2>243.2@20V		Positive	384.2	243.2	20	5.0008	11.9974	1112
Deisotoped	Liver_3	20190625_8060_077.lcd	(+)384.2>243.2@20V		Positive	384.2	243.2	20	5.0008	11.9974	0
Deisotoped	Liver_3	20190625_8060_078.lcd	(+)384.2>243.2@20V		Positive	384.2	243.2	20	5.0008	11.9974	0
Deisotoped	Brain_3	20190625_8060_079.lcd	(+)384.2>243.2@20V		Positive	384.2	243.2	20	5.0008	11.9974	0
Deisotoped	Brain_3	20190625_8060_080.lcd	(+)384.2>243.2@20V		Positive	384.2	243.2	20	5.0008	11.9974	444
Deisotoped	Spleen_4	20190625_8060_081.lcd	(+)384.2>243.2@20V		Positive	384.2	243.2	20	5.0008	11.9974	0
Deisotoped	Spleen_4	20190625_8060_082.lcd	(+)384.2>243.2@20V		Positive	384.2	243.2	20	5.0008	11.9974	0
Deisotoped	Lung_4	20190625_8060_083.lcd	(+)384.2>243.2@20V		Positive	384.2	243.2	20	5.0008	11.9974	2907.09
Deisotoped	Lung_4	20190625_8060_084.lcd	(+)384.2>243.2@20V		Positive	384.2	243.2	20	5.0008	11.9974	0
Deisotoped	Liver_4	20190625_8060_085.lcd	(+)384.2>243.2@20V		Positive	384.2	243.2	20	5.0008	11.9974	403.596
Deisotoped	Liver_4	20190625_8060_086.lcd	(+)384.2>243.2@20V		Positive	384.2	243.2	20	5.0008	11.9974	0
Deisotoped	Brain_4	20190625_8060_087.lcd	(+)384.2>243.2@20V		Positive	384.2	243.2	20	5.0008	11.9974	0
Deisotoped	Brain_4	20190625_8060_088.lcd	(+)384.2>243.2@20V		Positive	384.2	243.2	20	5.0008	11.9974	0
Deisotoped	Spleen_5	20190625_8060_089.lcd	(+)384.2>243.2@20V		Positive	384.2	243.2	20	5.0008	11.9974	0
Deisotoped	Spleen_5	20190625_8060_090.lcd	(+)384.2>243.2@20V		Positive	384.2	243.2	20	5.0008	11.9974	0
Deisotoped	Lung_5	20190625_8060_091.lcd	(+)384.2>243.2@20V		Positive	384.2	243.2	20	5.0008	11.9974	0
Deisotoped	Lung_5	20190625_8060_092.lcd	(+)384.2>243.2@20V		Positive	384.2	243.2	20	5.0008	11.9974	0
Deisotoped	Liver_5	20190625_8060_093.lcd	(+)384.2>243.2@20V		Positive	384.2	243.2	20	5.0008	11.9974	0
Deisotoped	Liver_5	20190625_8060_094.lcd	(+)384.2>243.2@20V		Positive	384.2	243.2	20	5.0008	11.9974	0
Deisotoped	Brain_5	20190625_8060_095.lcd	(+)384.2>243.2@20V		Positive	384.2	243.2	20	5.0008	11.9974	0
Deisotoped	Brain_5	20190625_8060_096.lcd	(+)384.2>243.2@20V		Positive	384.2	243.2	20	5.0008	11.9974	0
Deisotoped	All_Mix	20190625_8060_098.lcd	(+)384.2>243.2@20V		Positive	384.2	243.2	20	5.0008	11.9974	0
Deisotoped	All_Mix	20190625_8060_099.lcd	(+)384.2>243.2@20V		Positive	384.2	243.2	20	5.0008	11.9974	0
Deisotoped	Spleen_1_5	20190625_8060_101.lcd	(+)384.2>243.2@20V		Positive	384.2	243.2	20	5.0008	11.9974	0
Deisotoped	Spleen_1_5	20190625_8060_102.lcd	(+)384.2>243.2@20V		Positive	384.2	243.2	20	5.0008	11.9974	0
Deisotoped	Lung_1_5	20190625_8060_104.lcd	(+)384.2>243.2@20V		Positive	384.2	243.2	20	5.0008	11.9974	0
Deisotoped	Lung_1_5	20190625_8060_105.lcd	(+)384.2>243.2@20V		Positive	384.2	243.2	20	5.0008	11.9974	383.616
Deisotoped	Liver_1_5	20190625_8060_107.lcd	(+)384.2>243.2@20V		Positive	384.2	243.2	20	5.0008	11.9974	0
Deisotoped	Liver_1_5	20190625_8060_108.lcd	(+)384.2>243.2@20V		Positive	384.2	243.2	20	5.0008	11.9974	0
Deisotoped	Brain_1_5	20190625_8060_110.lcd	(+)384.2>243.2@20V		Positive	384.2	243.2	20	5.0008	11.9974	0
Deisotoped	Brain_1_5	20190625_8060_111.lcd	(+)384.2>243.2@20V		Positive	384.2	243.2	20	5.0008	11.9974	3233.62
Deisotoped	All_Mix	20190625_8060_002.lcd	(+)396.25>255.2@20V	LPE_12:1	Positive	396.25	255.2	20	5.0008	11.9974	0
Deisotoped	All_Mix	20190625_8060_003.lcd	(+)396.25>255.2@20V	LPE_12:1	Positive	396.25	255.2	20	5.0008	11.9974	0
Deisotoped	Spleen_1_5	20190625_8060_005.lcd	(+)396.25>255.2@20V	LPE_12:1	Positive	396.25	255.2	20	5.0008	11.9974	0
Deisotoped	Spleen_1_5	20190625_8060_006.lcd	(+)396.25>255.2@20V	LPE_12:1	Positive	396.25	255.2	20	5.0008	11.9974	0
Deisotoped	Lung_1_5	20190625_8060_008.lcd	(+)396.25>255.2@20V	LPE_12:1	Positive	396.25	255.2	20	5.0008	11.9974	0
Deisotoped	Lung_1_5	20190625_8060_009.lcd	(+)396.25>255.2@20V	LPE_12:1	Positive	396.25	255.2	20	5.0008	11.9974	0
Deisotoped	Liver_1_5	20190625_8060_011.lcd	(+)396.25>255.2@20V	LPE_12:1	Positive	396.25	255.2	20	5.0008	11.9974	0
Deisotoped	Liver_1_5	20190625_8060_012.lcd	(+)396.25>255.2@20V	LPE_12:1	Positive	396.25	255.2	20	5.0008	11.9974	0
Deisotoped	Brain_1_5	20190625_8060_014.lcd	(+)396.25>255.2@20V	LPE_12:1	Positive	396.25	255.2	20	5.0008	11.9974	777.778
Deisotoped	Brain_1_5	20190625_8060_015.lcd	(+)396.25>255.2@20V	LPE_12:1	Positive	396.25	255.2	20	5.0008	11.9974	444
Deisotoped	Spleen_1	20190625_8060_017.lcd	(+)396.25>255.2@20V	LPE_12:1	Positive	396.25	255.2	20	5.0008	11.9974	0
Deisotoped	Spleen_1	20190625_8060_018.lcd	(+)396.25>255.2@20V	LPE_12:1	Positive	396.25	255.2	20	5.0008	11.9974	403.596
Deisotoped	Lung_1	20190625_8060_019.lcd	(+)396.25>255.2@20V	LPE_12:1	Positive	396.25	255.2	20	5.0008	11.9974	0
Deisotoped	Lung_1	20190625_8060_020.lcd	(+)396.25>255.2@20V	LPE_12:1	Positive	396.25	255.2	20	5.0008	11.9974	0
Deisotoped	Liver_1	20190625_8060_021.lcd	(+)396.25>255.2@20V	LPE_12:1	Positive	396.25	255.2	20	5.0008	11.9974	0
Deisotoped	Liver_1	20190625_8060_022.lcd	(+)396.25>255.2@20V	LPE_12:1	Positive	396.25	255.2	20	5.0008	11.9974	1536
Deisotoped	Brain_1	20190625_8060_023.lcd	(+)396.25>255.2@20V	LPE_12:1	Positive	396.25	255.2	20	5.0008	11.9974	221.778
Deisotoped	Brain_1	20190625_8060_024.lcd	(+)396.25>255.2@20V	LPE_12:1	Positive	396.25	255.2	20	5.0008	11.9974	0
Deisotoped	Spleen_2	20190625_8060_025.lcd	(+)396.25>255.2@20V	LPE_12:1	Positive	396.25	255.2	20	5.0008	11.9974	0
Deisotoped	Spleen_2	20190625_8060_026.lcd	(+)396.25>255.2@20V	LPE_12:1	Positive	396.25	255.2	20	5.0008	11.9974	591.704
Deisotoped	Lung_2	20190625_8060_027.lcd	(+)396.25>255.2@20V	LPE_12:1	Positive	396.25	255.2	20	5.0008	11.9974	0
Deisotoped	Lung_2	20190625_8060_028.lcd	(+)396.25>255.2@20V	LPE_12:1	Positive	396.25	255.2	20	5.0008	11.9974	0
Deisotoped	Liver_2	20190625_8060_029.lcd	(+)396.25>255.2@20V	LPE_12:1	Positive	396.25	255.2	20	5.0008	11.9974	0
Deisotoped	Liver_2	20190625_8060_030.lcd	(+)396.25>255.2@20V	LPE_12:1	Positive	396.25	255.2	20	5.0008	11.9974	0
Deisotoped	Brain_2	20190625_8060_031.lcd	(+)396.25>255.2@20V	LPE_12:1	Positive	396.25	255.2	20	5.0008	11.9974	999.5
Deisotoped	Brain_2	20190625_8060_032.lcd	(+)396.25>255.2@20V	LPE_12:1	Positive	396.25	255.2	20	5.0008	11.9974	0
Deisotoped	Spleen_3	20190625_8060_033.lcd	(+)396.25>255.2@20V	LPE_12:1	Positive	396.25	255.2	20	5.0008	11.9974	0
Deisotoped	Spleen_3	20190625_8060_034.lcd	(+)396.25>255.2@20V	LPE_12:1	Positive	396.25	255.2	20	5.0008	11.9974	0
Deisotoped	Lung_3	20190625_8060_035.lcd	(+)396.25>255.2@20V	LPE_12:1	Positive	396.25	255.2	20	5.0008	11.9974	0
Deisotoped	Lung_3	20190625_8060_036.lcd	(+)396.25>255.2@20V	LPE_12:1	Positive	396.25	255.2	20	5.0008	11.9974	0
Deisotoped	Liver_3	20190625_8060_037.lcd	(+)396.25>255.2@20V	LPE_12:1	Positive	396.25	255.2	20	5.0008	11.9974	0
Deisotoped	Liver_3	20190625_8060_038.lcd	(+)396.25>255.2@20V	LPE_12:1	Positive	396.25	255.2	20	5.0008	11.9974	0
Deisotoped	Brain_3	20190625_8060_039.lcd	(+)396.25>255.2@20V	LPE_12:1	Positive	396.25	255.2	20	5.0008	11.9974	0
Deisotoped	Brain_3	20190625_8060_040.lcd	(+)396.25>255.2@20V	LPE_12:1	Positive	396.25	255.2	20	5.0008	11.9974	0
Deisotoped	Spleen_4	20190625_8060_041.lcd	(+)396.25>255.2@20V	LPE_12:1	Positive	396.25	255.2	20	5.0008	11.9974	443.778
Deisotoped	Spleen_4	20190625_8060_042.lcd	(+)396.25>255.2@20V	LPE_12:1	Positive	396.25	255.2	20	5.0008	11.9974	1616
Deisotoped	Lung_4	20190625_8060_043.lcd	(+)396.25>255.2@20V	LPE_12:1	Positive	396.25	255.2	20	5.0008	11.9974	2080.56
Deisotoped	Lung_4	20190625_8060_044.lcd	(+)396.25>255.2@20V	LPE_12:1	Positive	396.25	255.2	20	5.0008	11.9974	0
Deisotoped	Liver_4	20190625_8060_045.lcd	(+)396.25>255.2@20V	LPE_12:1	Positive	396.25	255.2	20	5.0008	11.9974	277.722
Deisotoped	Liver_4	20190625_8060_046.lcd	(+)396.25>255.2@20V	LPE_12:1	Positive	396.25	255.2	20	5.0008	11.9974	0
Deisotoped	Brain_4	20190625_8060_047.lcd	(+)396.25>255.2@20V	LPE_12:1	Positive	396.25	255.2	20	5.0008	11.9974	221.778
Deisotoped	Brain_4	20190625_8060_048.lcd	(+)396.25>255.2@20V	LPE_12:1	Positive	396.25	255.2	20	5.0008	11.9974	3341.78
Deisotoped	Spleen_5	20190625_8060_049.lcd	(+)396.25>255.2@20V	LPE_12:1	Positive	396.25	255.2	20	5.0008	11.9974	0
Deisotoped	Spleen_5	20190625_8060_050.lcd	(+)396.25>255.2@20V	LPE_12:1	Positive	396.25	255.2	20	5.0008	11.9974	0
Deisotoped	Lung_5	20190625_8060_051.lcd	(+)396.25>255.2@20V	LPE_12:1	Positive	396.25	255.2	20	5.0008	11.9974	0
Deisotoped	Lung_5	20190625_8060_052.lcd	(+)396.25>255.2@20V	LPE_12:1	Positive	396.25	255.2	20	5.0008	11.9974	0
Deisotoped	Liver_5	20190625_8060_053.lcd	(+)396.25>255.2@20V	LPE_12:1	Positive	396.25	255.2	20	5.0008	11.9974	0
Deisotoped	Liver_5	20190625_8060_054.lcd	(+)396.25>255.2@20V	LPE_12:1	Positive	396.25	255.2	20	5.0008	11.9974	0
Deisotoped	Brain_5	20190625_8060_055.lcd	(+)396.25>255.2@20V	LPE_12:1	Positive	396.25	255.2	20	5.0008	11.9974	0
Deisotoped	Brain_5	20190625_8060_056.lcd	(+)396.25>255.2@20V	LPE_12:1	Positive	396.25	255.2	20	5.0008	11.9974	0
Deisotoped	Spleen_1	20190625_8060_057.lcd	(+)396.25>255.2@20V	LPE_12:1	Positive	396.25	255.2	20	5.0008	11.9974	403.596
Deisotoped	Spleen_1	20190625_8060_058.lcd	(+)396.25>255.2@20V	LPE_12:1	Positive	396.25	255.2	20	5.0008	11.9974	767.616
Deisotoped	Lung_1	20190625_8060_059.lcd	(+)396.25>255.2@20V	LPE_12:1	Positive	396.25	255.2	20	5.0008	11.9974	0
Deisotoped	Lung_1	20190625_8060_060.lcd	(+)396.25>255.2@20V	LPE_12:1	Positive	396.25	255.2	20	5.0008	11.9974	0
Deisotoped	Liver_1	20190625_8060_061.lcd	(+)396.25>255.2@20V	LPE_12:1	Positive	396.25	255.2	20	5.0008	11.9974	0
Deisotoped	Liver_1	20190625_8060_062.lcd	(+)396.25>255.2@20V	LPE_12:1	Positive	396.25	255.2	20	5.0008	11.9974	0
Deisotoped	Brain_1	20190625_8060_063.lcd	(+)396.25>255.2@20V	LPE_12:1	Positive	396.25	255.2	20	5.0008	11.9974	277.722
Deisotoped	Brain_1	20190625_8060_064.lcd	(+)396.25>255.2@20V	LPE_12:1	Positive	396.25	255.2	20	5.0008	11.9974	0
Deisotoped	Spleen_2	20190625_8060_065.lcd	(+)396.25>255.2@20V	LPE_12:1	Positive	396.25	255.2	20	5.0008	11.9974	0
Deisotoped	Spleen_2	20190625_8060_066.lcd	(+)396.25>255.2@20V	LPE_12:1	Positive	396.25	255.2	20	5.0008	11.9974	277.722
Deisotoped	Lung_2	20190625_8060_067.lcd	(+)396.25>255.2@20V	LPE_12:1	Positive	396.25	255.2	20	5.0008	11.9974	589.835
Deisotoped	Lung_2	20190625_8060_068.lcd	(+)396.25>255.2@20V	LPE_12:1	Positive	396.25	255.2	20	5.0008	11.9974	0
Deisotoped	Liver_2	20190625_8060_069.lcd	(+)396.25>255.2@20V	LPE_12:1	Positive	396.25	255.2	20	5.0008	11.9974	0
Deisotoped	Liver_2	20190625_8060_070.lcd	(+)396.25>255.2@20V	LPE_12:1	Positive	396.25	255.2	20	5.0008	11.9974	0
Deisotoped	Brain_2	20190625_8060_071.lcd	(+)396.25>255.2@20V	LPE_12:1	Positive	396.25	255.2	20	5.0008	11.9974	443.778
Deisotoped	Brain_2	20190625_8060_072.lcd	(+)396.25>255.2@20V	LPE_12:1	Positive	396.25	255.2	20	5.0008	11.9974	444
Deisotoped	Spleen_3	20190625_8060_073.lcd	(+)396.25>255.2@20V	LPE_12:1	Positive	396.25	255.2	20	5.0008	11.9974	0
Deisotoped	Spleen_3	20190625_8060_074.lcd	(+)396.25>255.2@20V	LPE_12:1	Positive	396.25	255.2	20	5.0008	11.9974	0
Deisotoped	Lung_3	20190625_8060_075.lcd	(+)396.25>255.2@20V	LPE_12:1	Positive	396.25	255.2	20	5.0008	11.9974	0
Deisotoped	Lung_3	20190625_8060_076.lcd	(+)396.25>255.2@20V	LPE_12:1	Positive	396.25	255.2	20	5.0008	11.9974	0
Deisotoped	Liver_3	20190625_8060_077.lcd	(+)396.25>255.2@20V	LPE_12:1	Positive	396.25	255.2	20	5.0008	11.9974	0
Deisotoped	Liver_3	20190625_8060_078.lcd	(+)396.25>255.2@20V	LPE_12:1	Positive	396.25	255.2	20	5.0008	11.9974	592
Deisotoped	Brain_3	20190625_8060_079.lcd	(+)396.25>255.2@20V	LPE_12:1	Positive	396.25	255.2	20	5.0008	11.9974	0
Deisotoped	Brain_3	20190625_8060_080.lcd	(+)396.25>255.2@20V	LPE_12:1	Positive	396.25	255.2	20	5.0008	11.9974	0
Deisotoped	Spleen_4	20190625_8060_081.lcd	(+)396.25>255.2@20V	LPE_12:1	Positive	396.25	255.2	20	5.0008	11.9974	1536
Deisotoped	Spleen_4	20190625_8060_082.lcd	(+)396.25>255.2@20V	LPE_12:1	Positive	396.25	255.2	20	5.0008	11.9974	0
Deisotoped	Lung_4	20190625_8060_083.lcd	(+)396.25>255.2@20V	LPE_12:1	Positive	396.25	255.2	20	5.0008	11.9974	0
Deisotoped	Lung_4	20190625_8060_084.lcd	(+)396.25>255.2@20V	LPE_12:1	Positive	396.25	255.2	20	5.0008	11.9974	888
Deisotoped	Liver_4	20190625_8060_085.lcd	(+)396.25>255.2@20V	LPE_12:1	Positive	396.25	255.2	20	5.0008	11.9974	0
Deisotoped	Liver_4	20190625_8060_086.lcd	(+)396.25>255.2@20V	LPE_12:1	Positive	396.25	255.2	20	5.0008	11.9974	0
Deisotoped	Brain_4	20190625_8060_087.lcd	(+)396.25>255.2@20V	LPE_12:1	Positive	396.25	255.2	20	5.0008	11.9974	0
Deisotoped	Brain_4	20190625_8060_088.lcd	(+)396.25>255.2@20V	LPE_12:1	Positive	396.25	255.2	20	5.0008	11.9974	0
Deisotoped	Spleen_5	20190625_8060_089.lcd	(+)396.25>255.2@20V	LPE_12:1	Positive	396.25	255.2	20	5.0008	11.9974	0
Deisotoped	Spleen_5	20190625_8060_090.lcd	(+)396.25>255.2@20V	LPE_12:1	Positive	396.25	255.2	20	5.0008	11.9974	0
Deisotoped	Lung_5	20190625_8060_091.lcd	(+)396.25>255.2@20V	LPE_12:1	Positive	396.25	255.2	20	5.0008	11.9974	0
Deisotoped	Lung_5	20190625_8060_092.lcd	(+)396.25>255.2@20V	LPE_12:1	Positive	396.25	255.2	20	5.0008	11.9974	0
Deisotoped	Liver_5	20190625_8060_093.lcd	(+)396.25>255.2@20V	LPE_12:1	Positive	396.25	255.2	20	5.0008	11.9974	592
Deisotoped	Liver_5	20190625_8060_094.lcd	(+)396.25>255.2@20V	LPE_12:1	Positive	396.25	255.2	20	5.0008	11.9974	0
Deisotoped	Brain_5	20190625_8060_095.lcd	(+)396.25>255.2@20V	LPE_12:1	Positive	396.25	255.2	20	5.0008	11.9974	0
Deisotoped	Brain_5	20190625_8060_096.lcd	(+)396.25>255.2@20V	LPE_12:1	Positive	396.25	255.2	20	5.0008	11.9974	0
Deisotoped	All_Mix	20190625_8060_098.lcd	(+)396.25>255.2@20V	LPE_12:1	Positive	396.25	255.2	20	5.0008	11.9974	0
Deisotoped	All_Mix	20190625_8060_099.lcd	(+)396.25>255.2@20V	LPE_12:1	Positive	396.25	255.2	20	5.0008	11.9974	0
Deisotoped	Spleen_1_5	20190625_8060_101.lcd	(+)396.25>255.2@20V	LPE_12:1	Positive	396.25	255.2	20	5.0008	11.9974	0
Deisotoped	Spleen_1_5	20190625_8060_102.lcd	(+)396.25>255.2@20V	LPE_12:1	Positive	396.25	255.2	20	5.0008	11.9974	0
Deisotoped	Lung_1_5	20190625_8060_104.lcd	(+)396.25>255.2@20V	LPE_12:1	Positive	396.25	255.2	20	5.0008	11.9974	0
Deisotoped	Lung_1_5	20190625_8060_105.lcd	(+)396.25>255.2@20V	LPE_12:1	Positive	396.25	255.2	20	5.0008	11.9974	0
Deisotoped	Liver_1_5	20190625_8060_107.lcd	(+)396.25>255.2@20V	LPE_12:1	Positive	396.25	255.2	20	5.0008	11.9974	0
Deisotoped	Liver_1_5	20190625_8060_108.lcd	(+)396.25>255.2@20V	LPE_12:1	Positive	396.25	255.2	20	5.0008	11.9974	0
Deisotoped	Brain_1_5	20190625_8060_110.lcd	(+)396.25>255.2@20V	LPE_12:1	Positive	396.25	255.2	20	5.0008	11.9974	0
Deisotoped	Brain_1_5	20190625_8060_111.lcd	(+)396.25>255.2@20V	LPE_12:1	Positive	396.25	255.2	20	5.0008	11.9974	0
Deisotoped	All_Mix	20190625_8060_002.lcd	(+)398.25>257.2@20V	LPE_12:0	Positive	398.25	257.2	20	5.0008	11.9974	592
Deisotoped	All_Mix	20190625_8060_003.lcd	(+)398.25>257.2@20V	LPE_12:0	Positive	398.25	257.2	20	5.0008	11.9974	0
Deisotoped	Spleen_1_5	20190625_8060_005.lcd	(+)398.25>257.2@20V	LPE_12:0	Positive	398.25	257.2	20	5.0008	11.9974	0
Deisotoped	Spleen_1_5	20190625_8060_006.lcd	(+)398.25>257.2@20V	LPE_12:0	Positive	398.25	257.2	20	5.0008	11.9974	0
Deisotoped	Lung_1_5	20190625_8060_008.lcd	(+)398.25>257.2@20V	LPE_12:0	Positive	398.25	257.2	20	5.0008	11.9974	0
Deisotoped	Lung_1_5	20190625_8060_009.lcd	(+)398.25>257.2@20V	LPE_12:0	Positive	398.25	257.2	20	5.0008	11.9974	1775.78
Deisotoped	Liver_1_5	20190625_8060_011.lcd	(+)398.25>257.2@20V	LPE_12:0	Positive	398.25	257.2	20	5.0008	11.9974	295.704
Deisotoped	Liver_1_5	20190625_8060_012.lcd	(+)398.25>257.2@20V	LPE_12:0	Positive	398.25	257.2	20	5.0008	11.9974	0
Deisotoped	Brain_1_5	20190625_8060_014.lcd	(+)398.25>257.2@20V	LPE_12:0	Positive	398.25	257.2	20	5.0008	11.9974	968
Deisotoped	Brain_1_5	20190625_8060_015.lcd	(+)398.25>257.2@20V	LPE_12:0	Positive	398.25	257.2	20	5.0008	11.9974	3587.62
Deisotoped	Spleen_1	20190625_8060_017.lcd	(+)398.25>257.2@20V	LPE_12:0	Positive	398.25	257.2	20	5.0008	11.9974	0
Deisotoped	Spleen_1	20190625_8060_018.lcd	(+)398.25>257.2@20V	LPE_12:0	Positive	398.25	257.2	20	5.0008	11.9974	0
Deisotoped	Lung_1	20190625_8060_019.lcd	(+)398.25>257.2@20V	LPE_12:0	Positive	398.25	257.2	20	5.0008	11.9974	0
Deisotoped	Lung_1	20190625_8060_020.lcd	(+)398.25>257.2@20V	LPE_12:0	Positive	398.25	257.2	20	5.0008	11.9974	0
Deisotoped	Liver_1	20190625_8060_021.lcd	(+)398.25>257.2@20V	LPE_12:0	Positive	398.25	257.2	20	5.0008	11.9974	0
Deisotoped	Liver_1	20190625_8060_022.lcd	(+)398.25>257.2@20V	LPE_12:0	Positive	398.25	257.2	20	5.0008	11.9974	0
Deisotoped	Brain_1	20190625_8060_023.lcd	(+)398.25>257.2@20V	LPE_12:0	Positive	398.25	257.2	20	5.0008	11.9974	0
Deisotoped	Brain_1	20190625_8060_024.lcd	(+)398.25>257.2@20V	LPE_12:0	Positive	398.25	257.2	20	5.0008	11.9974	0
Deisotoped	Spleen_2	20190625_8060_025.lcd	(+)398.25>257.2@20V	LPE_12:0	Positive	398.25	257.2	20	5.0008	11.9974	0
Deisotoped	Spleen_2	20190625_8060_026.lcd	(+)398.25>257.2@20V	LPE_12:0	Positive	398.25	257.2	20	5.0008	11.9974	0
Deisotoped	Lung_2	20190625_8060_027.lcd	(+)398.25>257.2@20V	LPE_12:0	Positive	398.25	257.2	20	5.0008	11.9974	0
Deisotoped	Lung_2	20190625_8060_028.lcd	(+)398.25>257.2@20V	LPE_12:0	Positive	398.25	257.2	20	5.0008	11.9974	0
Deisotoped	Liver_2	20190625_8060_029.lcd	(+)398.25>257.2@20V	LPE_12:0	Positive	398.25	257.2	20	5.0008	11.9974	0
Deisotoped	Liver_2	20190625_8060_030.lcd	(+)398.25>257.2@20V	LPE_12:0	Positive	398.25	257.2	20	5.0008	11.9974	0
Deisotoped	Brain_2	20190625_8060_031.lcd	(+)398.25>257.2@20V	LPE_12:0	Positive	398.25	257.2	20	5.0008	11.9974	403.596
Deisotoped	Brain_2	20190625_8060_032.lcd	(+)398.25>257.2@20V	LPE_12:0	Positive	398.25	257.2	20	5.0008	11.9974	0
Deisotoped	Spleen_3	20190625_8060_033.lcd	(+)398.25>257.2@20V	LPE_12:0	Positive	398.25	257.2	20	5.0008	11.9974	0
Deisotoped	Spleen_3	20190625_8060_034.lcd	(+)398.25>257.2@20V	LPE_12:0	Positive	398.25	257.2	20	5.0008	11.9974	0
Deisotoped	Lung_3	20190625_8060_035.lcd	(+)398.25>257.2@20V	LPE_12:0	Positive	398.25	257.2	20	5.0008	11.9974	0
Deisotoped	Lung_3	20190625_8060_036.lcd	(+)398.25>257.2@20V	LPE_12:0	Positive	398.25	257.2	20	5.0008	11.9974	1183.7
Deisotoped	Liver_3	20190625_8060_037.lcd	(+)398.25>257.2@20V	LPE_12:0	Positive	398.25	257.2	20	5.0008	11.9974	0
Deisotoped	Liver_3	20190625_8060_038.lcd	(+)398.25>257.2@20V	LPE_12:0	Positive	398.25	257.2	20	5.0008	11.9974	0
Deisotoped	Brain_3	20190625_8060_039.lcd	(+)398.25>257.2@20V	LPE_12:0	Positive	398.25	257.2	20	5.0008	11.9974	0
Deisotoped	Brain_3	20190625_8060_040.lcd	(+)398.25>257.2@20V	LPE_12:0	Positive	398.25	257.2	20	5.0008	11.9974	0
Deisotoped	Spleen_4	20190625_8060_041.lcd	(+)398.25>257.2@20V	LPE_12:0	Positive	398.25	257.2	20	5.0008	11.9974	0
Deisotoped	Spleen_4	20190625_8060_042.lcd	(+)398.25>257.2@20V	LPE_12:0	Positive	398.25	257.2	20	5.0008	11.9974	1184
Deisotoped	Lung_4	20190625_8060_043.lcd	(+)398.25>257.2@20V	LPE_12:0	Positive	398.25	257.2	20	5.0008	11.9974	888
Deisotoped	Lung_4	20190625_8060_044.lcd	(+)398.25>257.2@20V	LPE_12:0	Positive	398.25	257.2	20	5.0008	11.9974	0
Deisotoped	Liver_4	20190625_8060_045.lcd	(+)398.25>257.2@20V	LPE_12:0	Positive	398.25	257.2	20	5.0008	11.9974	0
Deisotoped	Liver_4	20190625_8060_046.lcd	(+)398.25>257.2@20V	LPE_12:0	Positive	398.25	257.2	20	5.0008	11.9974	0
Deisotoped	Brain_4	20190625_8060_047.lcd	(+)398.25>257.2@20V	LPE_12:0	Positive	398.25	257.2	20	5.0008	11.9974	440.226
Deisotoped	Brain_4	20190625_8060_048.lcd	(+)398.25>257.2@20V	LPE_12:0	Positive	398.25	257.2	20	5.0008	11.9974	0
Deisotoped	Spleen_5	20190625_8060_049.lcd	(+)398.25>257.2@20V	LPE_12:0	Positive	398.25	257.2	20	5.0008	11.9974	0
Deisotoped	Spleen_5	20190625_8060_050.lcd	(+)398.25>257.2@20V	LPE_12:0	Positive	398.25	257.2	20	5.0008	11.9974	0
Deisotoped	Lung_5	20190625_8060_051.lcd	(+)398.25>257.2@20V	LPE_12:0	Positive	398.25	257.2	20	5.0008	11.9974	1184
Deisotoped	Lung_5	20190625_8060_052.lcd	(+)398.25>257.2@20V	LPE_12:0	Positive	398.25	257.2	20	5.0008	11.9974	0
Deisotoped	Liver_5	20190625_8060_053.lcd	(+)398.25>257.2@20V	LPE_12:0	Positive	398.25	257.2	20	5.0008	11.9974	0
Deisotoped	Liver_5	20190625_8060_054.lcd	(+)398.25>257.2@20V	LPE_12:0	Positive	398.25	257.2	20	5.0008	11.9974	0
Deisotoped	Brain_5	20190625_8060_055.lcd	(+)398.25>257.2@20V	LPE_12:0	Positive	398.25	257.2	20	5.0008	11.9974	1112
Deisotoped	Brain_5	20190625_8060_056.lcd	(+)398.25>257.2@20V	LPE_12:0	Positive	398.25	257.2	20	5.0008	11.9974	0
Deisotoped	Spleen_1	20190625_8060_057.lcd	(+)398.25>257.2@20V	LPE_12:0	Positive	398.25	257.2	20	5.0008	11.9974	0
Deisotoped	Spleen_1	20190625_8060_058.lcd	(+)398.25>257.2@20V	LPE_12:0	Positive	398.25	257.2	20	5.0008	11.9974	0
Deisotoped	Lung_1	20190625_8060_059.lcd	(+)398.25>257.2@20V	LPE_12:0	Positive	398.25	257.2	20	5.0008	11.9974	0
Deisotoped	Lung_1	20190625_8060_060.lcd	(+)398.25>257.2@20V	LPE_12:0	Positive	398.25	257.2	20	5.0008	11.9974	443.778
Deisotoped	Liver_1	20190625_8060_061.lcd	(+)398.25>257.2@20V	LPE_12:0	Positive	398.25	257.2	20	5.0008	11.9974	0
Deisotoped	Liver_1	20190625_8060_062.lcd	(+)398.25>257.2@20V	LPE_12:0	Positive	398.25	257.2	20	5.0008	11.9974	0
Deisotoped	Brain_1	20190625_8060_063.lcd	(+)398.25>257.2@20V	LPE_12:0	Positive	398.25	257.2	20	5.0008	11.9974	570.453
Deisotoped	Brain_1	20190625_8060_064.lcd	(+)398.25>257.2@20V	LPE_12:0	Positive	398.25	257.2	20	5.0008	11.9974	555.722
Deisotoped	Spleen_2	20190625_8060_065.lcd	(+)398.25>257.2@20V	LPE_12:0	Positive	398.25	257.2	20	5.0008	11.9974	0
Deisotoped	Spleen_2	20190625_8060_066.lcd	(+)398.25>257.2@20V	LPE_12:0	Positive	398.25	257.2	20	5.0008	11.9974	0
Deisotoped	Lung_2	20190625_8060_067.lcd	(+)398.25>257.2@20V	LPE_12:0	Positive	398.25	257.2	20	5.0008	11.9974	0
Deisotoped	Lung_2	20190625_8060_068.lcd	(+)398.25>257.2@20V	LPE_12:0	Positive	398.25	257.2	20	5.0008	11.9974	0
Deisotoped	Liver_2	20190625_8060_069.lcd	(+)398.25>257.2@20V	LPE_12:0	Positive	398.25	257.2	20	5.0008	11.9974	0
Deisotoped	Liver_2	20190625_8060_070.lcd	(+)398.25>257.2@20V	LPE_12:0	Positive	398.25	257.2	20	5.0008	11.9974	277.722
Deisotoped	Brain_2	20190625_8060_071.lcd	(+)398.25>257.2@20V	LPE_12:0	Positive	398.25	257.2	20	5.0008	11.9974	592
Deisotoped	Brain_2	20190625_8060_072.lcd	(+)398.25>257.2@20V	LPE_12:0	Positive	398.25	257.2	20	5.0008	11.9974	1616
Deisotoped	Spleen_3	20190625_8060_073.lcd	(+)398.25>257.2@20V	LPE_12:0	Positive	398.25	257.2	20	5.0008	11.9974	0
Deisotoped	Spleen_3	20190625_8060_074.lcd	(+)398.25>257.2@20V	LPE_12:0	Positive	398.25	257.2	20	5.0008	11.9974	591.704
Deisotoped	Lung_3	20190625_8060_075.lcd	(+)398.25>257.2@20V	LPE_12:0	Positive	398.25	257.2	20	5.0008	11.9974	0
Deisotoped	Lung_3	20190625_8060_076.lcd	(+)398.25>257.2@20V	LPE_12:0	Positive	398.25	257.2	20	5.0008	11.9974	1211.19
Deisotoped	Liver_3	20190625_8060_077.lcd	(+)398.25>257.2@20V	LPE_12:0	Positive	398.25	257.2	20	5.0008	11.9974	0
Deisotoped	Liver_3	20190625_8060_078.lcd	(+)398.25>257.2@20V	LPE_12:0	Positive	398.25	257.2	20	5.0008	11.9974	0
Deisotoped	Brain_3	20190625_8060_079.lcd	(+)398.25>257.2@20V	LPE_12:0	Positive	398.25	257.2	20	5.0008	11.9974	591.704
Deisotoped	Brain_3	20190625_8060_080.lcd	(+)398.25>257.2@20V	LPE_12:0	Positive	398.25	257.2	20	5.0008	11.9974	0
Deisotoped	Spleen_4	20190625_8060_081.lcd	(+)398.25>257.2@20V	LPE_12:0	Positive	398.25	257.2	20	5.0008	11.9974	0
Deisotoped	Spleen_4	20190625_8060_082.lcd	(+)398.25>257.2@20V	LPE_12:0	Positive	398.25	257.2	20	5.0008	11.9974	0
Deisotoped	Lung_4	20190625_8060_083.lcd	(+)398.25>257.2@20V	LPE_12:0	Positive	398.25	257.2	20	5.0008	11.9974	807.596
Deisotoped	Lung_4	20190625_8060_084.lcd	(+)398.25>257.2@20V	LPE_12:0	Positive	398.25	257.2	20	5.0008	11.9974	0
Deisotoped	Liver_4	20190625_8060_085.lcd	(+)398.25>257.2@20V	LPE_12:0	Positive	398.25	257.2	20	5.0008	11.9974	0
Deisotoped	Liver_4	20190625_8060_086.lcd	(+)398.25>257.2@20V	LPE_12:0	Positive	398.25	257.2	20	5.0008	11.9974	0
Deisotoped	Brain_4	20190625_8060_087.lcd	(+)398.25>257.2@20V	LPE_12:0	Positive	398.25	257.2	20	5.0008	11.9974	767.616
Deisotoped	Brain_4	20190625_8060_088.lcd	(+)398.25>257.2@20V	LPE_12:0	Positive	398.25	257.2	20	5.0008	11.9974	0
Deisotoped	Spleen_5	20190625_8060_089.lcd	(+)398.25>257.2@20V	LPE_12:0	Positive	398.25	257.2	20	5.0008	11.9974	0
Deisotoped	Spleen_5	20190625_8060_090.lcd	(+)398.25>257.2@20V	LPE_12:0	Positive	398.25	257.2	20	5.0008	11.9974	0
Deisotoped	Lung_5	20190625_8060_091.lcd	(+)398.25>257.2@20V	LPE_12:0	Positive	398.25	257.2	20	5.0008	11.9974	0
Deisotoped	Lung_5	20190625_8060_092.lcd	(+)398.25>257.2@20V	LPE_12:0	Positive	398.25	257.2	20	5.0008	11.9974	0
Deisotoped	Liver_5	20190625_8060_093.lcd	(+)398.25>257.2@20V	LPE_12:0	Positive	398.25	257.2	20	5.0008	11.9974	0
Deisotoped	Liver_5	20190625_8060_094.lcd	(+)398.25>257.2@20V	LPE_12:0	Positive	398.25	257.2	20	5.0008	11.9974	0
Deisotoped	Brain_5	20190625_8060_095.lcd	(+)398.25>257.2@20V	LPE_12:0	Positive	398.25	257.2	20	5.0008	11.9974	0
Deisotoped	Brain_5	20190625_8060_096.lcd	(+)398.25>257.2@20V	LPE_12:0	Positive	398.25	257.2	20	5.0008	11.9974	0
Deisotoped	All_Mix	20190625_8060_098.lcd	(+)398.25>257.2@20V	LPE_12:0	Positive	398.25	257.2	20	5.0008	11.9974	0
Deisotoped	All_Mix	20190625_8060_099.lcd	(+)398.25>257.2@20V	LPE_12:0	Positive	398.25	257.2	20	5.0008	11.9974	0
Deisotoped	Spleen_1_5	20190625_8060_101.lcd	(+)398.25>257.2@20V	LPE_12:0	Positive	398.25	257.2	20	5.0008	11.9974	0
Deisotoped	Spleen_1_5	20190625_8060_102.lcd	(+)398.25>257.2@20V	LPE_12:0	Positive	398.25	257.2	20	5.0008	11.9974	0
Deisotoped	Lung_1_5	20190625_8060_104.lcd	(+)398.25>257.2@20V	LPE_12:0	Positive	398.25	257.2	20	5.0008	11.9974	0
Deisotoped	Lung_1_5	20190625_8060_105.lcd	(+)398.25>257.2@20V	LPE_12:0	Positive	398.25	257.2	20	5.0008	11.9974	0
Deisotoped	Liver_1_5	20190625_8060_107.lcd	(+)398.25>257.2@20V	LPE_12:0	Positive	398.25	257.2	20	5.0008	11.9974	0
Deisotoped	Liver_1_5	20190625_8060_108.lcd	(+)398.25>257.2@20V	LPE_12:0	Positive	398.25	257.2	20	5.0008	11.9974	0
Deisotoped	Brain_1_5	20190625_8060_110.lcd	(+)398.25>257.2@20V	LPE_12:0	Positive	398.25	257.2	20	5.0008	11.9974	483.516
Deisotoped	Brain_1_5	20190625_8060_111.lcd	(+)398.25>257.2@20V	LPE_12:0	Positive	398.25	257.2	20	5.0008	11.9974	0
Deisotoped	All_Mix	20190625_8060_002.lcd	(+)408.3>267.3@20V		Positive	408.3	267.3	20	5.00097	13.989	0
Deisotoped	All_Mix	20190625_8060_003.lcd	(+)408.3>267.3@20V		Positive	408.3	267.3	20	5.00097	13.989	0
Deisotoped	Spleen_1_5	20190625_8060_005.lcd	(+)408.3>267.3@20V		Positive	408.3	267.3	20	5.00097	13.989	0
Deisotoped	Spleen_1_5	20190625_8060_006.lcd	(+)408.3>267.3@20V		Positive	408.3	267.3	20	5.00097	13.989	0
Deisotoped	Lung_1_5	20190625_8060_008.lcd	(+)408.3>267.3@20V		Positive	408.3	267.3	20	5.00097	13.989	0
Deisotoped	Lung_1_5	20190625_8060_009.lcd	(+)408.3>267.3@20V		Positive	408.3	267.3	20	5.00097	13.989	0
Deisotoped	Liver_1_5	20190625_8060_011.lcd	(+)408.3>267.3@20V		Positive	408.3	267.3	20	5.00097	13.989	0
Deisotoped	Liver_1_5	20190625_8060_012.lcd	(+)408.3>267.3@20V		Positive	408.3	267.3	20	5.00097	13.989	0
Deisotoped	Brain_1_5	20190625_8060_014.lcd	(+)408.3>267.3@20V		Positive	408.3	267.3	20	5.00097	13.989	0
Deisotoped	Brain_1_5	20190625_8060_015.lcd	(+)408.3>267.3@20V		Positive	408.3	267.3	20	5.00097	13.989	295.704
Deisotoped	Spleen_1	20190625_8060_017.lcd	(+)408.3>267.3@20V		Positive	408.3	267.3	20	5.00097	13.989	0
Deisotoped	Spleen_1	20190625_8060_018.lcd	(+)408.3>267.3@20V		Positive	408.3	267.3	20	5.00097	13.989	0
Deisotoped	Lung_1	20190625_8060_019.lcd	(+)408.3>267.3@20V		Positive	408.3	267.3	20	5.00097	13.989	0
Deisotoped	Lung_1	20190625_8060_020.lcd	(+)408.3>267.3@20V		Positive	408.3	267.3	20	5.00097	13.989	0
Deisotoped	Liver_1	20190625_8060_021.lcd	(+)408.3>267.3@20V		Positive	408.3	267.3	20	5.00097	13.989	0
Deisotoped	Liver_1	20190625_8060_022.lcd	(+)408.3>267.3@20V		Positive	408.3	267.3	20	5.00097	13.989	0
Deisotoped	Brain_1	20190625_8060_023.lcd	(+)408.3>267.3@20V		Positive	408.3	267.3	20	5.00097	13.989	0
Deisotoped	Brain_1	20190625_8060_024.lcd	(+)408.3>267.3@20V		Positive	408.3	267.3	20	5.00097	13.989	0
Deisotoped	Spleen_2	20190625_8060_025.lcd	(+)408.3>267.3@20V		Positive	408.3	267.3	20	5.00097	13.989	0
Deisotoped	Spleen_2	20190625_8060_026.lcd	(+)408.3>267.3@20V		Positive	408.3	267.3	20	5.00097	13.989	0
Deisotoped	Lung_2	20190625_8060_027.lcd	(+)408.3>267.3@20V		Positive	408.3	267.3	20	5.00097	13.989	0
Deisotoped	Lung_2	20190625_8060_028.lcd	(+)408.3>267.3@20V		Positive	408.3	267.3	20	5.00097	13.989	0
Deisotoped	Liver_2	20190625_8060_029.lcd	(+)408.3>267.3@20V		Positive	408.3	267.3	20	5.00097	13.989	0
Deisotoped	Liver_2	20190625_8060_030.lcd	(+)408.3>267.3@20V		Positive	408.3	267.3	20	5.00097	13.989	0
Deisotoped	Brain_2	20190625_8060_031.lcd	(+)408.3>267.3@20V		Positive	408.3	267.3	20	5.00097	13.989	0
Deisotoped	Brain_2	20190625_8060_032.lcd	(+)408.3>267.3@20V		Positive	408.3	267.3	20	5.00097	13.989	1469.42
Deisotoped	Spleen_3	20190625_8060_033.lcd	(+)408.3>267.3@20V		Positive	408.3	267.3	20	5.00097	13.989	0
Deisotoped	Spleen_3	20190625_8060_034.lcd	(+)408.3>267.3@20V		Positive	408.3	267.3	20	5.00097	13.989	0
Deisotoped	Lung_3	20190625_8060_035.lcd	(+)408.3>267.3@20V		Positive	408.3	267.3	20	5.00097	13.989	0
Deisotoped	Lung_3	20190625_8060_036.lcd	(+)408.3>267.3@20V		Positive	408.3	267.3	20	5.00097	13.989	0
Deisotoped	Liver_3	20190625_8060_037.lcd	(+)408.3>267.3@20V		Positive	408.3	267.3	20	5.00097	13.989	0
Deisotoped	Liver_3	20190625_8060_038.lcd	(+)408.3>267.3@20V		Positive	408.3	267.3	20	5.00097	13.989	0
Deisotoped	Brain_3	20190625_8060_039.lcd	(+)408.3>267.3@20V		Positive	408.3	267.3	20	5.00097	13.989	0
Deisotoped	Brain_3	20190625_8060_040.lcd	(+)408.3>267.3@20V		Positive	408.3	267.3	20	5.00097	13.989	0
Deisotoped	Spleen_4	20190625_8060_041.lcd	(+)408.3>267.3@20V		Positive	408.3	267.3	20	5.00097	13.989	0
Deisotoped	Spleen_4	20190625_8060_042.lcd	(+)408.3>267.3@20V		Positive	408.3	267.3	20	5.00097	13.989	0
Deisotoped	Lung_4	20190625_8060_043.lcd	(+)408.3>267.3@20V		Positive	408.3	267.3	20	5.00097	13.989	0
Deisotoped	Lung_4	20190625_8060_044.lcd	(+)408.3>267.3@20V		Positive	408.3	267.3	20	5.00097	13.989	0
Deisotoped	Liver_4	20190625_8060_045.lcd	(+)408.3>267.3@20V		Positive	408.3	267.3	20	5.00097	13.989	0
Deisotoped	Liver_4	20190625_8060_046.lcd	(+)408.3>267.3@20V		Positive	408.3	267.3	20	5.00097	13.989	0
Deisotoped	Brain_4	20190625_8060_047.lcd	(+)408.3>267.3@20V		Positive	408.3	267.3	20	5.00097	13.989	0
Deisotoped	Brain_4	20190625_8060_048.lcd	(+)408.3>267.3@20V		Positive	408.3	267.3	20	5.00097	13.989	0
Deisotoped	Spleen_5	20190625_8060_049.lcd	(+)408.3>267.3@20V		Positive	408.3	267.3	20	5.00097	13.989	0
Deisotoped	Spleen_5	20190625_8060_050.lcd	(+)408.3>267.3@20V		Positive	408.3	267.3	20	5.00097	13.989	0
Deisotoped	Lung_5	20190625_8060_051.lcd	(+)408.3>267.3@20V		Positive	408.3	267.3	20	5.00097	13.989	0
Deisotoped	Lung_5	20190625_8060_052.lcd	(+)408.3>267.3@20V		Positive	408.3	267.3	20	5.00097	13.989	0
Deisotoped	Liver_5	20190625_8060_053.lcd	(+)408.3>267.3@20V		Positive	408.3	267.3	20	5.00097	13.989	0
Deisotoped	Liver_5	20190625_8060_054.lcd	(+)408.3>267.3@20V		Positive	408.3	267.3	20	5.00097	13.989	880
Deisotoped	Brain_5	20190625_8060_055.lcd	(+)408.3>267.3@20V		Positive	408.3	267.3	20	5.00097	13.989	0
Deisotoped	Brain_5	20190625_8060_056.lcd	(+)408.3>267.3@20V		Positive	408.3	267.3	20	5.00097	13.989	0
Deisotoped	Spleen_1	20190625_8060_057.lcd	(+)408.3>267.3@20V		Positive	408.3	267.3	20	5.00097	13.989	0
Deisotoped	Spleen_1	20190625_8060_058.lcd	(+)408.3>267.3@20V		Positive	408.3	267.3	20	5.00097	13.989	0
Deisotoped	Lung_1	20190625_8060_059.lcd	(+)408.3>267.3@20V		Positive	408.3	267.3	20	5.00097	13.989	0
Deisotoped	Lung_1	20190625_8060_060.lcd	(+)408.3>267.3@20V		Positive	408.3	267.3	20	5.00097	13.989	0
Deisotoped	Liver_1	20190625_8060_061.lcd	(+)408.3>267.3@20V		Positive	408.3	267.3	20	5.00097	13.989	0
Deisotoped	Liver_1	20190625_8060_062.lcd	(+)408.3>267.3@20V		Positive	408.3	267.3	20	5.00097	13.989	0
Deisotoped	Brain_1	20190625_8060_063.lcd	(+)408.3>267.3@20V		Positive	408.3	267.3	20	5.00097	13.989	0
Deisotoped	Brain_1	20190625_8060_064.lcd	(+)408.3>267.3@20V		Positive	408.3	267.3	20	5.00097	13.989	0
Deisotoped	Spleen_2	20190625_8060_065.lcd	(+)408.3>267.3@20V		Positive	408.3	267.3	20	5.00097	13.989	0
Deisotoped	Spleen_2	20190625_8060_066.lcd	(+)408.3>267.3@20V		Positive	408.3	267.3	20	5.00097	13.989	0
Deisotoped	Lung_2	20190625_8060_067.lcd	(+)408.3>267.3@20V		Positive	408.3	267.3	20	5.00097	13.989	0
Deisotoped	Lung_2	20190625_8060_068.lcd	(+)408.3>267.3@20V		Positive	408.3	267.3	20	5.00097	13.989	0
Deisotoped	Liver_2	20190625_8060_069.lcd	(+)408.3>267.3@20V		Positive	408.3	267.3	20	5.00097	13.989	0
Deisotoped	Liver_2	20190625_8060_070.lcd	(+)408.3>267.3@20V		Positive	408.3	267.3	20	5.00097	13.989	0
Deisotoped	Brain_2	20190625_8060_071.lcd	(+)408.3>267.3@20V		Positive	408.3	267.3	20	5.00097	13.989	0
Deisotoped	Brain_2	20190625_8060_072.lcd	(+)408.3>267.3@20V		Positive	408.3	267.3	20	5.00097	13.989	0
Deisotoped	Spleen_3	20190625_8060_073.lcd	(+)408.3>267.3@20V		Positive	408.3	267.3	20	5.00097	13.989	0
Deisotoped	Spleen_3	20190625_8060_074.lcd	(+)408.3>267.3@20V		Positive	408.3	267.3	20	5.00097	13.989	0
Deisotoped	Lung_3	20190625_8060_075.lcd	(+)408.3>267.3@20V		Positive	408.3	267.3	20	5.00097	13.989	0
Deisotoped	Lung_3	20190625_8060_076.lcd	(+)408.3>267.3@20V		Positive	408.3	267.3	20	5.00097	13.989	0
Deisotoped	Liver_3	20190625_8060_077.lcd	(+)408.3>267.3@20V		Positive	408.3	267.3	20	5.00097	13.989	0
Deisotoped	Liver_3	20190625_8060_078.lcd	(+)408.3>267.3@20V		Positive	408.3	267.3	20	5.00097	13.989	0
Deisotoped	Brain_3	20190625_8060_079.lcd	(+)408.3>267.3@20V		Positive	408.3	267.3	20	5.00097	13.989	0
Deisotoped	Brain_3	20190625_8060_080.lcd	(+)408.3>267.3@20V		Positive	408.3	267.3	20	5.00097	13.989	0
Deisotoped	Spleen_4	20190625_8060_081.lcd	(+)408.3>267.3@20V		Positive	408.3	267.3	20	5.00097	13.989	0
Deisotoped	Spleen_4	20190625_8060_082.lcd	(+)408.3>267.3@20V		Positive	408.3	267.3	20	5.00097	13.989	0
Deisotoped	Lung_4	20190625_8060_083.lcd	(+)408.3>267.3@20V		Positive	408.3	267.3	20	5.00097	13.989	0
Deisotoped	Lung_4	20190625_8060_084.lcd	(+)408.3>267.3@20V		Positive	408.3	267.3	20	5.00097	13.989	0
Deisotoped	Liver_4	20190625_8060_085.lcd	(+)408.3>267.3@20V		Positive	408.3	267.3	20	5.00097	13.989	0
Deisotoped	Liver_4	20190625_8060_086.lcd	(+)408.3>267.3@20V		Positive	408.3	267.3	20	5.00097	13.989	0
Deisotoped	Brain_4	20190625_8060_087.lcd	(+)408.3>267.3@20V		Positive	408.3	267.3	20	5.00097	13.989	2424
Deisotoped	Brain_4	20190625_8060_088.lcd	(+)408.3>267.3@20V		Positive	408.3	267.3	20	5.00097	13.989	0
Deisotoped	Spleen_5	20190625_8060_089.lcd	(+)408.3>267.3@20V		Positive	408.3	267.3	20	5.00097	13.989	0
Deisotoped	Spleen_5	20190625_8060_090.lcd	(+)408.3>267.3@20V		Positive	408.3	267.3	20	5.00097	13.989	0
Deisotoped	Lung_5	20190625_8060_091.lcd	(+)408.3>267.3@20V		Positive	408.3	267.3	20	5.00097	13.989	0
Deisotoped	Lung_5	20190625_8060_092.lcd	(+)408.3>267.3@20V		Positive	408.3	267.3	20	5.00097	13.989	0
Deisotoped	Liver_5	20190625_8060_093.lcd	(+)408.3>267.3@20V		Positive	408.3	267.3	20	5.00097	13.989	0
Deisotoped	Liver_5	20190625_8060_094.lcd	(+)408.3>267.3@20V		Positive	408.3	267.3	20	5.00097	13.989	0
Deisotoped	Brain_5	20190625_8060_095.lcd	(+)408.3>267.3@20V		Positive	408.3	267.3	20	5.00097	13.989	0
Deisotoped	Brain_5	20190625_8060_096.lcd	(+)408.3>267.3@20V		Positive	408.3	267.3	20	5.00097	13.989	0
Deisotoped	All_Mix	20190625_8060_098.lcd	(+)408.3>267.3@20V		Positive	408.3	267.3	20	5.00097	13.989	0
Deisotoped	All_Mix	20190625_8060_099.lcd	(+)408.3>267.3@20V		Positive	408.3	267.3	20	5.00097	13.989	0
Deisotoped	Spleen_1_5	20190625_8060_101.lcd	(+)408.3>267.3@20V		Positive	408.3	267.3	20	5.00097	13.989	0
Deisotoped	Spleen_1_5	20190625_8060_102.lcd	(+)408.3>267.3@20V		Positive	408.3	267.3	20	5.00097	13.989	0
Deisotoped	Lung_1_5	20190625_8060_104.lcd	(+)408.3>267.3@20V		Positive	408.3	267.3	20	5.00097	13.989	0
Deisotoped	Lung_1_5	20190625_8060_105.lcd	(+)408.3>267.3@20V		Positive	408.3	267.3	20	5.00097	13.989	0
Deisotoped	Liver_1_5	20190625_8060_107.lcd	(+)408.3>267.3@20V		Positive	408.3	267.3	20	5.00097	13.989	0
Deisotoped	Liver_1_5	20190625_8060_108.lcd	(+)408.3>267.3@20V		Positive	408.3	267.3	20	5.00097	13.989	0
Deisotoped	Brain_1_5	20190625_8060_110.lcd	(+)408.3>267.3@20V		Positive	408.3	267.3	20	5.00097	13.989	0
Deisotoped	Brain_1_5	20190625_8060_111.lcd	(+)408.3>267.3@20V		Positive	408.3	267.3	20	5.00097	13.989	0
Deisotoped	All_Mix	20190625_8060_002.lcd	(+)410.3>269.3@20V		Positive	410.3	269.3	20	5.00097	13.989	0
Deisotoped	All_Mix	20190625_8060_003.lcd	(+)410.3>269.3@20V		Positive	410.3	269.3	20	5.00097	13.989	0
Deisotoped	Spleen_1_5	20190625_8060_005.lcd	(+)410.3>269.3@20V		Positive	410.3	269.3	20	5.00097	13.989	0
Deisotoped	Spleen_1_5	20190625_8060_006.lcd	(+)410.3>269.3@20V		Positive	410.3	269.3	20	5.00097	13.989	0
Deisotoped	Lung_1_5	20190625_8060_008.lcd	(+)410.3>269.3@20V		Positive	410.3	269.3	20	5.00097	13.989	0
Deisotoped	Lung_1_5	20190625_8060_009.lcd	(+)410.3>269.3@20V		Positive	410.3	269.3	20	5.00097	13.989	0
Deisotoped	Liver_1_5	20190625_8060_011.lcd	(+)410.3>269.3@20V		Positive	410.3	269.3	20	5.00097	13.989	0
Deisotoped	Liver_1_5	20190625_8060_012.lcd	(+)410.3>269.3@20V		Positive	410.3	269.3	20	5.00097	13.989	0
Deisotoped	Brain_1_5	20190625_8060_014.lcd	(+)410.3>269.3@20V		Positive	410.3	269.3	20	5.00097	13.989	0
Deisotoped	Brain_1_5	20190625_8060_015.lcd	(+)410.3>269.3@20V		Positive	410.3	269.3	20	5.00097	13.989	0
Deisotoped	Spleen_1	20190625_8060_017.lcd	(+)410.3>269.3@20V		Positive	410.3	269.3	20	5.00097	13.989	0
Deisotoped	Spleen_1	20190625_8060_018.lcd	(+)410.3>269.3@20V		Positive	410.3	269.3	20	5.00097	13.989	0
Deisotoped	Lung_1	20190625_8060_019.lcd	(+)410.3>269.3@20V		Positive	410.3	269.3	20	5.00097	13.989	0
Deisotoped	Lung_1	20190625_8060_020.lcd	(+)410.3>269.3@20V		Positive	410.3	269.3	20	5.00097	13.989	0
Deisotoped	Liver_1	20190625_8060_021.lcd	(+)410.3>269.3@20V		Positive	410.3	269.3	20	5.00097	13.989	0
Deisotoped	Liver_1	20190625_8060_022.lcd	(+)410.3>269.3@20V		Positive	410.3	269.3	20	5.00097	13.989	0
Deisotoped	Brain_1	20190625_8060_023.lcd	(+)410.3>269.3@20V		Positive	410.3	269.3	20	5.00097	13.989	0
Deisotoped	Brain_1	20190625_8060_024.lcd	(+)410.3>269.3@20V		Positive	410.3	269.3	20	5.00097	13.989	0
Deisotoped	Spleen_2	20190625_8060_025.lcd	(+)410.3>269.3@20V		Positive	410.3	269.3	20	5.00097	13.989	0
Deisotoped	Spleen_2	20190625_8060_026.lcd	(+)410.3>269.3@20V		Positive	410.3	269.3	20	5.00097	13.989	0
Deisotoped	Lung_2	20190625_8060_027.lcd	(+)410.3>269.3@20V		Positive	410.3	269.3	20	5.00097	13.989	0
Deisotoped	Lung_2	20190625_8060_028.lcd	(+)410.3>269.3@20V		Positive	410.3	269.3	20	5.00097	13.989	0
Deisotoped	Liver_2	20190625_8060_029.lcd	(+)410.3>269.3@20V		Positive	410.3	269.3	20	5.00097	13.989	0
Deisotoped	Liver_2	20190625_8060_030.lcd	(+)410.3>269.3@20V		Positive	410.3	269.3	20	5.00097	13.989	0
Deisotoped	Brain_2	20190625_8060_031.lcd	(+)410.3>269.3@20V		Positive	410.3	269.3	20	5.00097	13.989	0
Deisotoped	Brain_2	20190625_8060_032.lcd	(+)410.3>269.3@20V		Positive	410.3	269.3	20	5.00097	13.989	0
Deisotoped	Spleen_3	20190625_8060_033.lcd	(+)410.3>269.3@20V		Positive	410.3	269.3	20	5.00097	13.989	0
Deisotoped	Spleen_3	20190625_8060_034.lcd	(+)410.3>269.3@20V		Positive	410.3	269.3	20	5.00097	13.989	0
Deisotoped	Lung_3	20190625_8060_035.lcd	(+)410.3>269.3@20V		Positive	410.3	269.3	20	5.00097	13.989	0
Deisotoped	Lung_3	20190625_8060_036.lcd	(+)410.3>269.3@20V		Positive	410.3	269.3	20	5.00097	13.989	0
Deisotoped	Liver_3	20190625_8060_037.lcd	(+)410.3>269.3@20V		Positive	410.3	269.3	20	5.00097	13.989	0
Deisotoped	Liver_3	20190625_8060_038.lcd	(+)410.3>269.3@20V		Positive	410.3	269.3	20	5.00097	13.989	0
Deisotoped	Brain_3	20190625_8060_039.lcd	(+)410.3>269.3@20V		Positive	410.3	269.3	20	5.00097	13.989	0
Deisotoped	Brain_3	20190625_8060_040.lcd	(+)410.3>269.3@20V		Positive	410.3	269.3	20	5.00097	13.989	0
Deisotoped	Spleen_4	20190625_8060_041.lcd	(+)410.3>269.3@20V		Positive	410.3	269.3	20	5.00097	13.989	0
Deisotoped	Spleen_4	20190625_8060_042.lcd	(+)410.3>269.3@20V		Positive	410.3	269.3	20	5.00097	13.989	0
Deisotoped	Lung_4	20190625_8060_043.lcd	(+)410.3>269.3@20V		Positive	410.3	269.3	20	5.00097	13.989	0
Deisotoped	Lung_4	20190625_8060_044.lcd	(+)410.3>269.3@20V		Positive	410.3	269.3	20	5.00097	13.989	0
Deisotoped	Liver_4	20190625_8060_045.lcd	(+)410.3>269.3@20V		Positive	410.3	269.3	20	5.00097	13.989	0
Deisotoped	Liver_4	20190625_8060_046.lcd	(+)410.3>269.3@20V		Positive	410.3	269.3	20	5.00097	13.989	0
Deisotoped	Brain_4	20190625_8060_047.lcd	(+)410.3>269.3@20V		Positive	410.3	269.3	20	5.00097	13.989	0
Deisotoped	Brain_4	20190625_8060_048.lcd	(+)410.3>269.3@20V		Positive	410.3	269.3	20	5.00097	13.989	0
Deisotoped	Spleen_5	20190625_8060_049.lcd	(+)410.3>269.3@20V		Positive	410.3	269.3	20	5.00097	13.989	0
Deisotoped	Spleen_5	20190625_8060_050.lcd	(+)410.3>269.3@20V		Positive	410.3	269.3	20	5.00097	13.989	0
Deisotoped	Lung_5	20190625_8060_051.lcd	(+)410.3>269.3@20V		Positive	410.3	269.3	20	5.00097	13.989	0
Deisotoped	Lung_5	20190625_8060_052.lcd	(+)410.3>269.3@20V		Positive	410.3	269.3	20	5.00097	13.989	0
Deisotoped	Liver_5	20190625_8060_053.lcd	(+)410.3>269.3@20V		Positive	410.3	269.3	20	5.00097	13.989	0
Deisotoped	Liver_5	20190625_8060_054.lcd	(+)410.3>269.3@20V		Positive	410.3	269.3	20	5.00097	13.989	0
Deisotoped	Brain_5	20190625_8060_055.lcd	(+)410.3>269.3@20V		Positive	410.3	269.3	20	5.00097	13.989	0
Deisotoped	Brain_5	20190625_8060_056.lcd	(+)410.3>269.3@20V		Positive	410.3	269.3	20	5.00097	13.989	0
Deisotoped	Spleen_1	20190625_8060_057.lcd	(+)410.3>269.3@20V		Positive	410.3	269.3	20	5.00097	13.989	0
Deisotoped	Spleen_1	20190625_8060_058.lcd	(+)410.3>269.3@20V		Positive	410.3	269.3	20	5.00097	13.989	0
Deisotoped	Lung_1	20190625_8060_059.lcd	(+)410.3>269.3@20V		Positive	410.3	269.3	20	5.00097	13.989	0
Deisotoped	Lung_1	20190625_8060_060.lcd	(+)410.3>269.3@20V		Positive	410.3	269.3	20	5.00097	13.989	0
Deisotoped	Liver_1	20190625_8060_061.lcd	(+)410.3>269.3@20V		Positive	410.3	269.3	20	5.00097	13.989	0
Deisotoped	Liver_1	20190625_8060_062.lcd	(+)410.3>269.3@20V		Positive	410.3	269.3	20	5.00097	13.989	0
Deisotoped	Brain_1	20190625_8060_063.lcd	(+)410.3>269.3@20V		Positive	410.3	269.3	20	5.00097	13.989	0
Deisotoped	Brain_1	20190625_8060_064.lcd	(+)410.3>269.3@20V		Positive	410.3	269.3	20	5.00097	13.989	0
Deisotoped	Spleen_2	20190625_8060_065.lcd	(+)410.3>269.3@20V		Positive	410.3	269.3	20	5.00097	13.989	0
Deisotoped	Spleen_2	20190625_8060_066.lcd	(+)410.3>269.3@20V		Positive	410.3	269.3	20	5.00097	13.989	0
Deisotoped	Lung_2	20190625_8060_067.lcd	(+)410.3>269.3@20V		Positive	410.3	269.3	20	5.00097	13.989	0
Deisotoped	Lung_2	20190625_8060_068.lcd	(+)410.3>269.3@20V		Positive	410.3	269.3	20	5.00097	13.989	0
Deisotoped	Liver_2	20190625_8060_069.lcd	(+)410.3>269.3@20V		Positive	410.3	269.3	20	5.00097	13.989	0
Deisotoped	Liver_2	20190625_8060_070.lcd	(+)410.3>269.3@20V		Positive	410.3	269.3	20	5.00097	13.989	0
Deisotoped	Brain_2	20190625_8060_071.lcd	(+)410.3>269.3@20V		Positive	410.3	269.3	20	5.00097	13.989	0
Deisotoped	Brain_2	20190625_8060_072.lcd	(+)410.3>269.3@20V		Positive	410.3	269.3	20	5.00097	13.989	0
Deisotoped	Spleen_3	20190625_8060_073.lcd	(+)410.3>269.3@20V		Positive	410.3	269.3	20	5.00097	13.989	0
Deisotoped	Spleen_3	20190625_8060_074.lcd	(+)410.3>269.3@20V		Positive	410.3	269.3	20	5.00097	13.989	0
Deisotoped	Lung_3	20190625_8060_075.lcd	(+)410.3>269.3@20V		Positive	410.3	269.3	20	5.00097	13.989	0
Deisotoped	Lung_3	20190625_8060_076.lcd	(+)410.3>269.3@20V		Positive	410.3	269.3	20	5.00097	13.989	0
Deisotoped	Liver_3	20190625_8060_077.lcd	(+)410.3>269.3@20V		Positive	410.3	269.3	20	5.00097	13.989	0
Deisotoped	Liver_3	20190625_8060_078.lcd	(+)410.3>269.3@20V		Positive	410.3	269.3	20	5.00097	13.989	0
Deisotoped	Brain_3	20190625_8060_079.lcd	(+)410.3>269.3@20V		Positive	410.3	269.3	20	5.00097	13.989	0
Deisotoped	Brain_3	20190625_8060_080.lcd	(+)410.3>269.3@20V		Positive	410.3	269.3	20	5.00097	13.989	0
Deisotoped	Spleen_4	20190625_8060_081.lcd	(+)410.3>269.3@20V		Positive	410.3	269.3	20	5.00097	13.989	0
Deisotoped	Spleen_4	20190625_8060_082.lcd	(+)410.3>269.3@20V		Positive	410.3	269.3	20	5.00097	13.989	0
Deisotoped	Lung_4	20190625_8060_083.lcd	(+)410.3>269.3@20V		Positive	410.3	269.3	20	5.00097	13.989	0
Deisotoped	Lung_4	20190625_8060_084.lcd	(+)410.3>269.3@20V		Positive	410.3	269.3	20	5.00097	13.989	0
Deisotoped	Liver_4	20190625_8060_085.lcd	(+)410.3>269.3@20V		Positive	410.3	269.3	20	5.00097	13.989	0
Deisotoped	Liver_4	20190625_8060_086.lcd	(+)410.3>269.3@20V		Positive	410.3	269.3	20	5.00097	13.989	0
Deisotoped	Brain_4	20190625_8060_087.lcd	(+)410.3>269.3@20V		Positive	410.3	269.3	20	5.00097	13.989	0
Deisotoped	Brain_4	20190625_8060_088.lcd	(+)410.3>269.3@20V		Positive	410.3	269.3	20	5.00097	13.989	0
Deisotoped	Spleen_5	20190625_8060_089.lcd	(+)410.3>269.3@20V		Positive	410.3	269.3	20	5.00097	13.989	0
Deisotoped	Spleen_5	20190625_8060_090.lcd	(+)410.3>269.3@20V		Positive	410.3	269.3	20	5.00097	13.989	0
Deisotoped	Lung_5	20190625_8060_091.lcd	(+)410.3>269.3@20V		Positive	410.3	269.3	20	5.00097	13.989	0
Deisotoped	Lung_5	20190625_8060_092.lcd	(+)410.3>269.3@20V		Positive	410.3	269.3	20	5.00097	13.989	0
Deisotoped	Liver_5	20190625_8060_093.lcd	(+)410.3>269.3@20V		Positive	410.3	269.3	20	5.00097	13.989	0
Deisotoped	Liver_5	20190625_8060_094.lcd	(+)410.3>269.3@20V		Positive	410.3	269.3	20	5.00097	13.989	0
Deisotoped	Brain_5	20190625_8060_095.lcd	(+)410.3>269.3@20V		Positive	410.3	269.3	20	5.00097	13.989	0
Deisotoped	Brain_5	20190625_8060_096.lcd	(+)410.3>269.3@20V		Positive	410.3	269.3	20	5.00097	13.989	0
Deisotoped	All_Mix	20190625_8060_098.lcd	(+)410.3>269.3@20V		Positive	410.3	269.3	20	5.00097	13.989	0
Deisotoped	All_Mix	20190625_8060_099.lcd	(+)410.3>269.3@20V		Positive	410.3	269.3	20	5.00097	13.989	0
Deisotoped	Spleen_1_5	20190625_8060_101.lcd	(+)410.3>269.3@20V		Positive	410.3	269.3	20	5.00097	13.989	0
Deisotoped	Spleen_1_5	20190625_8060_102.lcd	(+)410.3>269.3@20V		Positive	410.3	269.3	20	5.00097	13.989	0
Deisotoped	Lung_1_5	20190625_8060_104.lcd	(+)410.3>269.3@20V		Positive	410.3	269.3	20	5.00097	13.989	0
Deisotoped	Lung_1_5	20190625_8060_105.lcd	(+)410.3>269.3@20V		Positive	410.3	269.3	20	5.00097	13.989	0
Deisotoped	Liver_1_5	20190625_8060_107.lcd	(+)410.3>269.3@20V		Positive	410.3	269.3	20	5.00097	13.989	0
Deisotoped	Liver_1_5	20190625_8060_108.lcd	(+)410.3>269.3@20V		Positive	410.3	269.3	20	5.00097	13.989	0
Deisotoped	Brain_1_5	20190625_8060_110.lcd	(+)410.3>269.3@20V		Positive	410.3	269.3	20	5.00097	13.989	0
Deisotoped	Brain_1_5	20190625_8060_111.lcd	(+)410.3>269.3@20V		Positive	410.3	269.3	20	5.00097	13.989	0
Deisotoped	All_Mix	20190625_8060_002.lcd	(+)412.3>271.3@20V		Positive	412.3	271.3	20	5.00097	13.989	0
Deisotoped	All_Mix	20190625_8060_003.lcd	(+)412.3>271.3@20V		Positive	412.3	271.3	20	5.00097	13.989	0
Deisotoped	Spleen_1_5	20190625_8060_005.lcd	(+)412.3>271.3@20V		Positive	412.3	271.3	20	5.00097	13.989	0
Deisotoped	Spleen_1_5	20190625_8060_006.lcd	(+)412.3>271.3@20V		Positive	412.3	271.3	20	5.00097	13.989	0
Deisotoped	Lung_1_5	20190625_8060_008.lcd	(+)412.3>271.3@20V		Positive	412.3	271.3	20	5.00097	13.989	0
Deisotoped	Lung_1_5	20190625_8060_009.lcd	(+)412.3>271.3@20V		Positive	412.3	271.3	20	5.00097	13.989	0
Deisotoped	Liver_1_5	20190625_8060_011.lcd	(+)412.3>271.3@20V		Positive	412.3	271.3	20	5.00097	13.989	0
Deisotoped	Liver_1_5	20190625_8060_012.lcd	(+)412.3>271.3@20V		Positive	412.3	271.3	20	5.00097	13.989	0
Deisotoped	Brain_1_5	20190625_8060_014.lcd	(+)412.3>271.3@20V		Positive	412.3	271.3	20	5.00097	13.989	0
Deisotoped	Brain_1_5	20190625_8060_015.lcd	(+)412.3>271.3@20V		Positive	412.3	271.3	20	5.00097	13.989	808
Deisotoped	Spleen_1	20190625_8060_017.lcd	(+)412.3>271.3@20V		Positive	412.3	271.3	20	5.00097	13.989	0
Deisotoped	Spleen_1	20190625_8060_018.lcd	(+)412.3>271.3@20V		Positive	412.3	271.3	20	5.00097	13.989	0
Deisotoped	Lung_1	20190625_8060_019.lcd	(+)412.3>271.3@20V		Positive	412.3	271.3	20	5.00097	13.989	0
Deisotoped	Lung_1	20190625_8060_020.lcd	(+)412.3>271.3@20V		Positive	412.3	271.3	20	5.00097	13.989	0
Deisotoped	Liver_1	20190625_8060_021.lcd	(+)412.3>271.3@20V		Positive	412.3	271.3	20	5.00097	13.989	0
Deisotoped	Liver_1	20190625_8060_022.lcd	(+)412.3>271.3@20V		Positive	412.3	271.3	20	5.00097	13.989	0
Deisotoped	Brain_1	20190625_8060_023.lcd	(+)412.3>271.3@20V		Positive	412.3	271.3	20	5.00097	13.989	0
Deisotoped	Brain_1	20190625_8060_024.lcd	(+)412.3>271.3@20V		Positive	412.3	271.3	20	5.00097	13.989	0
Deisotoped	Spleen_2	20190625_8060_025.lcd	(+)412.3>271.3@20V		Positive	412.3	271.3	20	5.00097	13.989	0
Deisotoped	Spleen_2	20190625_8060_026.lcd	(+)412.3>271.3@20V		Positive	412.3	271.3	20	5.00097	13.989	0
Deisotoped	Lung_2	20190625_8060_027.lcd	(+)412.3>271.3@20V		Positive	412.3	271.3	20	5.00097	13.989	0
Deisotoped	Lung_2	20190625_8060_028.lcd	(+)412.3>271.3@20V		Positive	412.3	271.3	20	5.00097	13.989	0
Deisotoped	Liver_2	20190625_8060_029.lcd	(+)412.3>271.3@20V		Positive	412.3	271.3	20	5.00097	13.989	0
Deisotoped	Liver_2	20190625_8060_030.lcd	(+)412.3>271.3@20V		Positive	412.3	271.3	20	5.00097	13.989	0
Deisotoped	Brain_2	20190625_8060_031.lcd	(+)412.3>271.3@20V		Positive	412.3	271.3	20	5.00097	13.989	0
Deisotoped	Brain_2	20190625_8060_032.lcd	(+)412.3>271.3@20V		Positive	412.3	271.3	20	5.00097	13.989	0
Deisotoped	Spleen_3	20190625_8060_033.lcd	(+)412.3>271.3@20V		Positive	412.3	271.3	20	5.00097	13.989	1112
Deisotoped	Spleen_3	20190625_8060_034.lcd	(+)412.3>271.3@20V		Positive	412.3	271.3	20	5.00097	13.989	0
Deisotoped	Lung_3	20190625_8060_035.lcd	(+)412.3>271.3@20V		Positive	412.3	271.3	20	5.00097	13.989	7041.76
Deisotoped	Lung_3	20190625_8060_036.lcd	(+)412.3>271.3@20V		Positive	412.3	271.3	20	5.00097	13.989	0
Deisotoped	Liver_3	20190625_8060_037.lcd	(+)412.3>271.3@20V		Positive	412.3	271.3	20	5.00097	13.989	0
Deisotoped	Liver_3	20190625_8060_038.lcd	(+)412.3>271.3@20V		Positive	412.3	271.3	20	5.00097	13.989	0
Deisotoped	Brain_3	20190625_8060_039.lcd	(+)412.3>271.3@20V		Positive	412.3	271.3	20	5.00097	13.989	0
Deisotoped	Brain_3	20190625_8060_040.lcd	(+)412.3>271.3@20V		Positive	412.3	271.3	20	5.00097	13.989	0
Deisotoped	Spleen_4	20190625_8060_041.lcd	(+)412.3>271.3@20V		Positive	412.3	271.3	20	5.00097	13.989	0
Deisotoped	Spleen_4	20190625_8060_042.lcd	(+)412.3>271.3@20V		Positive	412.3	271.3	20	5.00097	13.989	0
Deisotoped	Lung_4	20190625_8060_043.lcd	(+)412.3>271.3@20V		Positive	412.3	271.3	20	5.00097	13.989	0
Deisotoped	Lung_4	20190625_8060_044.lcd	(+)412.3>271.3@20V		Positive	412.3	271.3	20	5.00097	13.989	0
Deisotoped	Liver_4	20190625_8060_045.lcd	(+)412.3>271.3@20V		Positive	412.3	271.3	20	5.00097	13.989	0
Deisotoped	Liver_4	20190625_8060_046.lcd	(+)412.3>271.3@20V		Positive	412.3	271.3	20	5.00097	13.989	0
Deisotoped	Brain_4	20190625_8060_047.lcd	(+)412.3>271.3@20V		Positive	412.3	271.3	20	5.00097	13.989	0
Deisotoped	Brain_4	20190625_8060_048.lcd	(+)412.3>271.3@20V		Positive	412.3	271.3	20	5.00097	13.989	0
Deisotoped	Spleen_5	20190625_8060_049.lcd	(+)412.3>271.3@20V		Positive	412.3	271.3	20	5.00097	13.989	0
Deisotoped	Spleen_5	20190625_8060_050.lcd	(+)412.3>271.3@20V		Positive	412.3	271.3	20	5.00097	13.989	0
Deisotoped	Lung_5	20190625_8060_051.lcd	(+)412.3>271.3@20V		Positive	412.3	271.3	20	5.00097	13.989	0
Deisotoped	Lung_5	20190625_8060_052.lcd	(+)412.3>271.3@20V		Positive	412.3	271.3	20	5.00097	13.989	0
Deisotoped	Liver_5	20190625_8060_053.lcd	(+)412.3>271.3@20V		Positive	412.3	271.3	20	5.00097	13.989	0
Deisotoped	Liver_5	20190625_8060_054.lcd	(+)412.3>271.3@20V		Positive	412.3	271.3	20	5.00097	13.989	0
Deisotoped	Brain_5	20190625_8060_055.lcd	(+)412.3>271.3@20V		Positive	412.3	271.3	20	5.00097	13.989	0
Deisotoped	Brain_5	20190625_8060_056.lcd	(+)412.3>271.3@20V		Positive	412.3	271.3	20	5.00097	13.989	0
Deisotoped	Spleen_1	20190625_8060_057.lcd	(+)412.3>271.3@20V		Positive	412.3	271.3	20	5.00097	13.989	0
Deisotoped	Spleen_1	20190625_8060_058.lcd	(+)412.3>271.3@20V		Positive	412.3	271.3	20	5.00097	13.989	0
Deisotoped	Lung_1	20190625_8060_059.lcd	(+)412.3>271.3@20V		Positive	412.3	271.3	20	5.00097	13.989	0
Deisotoped	Lung_1	20190625_8060_060.lcd	(+)412.3>271.3@20V		Positive	412.3	271.3	20	5.00097	13.989	0
Deisotoped	Liver_1	20190625_8060_061.lcd	(+)412.3>271.3@20V		Positive	412.3	271.3	20	5.00097	13.989	0
Deisotoped	Liver_1	20190625_8060_062.lcd	(+)412.3>271.3@20V		Positive	412.3	271.3	20	5.00097	13.989	0
Deisotoped	Brain_1	20190625_8060_063.lcd	(+)412.3>271.3@20V		Positive	412.3	271.3	20	5.00097	13.989	0
Deisotoped	Brain_1	20190625_8060_064.lcd	(+)412.3>271.3@20V		Positive	412.3	271.3	20	5.00097	13.989	0
Deisotoped	Spleen_2	20190625_8060_065.lcd	(+)412.3>271.3@20V		Positive	412.3	271.3	20	5.00097	13.989	0
Deisotoped	Spleen_2	20190625_8060_066.lcd	(+)412.3>271.3@20V		Positive	412.3	271.3	20	5.00097	13.989	0
Deisotoped	Lung_2	20190625_8060_067.lcd	(+)412.3>271.3@20V		Positive	412.3	271.3	20	5.00097	13.989	0
Deisotoped	Lung_2	20190625_8060_068.lcd	(+)412.3>271.3@20V		Positive	412.3	271.3	20	5.00097	13.989	0
Deisotoped	Liver_2	20190625_8060_069.lcd	(+)412.3>271.3@20V		Positive	412.3	271.3	20	5.00097	13.989	0
Deisotoped	Liver_2	20190625_8060_070.lcd	(+)412.3>271.3@20V		Positive	412.3	271.3	20	5.00097	13.989	0
Deisotoped	Brain_2	20190625_8060_071.lcd	(+)412.3>271.3@20V		Positive	412.3	271.3	20	5.00097	13.989	0
Deisotoped	Brain_2	20190625_8060_072.lcd	(+)412.3>271.3@20V		Positive	412.3	271.3	20	5.00097	13.989	0
Deisotoped	Spleen_3	20190625_8060_073.lcd	(+)412.3>271.3@20V		Positive	412.3	271.3	20	5.00097	13.989	0
Deisotoped	Spleen_3	20190625_8060_074.lcd	(+)412.3>271.3@20V		Positive	412.3	271.3	20	5.00097	13.989	0
Deisotoped	Lung_3	20190625_8060_075.lcd	(+)412.3>271.3@20V		Positive	412.3	271.3	20	5.00097	13.989	0
Deisotoped	Lung_3	20190625_8060_076.lcd	(+)412.3>271.3@20V		Positive	412.3	271.3	20	5.00097	13.989	0
Deisotoped	Liver_3	20190625_8060_077.lcd	(+)412.3>271.3@20V		Positive	412.3	271.3	20	5.00097	13.989	0
Deisotoped	Liver_3	20190625_8060_078.lcd	(+)412.3>271.3@20V		Positive	412.3	271.3	20	5.00097	13.989	0
Deisotoped	Brain_3	20190625_8060_079.lcd	(+)412.3>271.3@20V		Positive	412.3	271.3	20	5.00097	13.989	0
Deisotoped	Brain_3	20190625_8060_080.lcd	(+)412.3>271.3@20V		Positive	412.3	271.3	20	5.00097	13.989	0
Deisotoped	Spleen_4	20190625_8060_081.lcd	(+)412.3>271.3@20V		Positive	412.3	271.3	20	5.00097	13.989	0
Deisotoped	Spleen_4	20190625_8060_082.lcd	(+)412.3>271.3@20V		Positive	412.3	271.3	20	5.00097	13.989	0
Deisotoped	Lung_4	20190625_8060_083.lcd	(+)412.3>271.3@20V		Positive	412.3	271.3	20	5.00097	13.989	555.722
Deisotoped	Lung_4	20190625_8060_084.lcd	(+)412.3>271.3@20V		Positive	412.3	271.3	20	5.00097	13.989	0
Deisotoped	Liver_4	20190625_8060_085.lcd	(+)412.3>271.3@20V		Positive	412.3	271.3	20	5.00097	13.989	1300
Deisotoped	Liver_4	20190625_8060_086.lcd	(+)412.3>271.3@20V		Positive	412.3	271.3	20	5.00097	13.989	0
Deisotoped	Brain_4	20190625_8060_087.lcd	(+)412.3>271.3@20V		Positive	412.3	271.3	20	5.00097	13.989	0
Deisotoped	Brain_4	20190625_8060_088.lcd	(+)412.3>271.3@20V		Positive	412.3	271.3	20	5.00097	13.989	0
Deisotoped	Spleen_5	20190625_8060_089.lcd	(+)412.3>271.3@20V		Positive	412.3	271.3	20	5.00097	13.989	0
Deisotoped	Spleen_5	20190625_8060_090.lcd	(+)412.3>271.3@20V		Positive	412.3	271.3	20	5.00097	13.989	0
Deisotoped	Lung_5	20190625_8060_091.lcd	(+)412.3>271.3@20V		Positive	412.3	271.3	20	5.00097	13.989	0
Deisotoped	Lung_5	20190625_8060_092.lcd	(+)412.3>271.3@20V		Positive	412.3	271.3	20	5.00097	13.989	0
Deisotoped	Liver_5	20190625_8060_093.lcd	(+)412.3>271.3@20V		Positive	412.3	271.3	20	5.00097	13.989	0
Deisotoped	Liver_5	20190625_8060_094.lcd	(+)412.3>271.3@20V		Positive	412.3	271.3	20	5.00097	13.989	0
Deisotoped	Brain_5	20190625_8060_095.lcd	(+)412.3>271.3@20V		Positive	412.3	271.3	20	5.00097	13.989	0
Deisotoped	Brain_5	20190625_8060_096.lcd	(+)412.3>271.3@20V		Positive	412.3	271.3	20	5.00097	13.989	0
Deisotoped	All_Mix	20190625_8060_098.lcd	(+)412.3>271.3@20V		Positive	412.3	271.3	20	5.00097	13.989	0
Deisotoped	All_Mix	20190625_8060_099.lcd	(+)412.3>271.3@20V		Positive	412.3	271.3	20	5.00097	13.989	0
Deisotoped	Spleen_1_5	20190625_8060_101.lcd	(+)412.3>271.3@20V		Positive	412.3	271.3	20	5.00097	13.989	0
Deisotoped	Spleen_1_5	20190625_8060_102.lcd	(+)412.3>271.3@20V		Positive	412.3	271.3	20	5.00097	13.989	0
Deisotoped	Lung_1_5	20190625_8060_104.lcd	(+)412.3>271.3@20V		Positive	412.3	271.3	20	5.00097	13.989	0
Deisotoped	Lung_1_5	20190625_8060_105.lcd	(+)412.3>271.3@20V		Positive	412.3	271.3	20	5.00097	13.989	1451.23
Deisotoped	Liver_1_5	20190625_8060_107.lcd	(+)412.3>271.3@20V		Positive	412.3	271.3	20	5.00097	13.989	0
Deisotoped	Liver_1_5	20190625_8060_108.lcd	(+)412.3>271.3@20V		Positive	412.3	271.3	20	5.00097	13.989	0
Deisotoped	Brain_1_5	20190625_8060_110.lcd	(+)412.3>271.3@20V		Positive	412.3	271.3	20	5.00097	13.989	0
Deisotoped	Brain_1_5	20190625_8060_111.lcd	(+)412.3>271.3@20V		Positive	412.3	271.3	20	5.00097	13.989	0
Deisotoped	All_Mix	20190625_8060_002.lcd	(+)421.3>184.05@27V		Positive	421.3	184.05	27	10.0001	17.993	20455.3
Deisotoped	All_Mix	20190625_8060_003.lcd	(+)421.3>184.05@27V		Positive	421.3	184.05	27	10.0001	17.993	23685.5
Deisotoped	Spleen_1_5	20190625_8060_005.lcd	(+)421.3>184.05@27V		Positive	421.3	184.05	27	10.0001	17.993	5944.45
Deisotoped	Spleen_1_5	20190625_8060_006.lcd	(+)421.3>184.05@27V		Positive	421.3	184.05	27	10.0001	17.993	17564.9
Deisotoped	Lung_1_5	20190625_8060_008.lcd	(+)421.3>184.05@27V		Positive	421.3	184.05	27	10.0001	17.993	18142
Deisotoped	Lung_1_5	20190625_8060_009.lcd	(+)421.3>184.05@27V		Positive	421.3	184.05	27	10.0001	17.993	1760
Deisotoped	Liver_1_5	20190625_8060_011.lcd	(+)421.3>184.05@27V		Positive	421.3	184.05	27	10.0001	17.993	58782.5
Deisotoped	Liver_1_5	20190625_8060_012.lcd	(+)421.3>184.05@27V		Positive	421.3	184.05	27	10.0001	17.993	13671.8
Deisotoped	Brain_1_5	20190625_8060_014.lcd	(+)421.3>184.05@27V		Positive	421.3	184.05	27	10.0001	17.993	0
Deisotoped	Brain_1_5	20190625_8060_015.lcd	(+)421.3>184.05@27V		Positive	421.3	184.05	27	10.0001	17.993	12854
Deisotoped	Spleen_1	20190625_8060_017.lcd	(+)421.3>184.05@27V		Positive	421.3	184.05	27	10.0001	17.993	22660.9
Deisotoped	Spleen_1	20190625_8060_018.lcd	(+)421.3>184.05@27V		Positive	421.3	184.05	27	10.0001	17.993	10213.4
Deisotoped	Lung_1	20190625_8060_019.lcd	(+)421.3>184.05@27V		Positive	421.3	184.05	27	10.0001	17.993	11440
Deisotoped	Lung_1	20190625_8060_020.lcd	(+)421.3>184.05@27V		Positive	421.3	184.05	27	10.0001	17.993	13442
Deisotoped	Liver_1	20190625_8060_021.lcd	(+)421.3>184.05@27V		Positive	421.3	184.05	27	10.0001	17.993	28177.1
Deisotoped	Liver_1	20190625_8060_022.lcd	(+)421.3>184.05@27V		Positive	421.3	184.05	27	10.0001	17.993	35934.5
Deisotoped	Brain_1	20190625_8060_023.lcd	(+)421.3>184.05@27V		Positive	421.3	184.05	27	10.0001	17.993	7331.47
Deisotoped	Brain_1	20190625_8060_024.lcd	(+)421.3>184.05@27V		Positive	421.3	184.05	27	10.0001	17.993	10536
Deisotoped	Spleen_2	20190625_8060_025.lcd	(+)421.3>184.05@27V		Positive	421.3	184.05	27	10.0001	17.993	1322
Deisotoped	Spleen_2	20190625_8060_026.lcd	(+)421.3>184.05@27V		Positive	421.3	184.05	27	10.0001	17.993	4842
Deisotoped	Lung_2	20190625_8060_027.lcd	(+)421.3>184.05@27V		Positive	421.3	184.05	27	10.0001	17.993	9922
Deisotoped	Lung_2	20190625_8060_028.lcd	(+)421.3>184.05@27V		Positive	421.3	184.05	27	10.0001	17.993	12962.3
Deisotoped	Liver_2	20190625_8060_029.lcd	(+)421.3>184.05@27V		Positive	421.3	184.05	27	10.0001	17.993	23715.8
Deisotoped	Liver_2	20190625_8060_030.lcd	(+)421.3>184.05@27V		Positive	421.3	184.05	27	10.0001	17.993	44348.4
Deisotoped	Brain_2	20190625_8060_031.lcd	(+)421.3>184.05@27V		Positive	421.3	184.05	27	10.0001	17.993	6168
Deisotoped	Brain_2	20190625_8060_032.lcd	(+)421.3>184.05@27V		Positive	421.3	184.05	27	10.0001	17.993	0
Deisotoped	Spleen_3	20190625_8060_033.lcd	(+)421.3>184.05@27V		Positive	421.3	184.05	27	10.0001	17.993	17371.3
Deisotoped	Spleen_3	20190625_8060_034.lcd	(+)421.3>184.05@27V		Positive	421.3	184.05	27	10.0001	17.993	15455.7
Deisotoped	Lung_3	20190625_8060_035.lcd	(+)421.3>184.05@27V		Positive	421.3	184.05	27	10.0001	17.993	649.35
Deisotoped	Lung_3	20190625_8060_036.lcd	(+)421.3>184.05@27V		Positive	421.3	184.05	27	10.0001	17.993	2932
Deisotoped	Liver_3	20190625_8060_037.lcd	(+)421.3>184.05@27V		Positive	421.3	184.05	27	10.0001	17.993	53737.1
Deisotoped	Liver_3	20190625_8060_038.lcd	(+)421.3>184.05@27V		Positive	421.3	184.05	27	10.0001	17.993	61852.6
Deisotoped	Brain_3	20190625_8060_039.lcd	(+)421.3>184.05@27V		Positive	421.3	184.05	27	10.0001	17.993	0
Deisotoped	Brain_3	20190625_8060_040.lcd	(+)421.3>184.05@27V		Positive	421.3	184.05	27	10.0001	17.993	10578.6
Deisotoped	Spleen_4	20190625_8060_041.lcd	(+)421.3>184.05@27V		Positive	421.3	184.05	27	10.0001	17.993	23422.1
Deisotoped	Spleen_4	20190625_8060_042.lcd	(+)421.3>184.05@27V		Positive	421.3	184.05	27	10.0001	17.993	8508
Deisotoped	Lung_4	20190625_8060_043.lcd	(+)421.3>184.05@27V		Positive	421.3	184.05	27	10.0001	17.993	18378
Deisotoped	Lung_4	20190625_8060_044.lcd	(+)421.3>184.05@27V		Positive	421.3	184.05	27	10.0001	17.993	3966
Deisotoped	Liver_4	20190625_8060_045.lcd	(+)421.3>184.05@27V		Positive	421.3	184.05	27	10.0001	17.993	83800.3
Deisotoped	Liver_4	20190625_8060_046.lcd	(+)421.3>184.05@27V		Positive	421.3	184.05	27	10.0001	17.993	72278.2
Deisotoped	Brain_4	20190625_8060_047.lcd	(+)421.3>184.05@27V		Positive	421.3	184.05	27	10.0001	17.993	11729.5
Deisotoped	Brain_4	20190625_8060_048.lcd	(+)421.3>184.05@27V		Positive	421.3	184.05	27	10.0001	17.993	11258
Deisotoped	Spleen_5	20190625_8060_049.lcd	(+)421.3>184.05@27V		Positive	421.3	184.05	27	10.0001	17.993	12278
Deisotoped	Spleen_5	20190625_8060_050.lcd	(+)421.3>184.05@27V		Positive	421.3	184.05	27	10.0001	17.993	0
Deisotoped	Lung_5	20190625_8060_051.lcd	(+)421.3>184.05@27V		Positive	421.3	184.05	27	10.0001	17.993	5864
Deisotoped	Lung_5	20190625_8060_052.lcd	(+)421.3>184.05@27V		Positive	421.3	184.05	27	10.0001	17.993	7148
Deisotoped	Liver_5	20190625_8060_053.lcd	(+)421.3>184.05@27V		Positive	421.3	184.05	27	10.0001	17.993	49405.3
Deisotoped	Liver_5	20190625_8060_054.lcd	(+)421.3>184.05@27V		Positive	421.3	184.05	27	10.0001	17.993	54461.2
Deisotoped	Brain_5	20190625_8060_055.lcd	(+)421.3>184.05@27V		Positive	421.3	184.05	27	10.0001	17.993	2028
Deisotoped	Brain_5	20190625_8060_056.lcd	(+)421.3>184.05@27V		Positive	421.3	184.05	27	10.0001	17.993	1466
Deisotoped	Spleen_1	20190625_8060_057.lcd	(+)421.3>184.05@27V		Positive	421.3	184.05	27	10.0001	17.993	21394.1
Deisotoped	Spleen_1	20190625_8060_058.lcd	(+)421.3>184.05@27V		Positive	421.3	184.05	27	10.0001	17.993	27479
Deisotoped	Lung_1	20190625_8060_059.lcd	(+)421.3>184.05@27V		Positive	421.3	184.05	27	10.0001	17.993	8220
Deisotoped	Lung_1	20190625_8060_060.lcd	(+)421.3>184.05@27V		Positive	421.3	184.05	27	10.0001	17.993	10864
Deisotoped	Liver_1	20190625_8060_061.lcd	(+)421.3>184.05@27V		Positive	421.3	184.05	27	10.0001	17.993	53313.6
Deisotoped	Liver_1	20190625_8060_062.lcd	(+)421.3>184.05@27V		Positive	421.3	184.05	27	10.0001	17.993	27451.1
Deisotoped	Brain_1	20190625_8060_063.lcd	(+)421.3>184.05@27V		Positive	421.3	184.05	27	10.0001	17.993	8331.01
Deisotoped	Brain_1	20190625_8060_064.lcd	(+)421.3>184.05@27V		Positive	421.3	184.05	27	10.0001	17.993	7828
Deisotoped	Spleen_2	20190625_8060_065.lcd	(+)421.3>184.05@27V		Positive	421.3	184.05	27	10.0001	17.993	22040
Deisotoped	Spleen_2	20190625_8060_066.lcd	(+)421.3>184.05@27V		Positive	421.3	184.05	27	10.0001	17.993	18798.6
Deisotoped	Lung_2	20190625_8060_067.lcd	(+)421.3>184.05@27V		Positive	421.3	184.05	27	10.0001	17.993	4548
Deisotoped	Lung_2	20190625_8060_068.lcd	(+)421.3>184.05@27V		Positive	421.3	184.05	27	10.0001	17.993	15815.4
Deisotoped	Liver_2	20190625_8060_069.lcd	(+)421.3>184.05@27V		Positive	421.3	184.05	27	10.0001	17.993	18307.6
Deisotoped	Liver_2	20190625_8060_070.lcd	(+)421.3>184.05@27V		Positive	421.3	184.05	27	10.0001	17.993	25253.5
Deisotoped	Brain_2	20190625_8060_071.lcd	(+)421.3>184.05@27V		Positive	421.3	184.05	27	10.0001	17.993	2252
Deisotoped	Brain_2	20190625_8060_072.lcd	(+)421.3>184.05@27V		Positive	421.3	184.05	27	10.0001	17.993	0
Deisotoped	Spleen_3	20190625_8060_073.lcd	(+)421.3>184.05@27V		Positive	421.3	184.05	27	10.0001	17.993	4504
Deisotoped	Spleen_3	20190625_8060_074.lcd	(+)421.3>184.05@27V		Positive	421.3	184.05	27	10.0001	17.993	2644
Deisotoped	Lung_3	20190625_8060_075.lcd	(+)421.3>184.05@27V		Positive	421.3	184.05	27	10.0001	17.993	0
Deisotoped	Lung_3	20190625_8060_076.lcd	(+)421.3>184.05@27V		Positive	421.3	184.05	27	10.0001	17.993	4896
Deisotoped	Liver_3	20190625_8060_077.lcd	(+)421.3>184.05@27V		Positive	421.3	184.05	27	10.0001	17.993	32794.9
Deisotoped	Liver_3	20190625_8060_078.lcd	(+)421.3>184.05@27V		Positive	421.3	184.05	27	10.0001	17.993	62589.1
Deisotoped	Brain_3	20190625_8060_079.lcd	(+)421.3>184.05@27V		Positive	421.3	184.05	27	10.0001	17.993	2028
Deisotoped	Brain_3	20190625_8060_080.lcd	(+)421.3>184.05@27V		Positive	421.3	184.05	27	10.0001	17.993	8798.93
Deisotoped	Spleen_4	20190625_8060_081.lcd	(+)421.3>184.05@27V		Positive	421.3	184.05	27	10.0001	17.993	880
Deisotoped	Spleen_4	20190625_8060_082.lcd	(+)421.3>184.05@27V		Positive	421.3	184.05	27	10.0001	17.993	19099.7
Deisotoped	Lung_4	20190625_8060_083.lcd	(+)421.3>184.05@27V		Positive	421.3	184.05	27	10.0001	17.993	10797.9
Deisotoped	Lung_4	20190625_8060_084.lcd	(+)421.3>184.05@27V		Positive	421.3	184.05	27	10.0001	17.993	11834
Deisotoped	Liver_4	20190625_8060_085.lcd	(+)421.3>184.05@27V		Positive	421.3	184.05	27	10.0001	17.993	37092.6
Deisotoped	Liver_4	20190625_8060_086.lcd	(+)421.3>184.05@27V		Positive	421.3	184.05	27	10.0001	17.993	36039.1
Deisotoped	Brain_4	20190625_8060_087.lcd	(+)421.3>184.05@27V		Positive	421.3	184.05	27	10.0001	17.993	0
Deisotoped	Brain_4	20190625_8060_088.lcd	(+)421.3>184.05@27V		Positive	421.3	184.05	27	10.0001	17.993	0
Deisotoped	Spleen_5	20190625_8060_089.lcd	(+)421.3>184.05@27V		Positive	421.3	184.05	27	10.0001	17.993	17462
Deisotoped	Spleen_5	20190625_8060_090.lcd	(+)421.3>184.05@27V		Positive	421.3	184.05	27	10.0001	17.993	9200.94
Deisotoped	Lung_5	20190625_8060_091.lcd	(+)421.3>184.05@27V		Positive	421.3	184.05	27	10.0001	17.993	25197.6
Deisotoped	Lung_5	20190625_8060_092.lcd	(+)421.3>184.05@27V		Positive	421.3	184.05	27	10.0001	17.993	29958
Deisotoped	Liver_5	20190625_8060_093.lcd	(+)421.3>184.05@27V		Positive	421.3	184.05	27	10.0001	17.993	38105.8
Deisotoped	Liver_5	20190625_8060_094.lcd	(+)421.3>184.05@27V		Positive	421.3	184.05	27	10.0001	17.993	70852.8
Deisotoped	Brain_5	20190625_8060_095.lcd	(+)421.3>184.05@27V		Positive	421.3	184.05	27	10.0001	17.993	1760
Deisotoped	Brain_5	20190625_8060_096.lcd	(+)421.3>184.05@27V		Positive	421.3	184.05	27	10.0001	17.993	4398
Deisotoped	All_Mix	20190625_8060_098.lcd	(+)421.3>184.05@27V		Positive	421.3	184.05	27	10.0001	17.993	16872
Deisotoped	All_Mix	20190625_8060_099.lcd	(+)421.3>184.05@27V		Positive	421.3	184.05	27	10.0001	17.993	8562
Deisotoped	Spleen_1_5	20190625_8060_101.lcd	(+)421.3>184.05@27V		Positive	421.3	184.05	27	10.0001	17.993	18838
Deisotoped	Spleen_1_5	20190625_8060_102.lcd	(+)421.3>184.05@27V		Positive	421.3	184.05	27	10.0001	17.993	1361.94
Deisotoped	Lung_1_5	20190625_8060_104.lcd	(+)421.3>184.05@27V		Positive	421.3	184.05	27	10.0001	17.993	0
Deisotoped	Lung_1_5	20190625_8060_105.lcd	(+)421.3>184.05@27V		Positive	421.3	184.05	27	10.0001	17.993	14084
Deisotoped	Liver_1_5	20190625_8060_107.lcd	(+)421.3>184.05@27V		Positive	421.3	184.05	27	10.0001	17.993	18320
Deisotoped	Liver_1_5	20190625_8060_108.lcd	(+)421.3>184.05@27V		Positive	421.3	184.05	27	10.0001	17.993	26038.1
Deisotoped	Brain_1_5	20190625_8060_110.lcd	(+)421.3>184.05@27V		Positive	421.3	184.05	27	10.0001	17.993	6611.32
Deisotoped	Brain_1_5	20190625_8060_111.lcd	(+)421.3>184.05@27V		Positive	421.3	184.05	27	10.0001	17.993	0
Deisotoped	All_Mix	20190625_8060_002.lcd	(-)422.2>335.2@20V		Negative	422.2	335.2	20	3.00082	8.99672	28732.3
Deisotoped	All_Mix	20190625_8060_003.lcd	(-)422.2>335.2@20V		Negative	422.2	335.2	20	3.00082	8.99672	34725.6
Deisotoped	Spleen_1_5	20190625_8060_005.lcd	(-)422.2>335.2@20V		Negative	422.2	335.2	20	3.00082	8.99672	44203.2
Deisotoped	Spleen_1_5	20190625_8060_006.lcd	(-)422.2>335.2@20V		Negative	422.2	335.2	20	3.00082	8.99672	46018
Deisotoped	Lung_1_5	20190625_8060_008.lcd	(-)422.2>335.2@20V		Negative	422.2	335.2	20	3.00082	8.99672	54251.2
Deisotoped	Lung_1_5	20190625_8060_009.lcd	(-)422.2>335.2@20V		Negative	422.2	335.2	20	3.00082	8.99672	43417.9
Deisotoped	Liver_1_5	20190625_8060_011.lcd	(-)422.2>335.2@20V		Negative	422.2	335.2	20	3.00082	8.99672	27248.9
Deisotoped	Liver_1_5	20190625_8060_012.lcd	(-)422.2>335.2@20V		Negative	422.2	335.2	20	3.00082	8.99672	37568.9
Deisotoped	Brain_1_5	20190625_8060_014.lcd	(-)422.2>335.2@20V		Negative	422.2	335.2	20	3.00082	8.99672	30915.4
Deisotoped	Brain_1_5	20190625_8060_015.lcd	(-)422.2>335.2@20V		Negative	422.2	335.2	20	3.00082	8.99672	42820.5
Deisotoped	Spleen_1	20190625_8060_017.lcd	(-)422.2>335.2@20V		Negative	422.2	335.2	20	3.00082	8.99672	22664.2
Deisotoped	Spleen_1	20190625_8060_018.lcd	(-)422.2>335.2@20V		Negative	422.2	335.2	20	3.00082	8.99672	12148.6
Deisotoped	Lung_1	20190625_8060_019.lcd	(-)422.2>335.2@20V		Negative	422.2	335.2	20	3.00082	8.99672	6374.89
Deisotoped	Lung_1	20190625_8060_020.lcd	(-)422.2>335.2@20V		Negative	422.2	335.2	20	3.00082	8.99672	13381.7
Deisotoped	Liver_1	20190625_8060_021.lcd	(-)422.2>335.2@20V		Negative	422.2	335.2	20	3.00082	8.99672	21715.6
Deisotoped	Liver_1	20190625_8060_022.lcd	(-)422.2>335.2@20V		Negative	422.2	335.2	20	3.00082	8.99672	20986.9
Deisotoped	Brain_1	20190625_8060_023.lcd	(-)422.2>335.2@20V		Negative	422.2	335.2	20	3.00082	8.99672	25984.5
Deisotoped	Brain_1	20190625_8060_024.lcd	(-)422.2>335.2@20V		Negative	422.2	335.2	20	3.00082	8.99672	45993.9
Deisotoped	Spleen_2	20190625_8060_025.lcd	(-)422.2>335.2@20V		Negative	422.2	335.2	20	3.00082	8.99672	33314.8
Deisotoped	Spleen_2	20190625_8060_026.lcd	(-)422.2>335.2@20V		Negative	422.2	335.2	20	3.00082	8.99672	43775.4
Deisotoped	Lung_2	20190625_8060_027.lcd	(-)422.2>335.2@20V		Negative	422.2	335.2	20	3.00082	8.99672	33585.3
Deisotoped	Lung_2	20190625_8060_028.lcd	(-)422.2>335.2@20V		Negative	422.2	335.2	20	3.00082	8.99672	34287.2
Deisotoped	Liver_2	20190625_8060_029.lcd	(-)422.2>335.2@20V		Negative	422.2	335.2	20	3.00082	8.99672	23548
Deisotoped	Liver_2	20190625_8060_030.lcd	(-)422.2>335.2@20V		Negative	422.2	335.2	20	3.00082	8.99672	49137.4
Deisotoped	Brain_2	20190625_8060_031.lcd	(-)422.2>335.2@20V		Negative	422.2	335.2	20	3.00082	8.99672	45793.2
Deisotoped	Brain_2	20190625_8060_032.lcd	(-)422.2>335.2@20V		Negative	422.2	335.2	20	3.00082	8.99672	34275.4
Deisotoped	Spleen_3	20190625_8060_033.lcd	(-)422.2>335.2@20V		Negative	422.2	335.2	20	3.00082	8.99672	42547.8
Deisotoped	Spleen_3	20190625_8060_034.lcd	(-)422.2>335.2@20V		Negative	422.2	335.2	20	3.00082	8.99672	26973.4
Deisotoped	Lung_3	20190625_8060_035.lcd	(-)422.2>335.2@20V		Negative	422.2	335.2	20	3.00082	8.99672	8556.32
Deisotoped	Lung_3	20190625_8060_036.lcd	(-)422.2>335.2@20V		Negative	422.2	335.2	20	3.00082	8.99672	28830.2
Deisotoped	Liver_3	20190625_8060_037.lcd	(-)422.2>335.2@20V		Negative	422.2	335.2	20	3.00082	8.99672	25018.7
Deisotoped	Liver_3	20190625_8060_038.lcd	(-)422.2>335.2@20V		Negative	422.2	335.2	20	3.00082	8.99672	29988.9
Deisotoped	Brain_3	20190625_8060_039.lcd	(-)422.2>335.2@20V		Negative	422.2	335.2	20	3.00082	8.99672	24112
Deisotoped	Brain_3	20190625_8060_040.lcd	(-)422.2>335.2@20V		Negative	422.2	335.2	20	3.00082	8.99672	37598.9
Deisotoped	Spleen_4	20190625_8060_041.lcd	(-)422.2>335.2@20V		Negative	422.2	335.2	20	3.00082	8.99672	44306.9
Deisotoped	Spleen_4	20190625_8060_042.lcd	(-)422.2>335.2@20V		Negative	422.2	335.2	20	3.00082	8.99672	54904.4
Deisotoped	Lung_4	20190625_8060_043.lcd	(-)422.2>335.2@20V		Negative	422.2	335.2	20	3.00082	8.99672	40101.2
Deisotoped	Lung_4	20190625_8060_044.lcd	(-)422.2>335.2@20V		Negative	422.2	335.2	20	3.00082	8.99672	45979.5
Deisotoped	Liver_4	20190625_8060_045.lcd	(-)422.2>335.2@20V		Negative	422.2	335.2	20	3.00082	8.99672	30687.6
Deisotoped	Liver_4	20190625_8060_046.lcd	(-)422.2>335.2@20V		Negative	422.2	335.2	20	3.00082	8.99672	24273.9
Deisotoped	Brain_4	20190625_8060_047.lcd	(-)422.2>335.2@20V		Negative	422.2	335.2	20	3.00082	8.99672	38170.3
Deisotoped	Brain_4	20190625_8060_048.lcd	(-)422.2>335.2@20V		Negative	422.2	335.2	20	3.00082	8.99672	31882.2
Deisotoped	Spleen_5	20190625_8060_049.lcd	(-)422.2>335.2@20V		Negative	422.2	335.2	20	3.00082	8.99672	18738.9
Deisotoped	Spleen_5	20190625_8060_050.lcd	(-)422.2>335.2@20V		Negative	422.2	335.2	20	3.00082	8.99672	15956
Deisotoped	Lung_5	20190625_8060_051.lcd	(-)422.2>335.2@20V		Negative	422.2	335.2	20	3.00082	8.99672	22859.8
Deisotoped	Lung_5	20190625_8060_052.lcd	(-)422.2>335.2@20V		Negative	422.2	335.2	20	3.00082	8.99672	32593.2
Deisotoped	Liver_5	20190625_8060_053.lcd	(-)422.2>335.2@20V		Negative	422.2	335.2	20	3.00082	8.99672	58703.9
Deisotoped	Liver_5	20190625_8060_054.lcd	(-)422.2>335.2@20V		Negative	422.2	335.2	20	3.00082	8.99672	68090
Deisotoped	Brain_5	20190625_8060_055.lcd	(-)422.2>335.2@20V		Negative	422.2	335.2	20	3.00082	8.99672	62651.7
Deisotoped	Brain_5	20190625_8060_056.lcd	(-)422.2>335.2@20V		Negative	422.2	335.2	20	3.00082	8.99672	54972.3
Deisotoped	Spleen_1	20190625_8060_057.lcd	(-)422.2>335.2@20V		Negative	422.2	335.2	20	3.00082	8.99672	27235.7
Deisotoped	Spleen_1	20190625_8060_058.lcd	(-)422.2>335.2@20V		Negative	422.2	335.2	20	3.00082	8.99672	25182.5
Deisotoped	Lung_1	20190625_8060_059.lcd	(-)422.2>335.2@20V		Negative	422.2	335.2	20	3.00082	8.99672	35846
Deisotoped	Lung_1	20190625_8060_060.lcd	(-)422.2>335.2@20V		Negative	422.2	335.2	20	3.00082	8.99672	19586
Deisotoped	Liver_1	20190625_8060_061.lcd	(-)422.2>335.2@20V		Negative	422.2	335.2	20	3.00082	8.99672	32145.6
Deisotoped	Liver_1	20190625_8060_062.lcd	(-)422.2>335.2@20V		Negative	422.2	335.2	20	3.00082	8.99672	25390.7
Deisotoped	Brain_1	20190625_8060_063.lcd	(-)422.2>335.2@20V		Negative	422.2	335.2	20	3.00082	8.99672	38285.2
Deisotoped	Brain_1	20190625_8060_064.lcd	(-)422.2>335.2@20V		Negative	422.2	335.2	20	3.00082	8.99672	28008.3
Deisotoped	Spleen_2	20190625_8060_065.lcd	(-)422.2>335.2@20V		Negative	422.2	335.2	20	3.00082	8.99672	43958
Deisotoped	Spleen_2	20190625_8060_066.lcd	(-)422.2>335.2@20V		Negative	422.2	335.2	20	3.00082	8.99672	25154.2
Deisotoped	Lung_2	20190625_8060_067.lcd	(-)422.2>335.2@20V		Negative	422.2	335.2	20	3.00082	8.99672	20661.4
Deisotoped	Lung_2	20190625_8060_068.lcd	(-)422.2>335.2@20V		Negative	422.2	335.2	20	3.00082	8.99672	22489
Deisotoped	Liver_2	20190625_8060_069.lcd	(-)422.2>335.2@20V		Negative	422.2	335.2	20	3.00082	8.99672	29038.6
Deisotoped	Liver_2	20190625_8060_070.lcd	(-)422.2>335.2@20V		Negative	422.2	335.2	20	3.00082	8.99672	14051.1
Deisotoped	Brain_2	20190625_8060_071.lcd	(-)422.2>335.2@20V		Negative	422.2	335.2	20	3.00082	8.99672	26307.1
Deisotoped	Brain_2	20190625_8060_072.lcd	(-)422.2>335.2@20V		Negative	422.2	335.2	20	3.00082	8.99672	31004.2
Deisotoped	Spleen_3	20190625_8060_073.lcd	(-)422.2>335.2@20V		Negative	422.2	335.2	20	3.00082	8.99672	21511.4
Deisotoped	Spleen_3	20190625_8060_074.lcd	(-)422.2>335.2@20V		Negative	422.2	335.2	20	3.00082	8.99672	2699.7
Deisotoped	Lung_3	20190625_8060_075.lcd	(-)422.2>335.2@20V		Negative	422.2	335.2	20	3.00082	8.99672	39908.7
Deisotoped	Lung_3	20190625_8060_076.lcd	(-)422.2>335.2@20V		Negative	422.2	335.2	20	3.00082	8.99672	18663.6
Deisotoped	Liver_3	20190625_8060_077.lcd	(-)422.2>335.2@20V		Negative	422.2	335.2	20	3.00082	8.99672	3134.96
Deisotoped	Liver_3	20190625_8060_078.lcd	(-)422.2>335.2@20V		Negative	422.2	335.2	20	3.00082	8.99672	2431.1
Deisotoped	Brain_3	20190625_8060_079.lcd	(-)422.2>335.2@20V		Negative	422.2	335.2	20	3.00082	8.99672	1624.98
Deisotoped	Brain_3	20190625_8060_080.lcd	(-)422.2>335.2@20V		Negative	422.2	335.2	20	3.00082	8.99672	28158.3
Deisotoped	Spleen_4	20190625_8060_081.lcd	(-)422.2>335.2@20V		Negative	422.2	335.2	20	3.00082	8.99672	33560.1
Deisotoped	Spleen_4	20190625_8060_082.lcd	(-)422.2>335.2@20V		Negative	422.2	335.2	20	3.00082	8.99672	14835.1
Deisotoped	Lung_4	20190625_8060_083.lcd	(-)422.2>335.2@20V		Negative	422.2	335.2	20	3.00082	8.99672	4125.11
Deisotoped	Lung_4	20190625_8060_084.lcd	(-)422.2>335.2@20V		Negative	422.2	335.2	20	3.00082	8.99672	8136.89
Deisotoped	Liver_4	20190625_8060_085.lcd	(-)422.2>335.2@20V		Negative	422.2	335.2	20	3.00082	8.99672	34934.6
Deisotoped	Liver_4	20190625_8060_086.lcd	(-)422.2>335.2@20V		Negative	422.2	335.2	20	3.00082	8.99672	23600.3
Deisotoped	Brain_4	20190625_8060_087.lcd	(-)422.2>335.2@20V		Negative	422.2	335.2	20	3.00082	8.99672	19495.9
Deisotoped	Brain_4	20190625_8060_088.lcd	(-)422.2>335.2@20V		Negative	422.2	335.2	20	3.00082	8.99672	24478.7
Deisotoped	Spleen_5	20190625_8060_089.lcd	(-)422.2>335.2@20V		Negative	422.2	335.2	20	3.00082	8.99672	32931.7
Deisotoped	Spleen_5	20190625_8060_090.lcd	(-)422.2>335.2@20V		Negative	422.2	335.2	20	3.00082	8.99672	17764.2
Deisotoped	Lung_5	20190625_8060_091.lcd	(-)422.2>335.2@20V		Negative	422.2	335.2	20	3.00082	8.99672	22796.3
Deisotoped	Lung_5	20190625_8060_092.lcd	(-)422.2>335.2@20V		Negative	422.2	335.2	20	3.00082	8.99672	14478
Deisotoped	Liver_5	20190625_8060_093.lcd	(-)422.2>335.2@20V		Negative	422.2	335.2	20	3.00082	8.99672	19793.2
Deisotoped	Liver_5	20190625_8060_094.lcd	(-)422.2>335.2@20V		Negative	422.2	335.2	20	3.00082	8.99672	18166.3
Deisotoped	Brain_5	20190625_8060_095.lcd	(-)422.2>335.2@20V		Negative	422.2	335.2	20	3.00082	8.99672	20997.3
Deisotoped	Brain_5	20190625_8060_096.lcd	(-)422.2>335.2@20V		Negative	422.2	335.2	20	3.00082	8.99672	17374.9
Deisotoped	All_Mix	20190625_8060_098.lcd	(-)422.2>335.2@20V		Negative	422.2	335.2	20	3.00082	8.99672	29648.2
Deisotoped	All_Mix	20190625_8060_099.lcd	(-)422.2>335.2@20V		Negative	422.2	335.2	20	3.00082	8.99672	18475.2
Deisotoped	Spleen_1_5	20190625_8060_101.lcd	(-)422.2>335.2@20V		Negative	422.2	335.2	20	3.00082	8.99672	1961.32
Deisotoped	Spleen_1_5	20190625_8060_102.lcd	(-)422.2>335.2@20V		Negative	422.2	335.2	20	3.00082	8.99672	11156.6
Deisotoped	Lung_1_5	20190625_8060_104.lcd	(-)422.2>335.2@20V		Negative	422.2	335.2	20	3.00082	8.99672	26292.8
Deisotoped	Lung_1_5	20190625_8060_105.lcd	(-)422.2>335.2@20V		Negative	422.2	335.2	20	3.00082	8.99672	38168
Deisotoped	Liver_1_5	20190625_8060_107.lcd	(-)422.2>335.2@20V		Negative	422.2	335.2	20	3.00082	8.99672	25436.5
Deisotoped	Liver_1_5	20190625_8060_108.lcd	(-)422.2>335.2@20V		Negative	422.2	335.2	20	3.00082	8.99672	26607.8
Deisotoped	Brain_1_5	20190625_8060_110.lcd	(-)422.2>335.2@20V		Negative	422.2	335.2	20	3.00082	8.99672	32663.1
Deisotoped	Brain_1_5	20190625_8060_111.lcd	(-)422.2>335.2@20V		Negative	422.2	335.2	20	3.00082	8.99672	23086.2
Deisotoped	All_Mix	20190625_8060_002.lcd	(+)422.3>184.05@27V		Positive	422.3	184.05	27	3	11.9967	0
Deisotoped	All_Mix	20190625_8060_003.lcd	(+)422.3>184.05@27V		Positive	422.3	184.05	27	3	11.9967	0
Deisotoped	Spleen_1_5	20190625_8060_005.lcd	(+)422.3>184.05@27V		Positive	422.3	184.05	27	3	11.9967	483.516
Deisotoped	Spleen_1_5	20190625_8060_006.lcd	(+)422.3>184.05@27V		Positive	422.3	184.05	27	3	11.9967	151.924
Deisotoped	Lung_1_5	20190625_8060_008.lcd	(+)422.3>184.05@27V		Positive	422.3	184.05	27	3	11.9967	0
Deisotoped	Lung_1_5	20190625_8060_009.lcd	(+)422.3>184.05@27V		Positive	422.3	184.05	27	3	11.9967	1043.44
Deisotoped	Liver_1_5	20190625_8060_011.lcd	(+)422.3>184.05@27V		Positive	422.3	184.05	27	3	11.9967	0
Deisotoped	Liver_1_5	20190625_8060_012.lcd	(+)422.3>184.05@27V		Positive	422.3	184.05	27	3	11.9967	0
Deisotoped	Brain_1_5	20190625_8060_014.lcd	(+)422.3>184.05@27V		Positive	422.3	184.05	27	3	11.9967	0
Deisotoped	Brain_1_5	20190625_8060_015.lcd	(+)422.3>184.05@27V		Positive	422.3	184.05	27	3	11.9967	0
Deisotoped	Spleen_1	20190625_8060_017.lcd	(+)422.3>184.05@27V		Positive	422.3	184.05	27	3	11.9967	0
Deisotoped	Spleen_1	20190625_8060_018.lcd	(+)422.3>184.05@27V		Positive	422.3	184.05	27	3	11.9967	967.516
Deisotoped	Lung_1	20190625_8060_019.lcd	(+)422.3>184.05@27V		Positive	422.3	184.05	27	3	11.9967	0
Deisotoped	Lung_1	20190625_8060_020.lcd	(+)422.3>184.05@27V		Positive	422.3	184.05	27	3	11.9967	1164
Deisotoped	Liver_1	20190625_8060_021.lcd	(+)422.3>184.05@27V		Positive	422.3	184.05	27	3	11.9967	151.924
Deisotoped	Liver_1	20190625_8060_022.lcd	(+)422.3>184.05@27V		Positive	422.3	184.05	27	3	11.9967	0
Deisotoped	Brain_1	20190625_8060_023.lcd	(+)422.3>184.05@27V		Positive	422.3	184.05	27	3	11.9967	1936
Deisotoped	Brain_1	20190625_8060_024.lcd	(+)422.3>184.05@27V		Positive	422.3	184.05	27	3	11.9967	0
Deisotoped	Spleen_2	20190625_8060_025.lcd	(+)422.3>184.05@27V		Positive	422.3	184.05	27	3	11.9967	0
Deisotoped	Spleen_2	20190625_8060_026.lcd	(+)422.3>184.05@27V		Positive	422.3	184.05	27	3	11.9967	0
Deisotoped	Lung_2	20190625_8060_027.lcd	(+)422.3>184.05@27V		Positive	422.3	184.05	27	3	11.9967	0
Deisotoped	Lung_2	20190625_8060_028.lcd	(+)422.3>184.05@27V		Positive	422.3	184.05	27	3	11.9967	0
Deisotoped	Liver_2	20190625_8060_029.lcd	(+)422.3>184.05@27V		Positive	422.3	184.05	27	3	11.9967	1616.81
Deisotoped	Liver_2	20190625_8060_030.lcd	(+)422.3>184.05@27V		Positive	422.3	184.05	27	3	11.9967	0
Deisotoped	Brain_2	20190625_8060_031.lcd	(+)422.3>184.05@27V		Positive	422.3	184.05	27	3	11.9967	0
Deisotoped	Brain_2	20190625_8060_032.lcd	(+)422.3>184.05@27V		Positive	422.3	184.05	27	3	11.9967	767.616
Deisotoped	Spleen_3	20190625_8060_033.lcd	(+)422.3>184.05@27V		Positive	422.3	184.05	27	3	11.9967	0
Deisotoped	Spleen_3	20190625_8060_034.lcd	(+)422.3>184.05@27V		Positive	422.3	184.05	27	3	11.9967	0
Deisotoped	Lung_3	20190625_8060_035.lcd	(+)422.3>184.05@27V		Positive	422.3	184.05	27	3	11.9967	0
Deisotoped	Lung_3	20190625_8060_036.lcd	(+)422.3>184.05@27V		Positive	422.3	184.05	27	3	11.9967	0
Deisotoped	Liver_3	20190625_8060_037.lcd	(+)422.3>184.05@27V		Positive	422.3	184.05	27	3	11.9967	3873.94
Deisotoped	Liver_3	20190625_8060_038.lcd	(+)422.3>184.05@27V		Positive	422.3	184.05	27	3	11.9967	0
Deisotoped	Brain_3	20190625_8060_039.lcd	(+)422.3>184.05@27V		Positive	422.3	184.05	27	3	11.9967	0
Deisotoped	Brain_3	20190625_8060_040.lcd	(+)422.3>184.05@27V		Positive	422.3	184.05	27	3	11.9967	228
Deisotoped	Spleen_4	20190625_8060_041.lcd	(+)422.3>184.05@27V		Positive	422.3	184.05	27	3	11.9967	0
Deisotoped	Spleen_4	20190625_8060_042.lcd	(+)422.3>184.05@27V		Positive	422.3	184.05	27	3	11.9967	0
Deisotoped	Lung_4	20190625_8060_043.lcd	(+)422.3>184.05@27V		Positive	422.3	184.05	27	3	11.9967	0
Deisotoped	Lung_4	20190625_8060_044.lcd	(+)422.3>184.05@27V		Positive	422.3	184.05	27	3	11.9967	0
Deisotoped	Liver_4	20190625_8060_045.lcd	(+)422.3>184.05@27V		Positive	422.3	184.05	27	3	11.9967	0
Deisotoped	Liver_4	20190625_8060_046.lcd	(+)422.3>184.05@27V		Positive	422.3	184.05	27	3	11.9967	0
Deisotoped	Brain_4	20190625_8060_047.lcd	(+)422.3>184.05@27V		Positive	422.3	184.05	27	3	11.9967	0
Deisotoped	Brain_4	20190625_8060_048.lcd	(+)422.3>184.05@27V		Positive	422.3	184.05	27	3	11.9967	483.516
Deisotoped	Spleen_5	20190625_8060_049.lcd	(+)422.3>184.05@27V		Positive	422.3	184.05	27	3	11.9967	581.418
Deisotoped	Spleen_5	20190625_8060_050.lcd	(+)422.3>184.05@27V		Positive	422.3	184.05	27	3	11.9967	1936
Deisotoped	Lung_5	20190625_8060_051.lcd	(+)422.3>184.05@27V		Positive	422.3	184.05	27	3	11.9967	0
Deisotoped	Lung_5	20190625_8060_052.lcd	(+)422.3>184.05@27V		Positive	422.3	184.05	27	3	11.9967	0
Deisotoped	Liver_5	20190625_8060_053.lcd	(+)422.3>184.05@27V		Positive	422.3	184.05	27	3	11.9967	0
Deisotoped	Liver_5	20190625_8060_054.lcd	(+)422.3>184.05@27V		Positive	422.3	184.05	27	3	11.9967	1164
Deisotoped	Brain_5	20190625_8060_055.lcd	(+)422.3>184.05@27V		Positive	422.3	184.05	27	3	11.9967	483.516
Deisotoped	Brain_5	20190625_8060_056.lcd	(+)422.3>184.05@27V		Positive	422.3	184.05	27	3	11.9967	0
Deisotoped	Spleen_1	20190625_8060_057.lcd	(+)422.3>184.05@27V		Positive	422.3	184.05	27	3	11.9967	0
Deisotoped	Spleen_1	20190625_8060_058.lcd	(+)422.3>184.05@27V		Positive	422.3	184.05	27	3	11.9967	0
Deisotoped	Lung_1	20190625_8060_059.lcd	(+)422.3>184.05@27V		Positive	422.3	184.05	27	3	11.9967	0
Deisotoped	Lung_1	20190625_8060_060.lcd	(+)422.3>184.05@27V		Positive	422.3	184.05	27	3	11.9967	0
Deisotoped	Liver_1	20190625_8060_061.lcd	(+)422.3>184.05@27V		Positive	422.3	184.05	27	3	11.9967	0
Deisotoped	Liver_1	20190625_8060_062.lcd	(+)422.3>184.05@27V		Positive	422.3	184.05	27	3	11.9967	1616
Deisotoped	Brain_1	20190625_8060_063.lcd	(+)422.3>184.05@27V		Positive	422.3	184.05	27	3	11.9967	0
Deisotoped	Brain_1	20190625_8060_064.lcd	(+)422.3>184.05@27V		Positive	422.3	184.05	27	3	11.9967	0
Deisotoped	Spleen_2	20190625_8060_065.lcd	(+)422.3>184.05@27V		Positive	422.3	184.05	27	3	11.9967	11039.7
Deisotoped	Spleen_2	20190625_8060_066.lcd	(+)422.3>184.05@27V		Positive	422.3	184.05	27	3	11.9967	0
Deisotoped	Lung_2	20190625_8060_067.lcd	(+)422.3>184.05@27V		Positive	422.3	184.05	27	3	11.9967	0
Deisotoped	Lung_2	20190625_8060_068.lcd	(+)422.3>184.05@27V		Positive	422.3	184.05	27	3	11.9967	1120
Deisotoped	Liver_2	20190625_8060_069.lcd	(+)422.3>184.05@27V		Positive	422.3	184.05	27	3	11.9967	0
Deisotoped	Liver_2	20190625_8060_070.lcd	(+)422.3>184.05@27V		Positive	422.3	184.05	27	3	11.9967	0
Deisotoped	Brain_2	20190625_8060_071.lcd	(+)422.3>184.05@27V		Positive	422.3	184.05	27	3	11.9967	0
Deisotoped	Brain_2	20190625_8060_072.lcd	(+)422.3>184.05@27V		Positive	422.3	184.05	27	3	11.9967	0
Deisotoped	Spleen_3	20190625_8060_073.lcd	(+)422.3>184.05@27V		Positive	422.3	184.05	27	3	11.9967	578.84
Deisotoped	Spleen_3	20190625_8060_074.lcd	(+)422.3>184.05@27V		Positive	422.3	184.05	27	3	11.9967	0
Deisotoped	Lung_3	20190625_8060_075.lcd	(+)422.3>184.05@27V		Positive	422.3	184.05	27	3	11.9967	0
Deisotoped	Lung_3	20190625_8060_076.lcd	(+)422.3>184.05@27V		Positive	422.3	184.05	27	3	11.9967	0
Deisotoped	Liver_3	20190625_8060_077.lcd	(+)422.3>184.05@27V		Positive	422.3	184.05	27	3	11.9967	2328
Deisotoped	Liver_3	20190625_8060_078.lcd	(+)422.3>184.05@27V		Positive	422.3	184.05	27	3	11.9967	0
Deisotoped	Brain_3	20190625_8060_079.lcd	(+)422.3>184.05@27V		Positive	422.3	184.05	27	3	11.9967	0
Deisotoped	Brain_3	20190625_8060_080.lcd	(+)422.3>184.05@27V		Positive	422.3	184.05	27	3	11.9967	0
Deisotoped	Spleen_4	20190625_8060_081.lcd	(+)422.3>184.05@27V		Positive	422.3	184.05	27	3	11.9967	0
Deisotoped	Spleen_4	20190625_8060_082.lcd	(+)422.3>184.05@27V		Positive	422.3	184.05	27	3	11.9967	0
Deisotoped	Lung_4	20190625_8060_083.lcd	(+)422.3>184.05@27V		Positive	422.3	184.05	27	3	11.9967	581.418
Deisotoped	Lung_4	20190625_8060_084.lcd	(+)422.3>184.05@27V		Positive	422.3	184.05	27	3	11.9967	0
Deisotoped	Liver_4	20190625_8060_085.lcd	(+)422.3>184.05@27V		Positive	422.3	184.05	27	3	11.9967	1163.42
Deisotoped	Liver_4	20190625_8060_086.lcd	(+)422.3>184.05@27V		Positive	422.3	184.05	27	3	11.9967	0
Deisotoped	Brain_4	20190625_8060_087.lcd	(+)422.3>184.05@27V		Positive	422.3	184.05	27	3	11.9967	221.778
Deisotoped	Brain_4	20190625_8060_088.lcd	(+)422.3>184.05@27V		Positive	422.3	184.05	27	3	11.9967	0
Deisotoped	Spleen_5	20190625_8060_089.lcd	(+)422.3>184.05@27V		Positive	422.3	184.05	27	3	11.9967	0
Deisotoped	Spleen_5	20190625_8060_090.lcd	(+)422.3>184.05@27V		Positive	422.3	184.05	27	3	11.9967	0
Deisotoped	Lung_5	20190625_8060_091.lcd	(+)422.3>184.05@27V		Positive	422.3	184.05	27	3	11.9967	0
Deisotoped	Lung_5	20190625_8060_092.lcd	(+)422.3>184.05@27V		Positive	422.3	184.05	27	3	11.9967	0
Deisotoped	Liver_5	20190625_8060_093.lcd	(+)422.3>184.05@27V		Positive	422.3	184.05	27	3	11.9967	0
Deisotoped	Liver_5	20190625_8060_094.lcd	(+)422.3>184.05@27V		Positive	422.3	184.05	27	3	11.9967	0
Deisotoped	Brain_5	20190625_8060_095.lcd	(+)422.3>184.05@27V		Positive	422.3	184.05	27	3	11.9967	0
Deisotoped	Brain_5	20190625_8060_096.lcd	(+)422.3>184.05@27V		Positive	422.3	184.05	27	3	11.9967	0
Deisotoped	All_Mix	20190625_8060_098.lcd	(+)422.3>184.05@27V		Positive	422.3	184.05	27	3	11.9967	2328
Deisotoped	All_Mix	20190625_8060_099.lcd	(+)422.3>184.05@27V		Positive	422.3	184.05	27	3	11.9967	0
Deisotoped	Spleen_1_5	20190625_8060_101.lcd	(+)422.3>184.05@27V		Positive	422.3	184.05	27	3	11.9967	807.596
Deisotoped	Spleen_1_5	20190625_8060_102.lcd	(+)422.3>184.05@27V		Positive	422.3	184.05	27	3	11.9967	0
Deisotoped	Lung_1_5	20190625_8060_104.lcd	(+)422.3>184.05@27V		Positive	422.3	184.05	27	3	11.9967	581.418
Deisotoped	Lung_1_5	20190625_8060_105.lcd	(+)422.3>184.05@27V		Positive	422.3	184.05	27	3	11.9967	1163.42
Deisotoped	Liver_1_5	20190625_8060_107.lcd	(+)422.3>184.05@27V		Positive	422.3	184.05	27	3	11.9967	0
Deisotoped	Liver_1_5	20190625_8060_108.lcd	(+)422.3>184.05@27V		Positive	422.3	184.05	27	3	11.9967	0
Deisotoped	Brain_1_5	20190625_8060_110.lcd	(+)422.3>184.05@27V		Positive	422.3	184.05	27	3	11.9967	0
Deisotoped	Brain_1_5	20190625_8060_111.lcd	(+)422.3>184.05@27V		Positive	422.3	184.05	27	3	11.9967	0
Deisotoped	All_Mix	20190625_8060_002.lcd	(+)423.3>184.05@27V		Positive	423.3	184.05	27	10.0001	17.993	216060
Deisotoped	All_Mix	20190625_8060_003.lcd	(+)423.3>184.05@27V		Positive	423.3	184.05	27	10.0001	17.993	243191
Deisotoped	Spleen_1_5	20190625_8060_005.lcd	(+)423.3>184.05@27V		Positive	423.3	184.05	27	10.0001	17.993	63462.8
Deisotoped	Spleen_1_5	20190625_8060_006.lcd	(+)423.3>184.05@27V		Positive	423.3	184.05	27	10.0001	17.993	72910.5
Deisotoped	Lung_1_5	20190625_8060_008.lcd	(+)423.3>184.05@27V		Positive	423.3	184.05	27	10.0001	17.993	113174
Deisotoped	Lung_1_5	20190625_8060_009.lcd	(+)423.3>184.05@27V		Positive	423.3	184.05	27	10.0001	17.993	65685.5
Deisotoped	Liver_1_5	20190625_8060_011.lcd	(+)423.3>184.05@27V		Positive	423.3	184.05	27	10.0001	17.993	568013
Deisotoped	Liver_1_5	20190625_8060_012.lcd	(+)423.3>184.05@27V		Positive	423.3	184.05	27	10.0001	17.993	582833
Deisotoped	Brain_1_5	20190625_8060_014.lcd	(+)423.3>184.05@27V		Positive	423.3	184.05	27	10.0001	17.993	188152
Deisotoped	Brain_1_5	20190625_8060_015.lcd	(+)423.3>184.05@27V		Positive	423.3	184.05	27	10.0001	17.993	139364
Deisotoped	Spleen_1	20190625_8060_017.lcd	(+)423.3>184.05@27V		Positive	423.3	184.05	27	10.0001	17.993	65793.4
Deisotoped	Spleen_1	20190625_8060_018.lcd	(+)423.3>184.05@27V		Positive	423.3	184.05	27	10.0001	17.993	53974.8
Deisotoped	Lung_1	20190625_8060_019.lcd	(+)423.3>184.05@27V		Positive	423.3	184.05	27	10.0001	17.993	36078.4
Deisotoped	Lung_1	20190625_8060_020.lcd	(+)423.3>184.05@27V		Positive	423.3	184.05	27	10.0001	17.993	5524
Deisotoped	Liver_1	20190625_8060_021.lcd	(+)423.3>184.05@27V		Positive	423.3	184.05	27	10.0001	17.993	553636
Deisotoped	Liver_1	20190625_8060_022.lcd	(+)423.3>184.05@27V		Positive	423.3	184.05	27	10.0001	17.993	468937
Deisotoped	Brain_1	20190625_8060_023.lcd	(+)423.3>184.05@27V		Positive	423.3	184.05	27	10.0001	17.993	151425
Deisotoped	Brain_1	20190625_8060_024.lcd	(+)423.3>184.05@27V		Positive	423.3	184.05	27	10.0001	17.993	144611
Deisotoped	Spleen_2	20190625_8060_025.lcd	(+)423.3>184.05@27V		Positive	423.3	184.05	27	10.0001	17.993	103216
Deisotoped	Spleen_2	20190625_8060_026.lcd	(+)423.3>184.05@27V		Positive	423.3	184.05	27	10.0001	17.993	81176.3
Deisotoped	Lung_2	20190625_8060_027.lcd	(+)423.3>184.05@27V		Positive	423.3	184.05	27	10.0001	17.993	52950.4
Deisotoped	Lung_2	20190625_8060_028.lcd	(+)423.3>184.05@27V		Positive	423.3	184.05	27	10.0001	17.993	38869
Deisotoped	Liver_2	20190625_8060_029.lcd	(+)423.3>184.05@27V		Positive	423.3	184.05	27	10.0001	17.993	602671
Deisotoped	Liver_2	20190625_8060_030.lcd	(+)423.3>184.05@27V		Positive	423.3	184.05	27	10.0001	17.993	528093
Deisotoped	Brain_2	20190625_8060_031.lcd	(+)423.3>184.05@27V		Positive	423.3	184.05	27	10.0001	17.993	216360
Deisotoped	Brain_2	20190625_8060_032.lcd	(+)423.3>184.05@27V		Positive	423.3	184.05	27	10.0001	17.993	119193
Deisotoped	Spleen_3	20190625_8060_033.lcd	(+)423.3>184.05@27V		Positive	423.3	184.05	27	10.0001	17.993	52607.5
Deisotoped	Spleen_3	20190625_8060_034.lcd	(+)423.3>184.05@27V		Positive	423.3	184.05	27	10.0001	17.993	48864.5
Deisotoped	Lung_3	20190625_8060_035.lcd	(+)423.3>184.05@27V		Positive	423.3	184.05	27	10.0001	17.993	101997
Deisotoped	Lung_3	20190625_8060_036.lcd	(+)423.3>184.05@27V		Positive	423.3	184.05	27	10.0001	17.993	116248
Deisotoped	Liver_3	20190625_8060_037.lcd	(+)423.3>184.05@27V		Positive	423.3	184.05	27	10.0001	17.993	500830
Deisotoped	Liver_3	20190625_8060_038.lcd	(+)423.3>184.05@27V		Positive	423.3	184.05	27	10.0001	17.993	439939
Deisotoped	Brain_3	20190625_8060_039.lcd	(+)423.3>184.05@27V		Positive	423.3	184.05	27	10.0001	17.993	148053
Deisotoped	Brain_3	20190625_8060_040.lcd	(+)423.3>184.05@27V		Positive	423.3	184.05	27	10.0001	17.993	233981
Deisotoped	Spleen_4	20190625_8060_041.lcd	(+)423.3>184.05@27V		Positive	423.3	184.05	27	10.0001	17.993	83442.7
Deisotoped	Spleen_4	20190625_8060_042.lcd	(+)423.3>184.05@27V		Positive	423.3	184.05	27	10.0001	17.993	87531.9
Deisotoped	Lung_4	20190625_8060_043.lcd	(+)423.3>184.05@27V		Positive	423.3	184.05	27	10.0001	17.993	107856
Deisotoped	Lung_4	20190625_8060_044.lcd	(+)423.3>184.05@27V		Positive	423.3	184.05	27	10.0001	17.993	81623.7
Deisotoped	Liver_4	20190625_8060_045.lcd	(+)423.3>184.05@27V		Positive	423.3	184.05	27	10.0001	17.993	603630
Deisotoped	Liver_4	20190625_8060_046.lcd	(+)423.3>184.05@27V		Positive	423.3	184.05	27	10.0001	17.993	674893
Deisotoped	Brain_4	20190625_8060_047.lcd	(+)423.3>184.05@27V		Positive	423.3	184.05	27	10.0001	17.993	131816
Deisotoped	Brain_4	20190625_8060_048.lcd	(+)423.3>184.05@27V		Positive	423.3	184.05	27	10.0001	17.993	111077
Deisotoped	Spleen_5	20190625_8060_049.lcd	(+)423.3>184.05@27V		Positive	423.3	184.05	27	10.0001	17.993	57912.9
Deisotoped	Spleen_5	20190625_8060_050.lcd	(+)423.3>184.05@27V		Positive	423.3	184.05	27	10.0001	17.993	79847.9
Deisotoped	Lung_5	20190625_8060_051.lcd	(+)423.3>184.05@27V		Positive	423.3	184.05	27	10.0001	17.993	78056.6
Deisotoped	Lung_5	20190625_8060_052.lcd	(+)423.3>184.05@27V		Positive	423.3	184.05	27	10.0001	17.993	70341.5
Deisotoped	Liver_5	20190625_8060_053.lcd	(+)423.3>184.05@27V		Positive	423.3	184.05	27	10.0001	17.993	544147
Deisotoped	Liver_5	20190625_8060_054.lcd	(+)423.3>184.05@27V		Positive	423.3	184.05	27	10.0001	17.993	635304
Deisotoped	Brain_5	20190625_8060_055.lcd	(+)423.3>184.05@27V		Positive	423.3	184.05	27	10.0001	17.993	83437.6
Deisotoped	Brain_5	20190625_8060_056.lcd	(+)423.3>184.05@27V		Positive	423.3	184.05	27	10.0001	17.993	127248
Deisotoped	Spleen_1	20190625_8060_057.lcd	(+)423.3>184.05@27V		Positive	423.3	184.05	27	10.0001	17.993	110996
Deisotoped	Spleen_1	20190625_8060_058.lcd	(+)423.3>184.05@27V		Positive	423.3	184.05	27	10.0001	17.993	74901.6
Deisotoped	Lung_1	20190625_8060_059.lcd	(+)423.3>184.05@27V		Positive	423.3	184.05	27	10.0001	17.993	43286
Deisotoped	Lung_1	20190625_8060_060.lcd	(+)423.3>184.05@27V		Positive	423.3	184.05	27	10.0001	17.993	45170.9
Deisotoped	Liver_1	20190625_8060_061.lcd	(+)423.3>184.05@27V		Positive	423.3	184.05	27	10.0001	17.993	427461
Deisotoped	Liver_1	20190625_8060_062.lcd	(+)423.3>184.05@27V		Positive	423.3	184.05	27	10.0001	17.993	425605
Deisotoped	Brain_1	20190625_8060_063.lcd	(+)423.3>184.05@27V		Positive	423.3	184.05	27	10.0001	17.993	180213
Deisotoped	Brain_1	20190625_8060_064.lcd	(+)423.3>184.05@27V		Positive	423.3	184.05	27	10.0001	17.993	153207
Deisotoped	Spleen_2	20190625_8060_065.lcd	(+)423.3>184.05@27V		Positive	423.3	184.05	27	10.0001	17.993	68099.3
Deisotoped	Spleen_2	20190625_8060_066.lcd	(+)423.3>184.05@27V		Positive	423.3	184.05	27	10.0001	17.993	103445
Deisotoped	Lung_2	20190625_8060_067.lcd	(+)423.3>184.05@27V		Positive	423.3	184.05	27	10.0001	17.993	51815.1
Deisotoped	Lung_2	20190625_8060_068.lcd	(+)423.3>184.05@27V		Positive	423.3	184.05	27	10.0001	17.993	60425.9
Deisotoped	Liver_2	20190625_8060_069.lcd	(+)423.3>184.05@27V		Positive	423.3	184.05	27	10.0001	17.993	569220
Deisotoped	Liver_2	20190625_8060_070.lcd	(+)423.3>184.05@27V		Positive	423.3	184.05	27	10.0001	17.993	473679
Deisotoped	Brain_2	20190625_8060_071.lcd	(+)423.3>184.05@27V		Positive	423.3	184.05	27	10.0001	17.993	158903
Deisotoped	Brain_2	20190625_8060_072.lcd	(+)423.3>184.05@27V		Positive	423.3	184.05	27	10.0001	17.993	184051
Deisotoped	Spleen_3	20190625_8060_073.lcd	(+)423.3>184.05@27V		Positive	423.3	184.05	27	10.0001	17.993	45817.3
Deisotoped	Spleen_3	20190625_8060_074.lcd	(+)423.3>184.05@27V		Positive	423.3	184.05	27	10.0001	17.993	47743.3
Deisotoped	Lung_3	20190625_8060_075.lcd	(+)423.3>184.05@27V		Positive	423.3	184.05	27	10.0001	17.993	52283.9
Deisotoped	Lung_3	20190625_8060_076.lcd	(+)423.3>184.05@27V		Positive	423.3	184.05	27	10.0001	17.993	38958.7
Deisotoped	Liver_3	20190625_8060_077.lcd	(+)423.3>184.05@27V		Positive	423.3	184.05	27	10.0001	17.993	552090
Deisotoped	Liver_3	20190625_8060_078.lcd	(+)423.3>184.05@27V		Positive	423.3	184.05	27	10.0001	17.993	382939
Deisotoped	Brain_3	20190625_8060_079.lcd	(+)423.3>184.05@27V		Positive	423.3	184.05	27	10.0001	17.993	140407
Deisotoped	Brain_3	20190625_8060_080.lcd	(+)423.3>184.05@27V		Positive	423.3	184.05	27	10.0001	17.993	61460.3
Deisotoped	Spleen_4	20190625_8060_081.lcd	(+)423.3>184.05@27V		Positive	423.3	184.05	27	10.0001	17.993	102657
Deisotoped	Spleen_4	20190625_8060_082.lcd	(+)423.3>184.05@27V		Positive	423.3	184.05	27	10.0001	17.993	78617.7
Deisotoped	Lung_4	20190625_8060_083.lcd	(+)423.3>184.05@27V		Positive	423.3	184.05	27	10.0001	17.993	101919
Deisotoped	Lung_4	20190625_8060_084.lcd	(+)423.3>184.05@27V		Positive	423.3	184.05	27	10.0001	17.993	82309.6
Deisotoped	Liver_4	20190625_8060_085.lcd	(+)423.3>184.05@27V		Positive	423.3	184.05	27	10.0001	17.993	617556
Deisotoped	Liver_4	20190625_8060_086.lcd	(+)423.3>184.05@27V		Positive	423.3	184.05	27	10.0001	17.993	668924
Deisotoped	Brain_4	20190625_8060_087.lcd	(+)423.3>184.05@27V		Positive	423.3	184.05	27	10.0001	17.993	117298
Deisotoped	Brain_4	20190625_8060_088.lcd	(+)423.3>184.05@27V		Positive	423.3	184.05	27	10.0001	17.993	122313
Deisotoped	Spleen_5	20190625_8060_089.lcd	(+)423.3>184.05@27V		Positive	423.3	184.05	27	10.0001	17.993	45304.9
Deisotoped	Spleen_5	20190625_8060_090.lcd	(+)423.3>184.05@27V		Positive	423.3	184.05	27	10.0001	17.993	56631.4
Deisotoped	Lung_5	20190625_8060_091.lcd	(+)423.3>184.05@27V		Positive	423.3	184.05	27	10.0001	17.993	71242.9
Deisotoped	Lung_5	20190625_8060_092.lcd	(+)423.3>184.05@27V		Positive	423.3	184.05	27	10.0001	17.993	77519.6
Deisotoped	Liver_5	20190625_8060_093.lcd	(+)423.3>184.05@27V		Positive	423.3	184.05	27	10.0001	17.993	682950
Deisotoped	Liver_5	20190625_8060_094.lcd	(+)423.3>184.05@27V		Positive	423.3	184.05	27	10.0001	17.993	638641
Deisotoped	Brain_5	20190625_8060_095.lcd	(+)423.3>184.05@27V		Positive	423.3	184.05	27	10.0001	17.993	134359
Deisotoped	Brain_5	20190625_8060_096.lcd	(+)423.3>184.05@27V		Positive	423.3	184.05	27	10.0001	17.993	108383
Deisotoped	All_Mix	20190625_8060_098.lcd	(+)423.3>184.05@27V		Positive	423.3	184.05	27	10.0001	17.993	194024
Deisotoped	All_Mix	20190625_8060_099.lcd	(+)423.3>184.05@27V		Positive	423.3	184.05	27	10.0001	17.993	185651
Deisotoped	Spleen_1_5	20190625_8060_101.lcd	(+)423.3>184.05@27V		Positive	423.3	184.05	27	10.0001	17.993	68966
Deisotoped	Spleen_1_5	20190625_8060_102.lcd	(+)423.3>184.05@27V		Positive	423.3	184.05	27	10.0001	17.993	88497.5
Deisotoped	Lung_1_5	20190625_8060_104.lcd	(+)423.3>184.05@27V		Positive	423.3	184.05	27	10.0001	17.993	43391.6
Deisotoped	Lung_1_5	20190625_8060_105.lcd	(+)423.3>184.05@27V		Positive	423.3	184.05	27	10.0001	17.993	69938.5
Deisotoped	Liver_1_5	20190625_8060_107.lcd	(+)423.3>184.05@27V		Positive	423.3	184.05	27	10.0001	17.993	524161
Deisotoped	Liver_1_5	20190625_8060_108.lcd	(+)423.3>184.05@27V		Positive	423.3	184.05	27	10.0001	17.993	577873
Deisotoped	Brain_1_5	20190625_8060_110.lcd	(+)423.3>184.05@27V		Positive	423.3	184.05	27	10.0001	17.993	178001
Deisotoped	Brain_1_5	20190625_8060_111.lcd	(+)423.3>184.05@27V		Positive	423.3	184.05	27	10.0001	17.993	193057
Deisotoped	All_Mix	20190625_8060_002.lcd	(-)424.2>337.2@20V		Negative	424.2	337.2	20	3.00082	8.99672	29877.3
Deisotoped	All_Mix	20190625_8060_003.lcd	(-)424.2>337.2@20V		Negative	424.2	337.2	20	3.00082	8.99672	28186
Deisotoped	Spleen_1_5	20190625_8060_005.lcd	(-)424.2>337.2@20V		Negative	424.2	337.2	20	3.00082	8.99672	22982.2
Deisotoped	Spleen_1_5	20190625_8060_006.lcd	(-)424.2>337.2@20V		Negative	424.2	337.2	20	3.00082	8.99672	20901
Deisotoped	Lung_1_5	20190625_8060_008.lcd	(-)424.2>337.2@20V		Negative	424.2	337.2	20	3.00082	8.99672	12970.7
Deisotoped	Lung_1_5	20190625_8060_009.lcd	(-)424.2>337.2@20V		Negative	424.2	337.2	20	3.00082	8.99672	16916.7
Deisotoped	Liver_1_5	20190625_8060_011.lcd	(-)424.2>337.2@20V		Negative	424.2	337.2	20	3.00082	8.99672	9295.65
Deisotoped	Liver_1_5	20190625_8060_012.lcd	(-)424.2>337.2@20V		Negative	424.2	337.2	20	3.00082	8.99672	15015.4
Deisotoped	Brain_1_5	20190625_8060_014.lcd	(-)424.2>337.2@20V		Negative	424.2	337.2	20	3.00082	8.99672	11665.2
Deisotoped	Brain_1_5	20190625_8060_015.lcd	(-)424.2>337.2@20V		Negative	424.2	337.2	20	3.00082	8.99672	31136.6
Deisotoped	Spleen_1	20190625_8060_017.lcd	(-)424.2>337.2@20V		Negative	424.2	337.2	20	3.00082	8.99672	31811.9
Deisotoped	Spleen_1	20190625_8060_018.lcd	(-)424.2>337.2@20V		Negative	424.2	337.2	20	3.00082	8.99672	26288.4
Deisotoped	Lung_1	20190625_8060_019.lcd	(-)424.2>337.2@20V		Negative	424.2	337.2	20	3.00082	8.99672	9747.41
Deisotoped	Lung_1	20190625_8060_020.lcd	(-)424.2>337.2@20V		Negative	424.2	337.2	20	3.00082	8.99672	18211.9
Deisotoped	Liver_1	20190625_8060_021.lcd	(-)424.2>337.2@20V		Negative	424.2	337.2	20	3.00082	8.99672	20485
Deisotoped	Liver_1	20190625_8060_022.lcd	(-)424.2>337.2@20V		Negative	424.2	337.2	20	3.00082	8.99672	25974.4
Deisotoped	Brain_1	20190625_8060_023.lcd	(-)424.2>337.2@20V		Negative	424.2	337.2	20	3.00082	8.99672	31892.5
Deisotoped	Brain_1	20190625_8060_024.lcd	(-)424.2>337.2@20V		Negative	424.2	337.2	20	3.00082	8.99672	29804.2
Deisotoped	Spleen_2	20190625_8060_025.lcd	(-)424.2>337.2@20V		Negative	424.2	337.2	20	3.00082	8.99672	37716.5
Deisotoped	Spleen_2	20190625_8060_026.lcd	(-)424.2>337.2@20V		Negative	424.2	337.2	20	3.00082	8.99672	23976.6
Deisotoped	Lung_2	20190625_8060_027.lcd	(-)424.2>337.2@20V		Negative	424.2	337.2	20	3.00082	8.99672	30492
Deisotoped	Lung_2	20190625_8060_028.lcd	(-)424.2>337.2@20V		Negative	424.2	337.2	20	3.00082	8.99672	27038
Deisotoped	Liver_2	20190625_8060_029.lcd	(-)424.2>337.2@20V		Negative	424.2	337.2	20	3.00082	8.99672	30051.8
Deisotoped	Liver_2	20190625_8060_030.lcd	(-)424.2>337.2@20V		Negative	424.2	337.2	20	3.00082	8.99672	38707.2
Deisotoped	Brain_2	20190625_8060_031.lcd	(-)424.2>337.2@20V		Negative	424.2	337.2	20	3.00082	8.99672	29437.3
Deisotoped	Brain_2	20190625_8060_032.lcd	(-)424.2>337.2@20V		Negative	424.2	337.2	20	3.00082	8.99672	32210.8
Deisotoped	Spleen_3	20190625_8060_033.lcd	(-)424.2>337.2@20V		Negative	424.2	337.2	20	3.00082	8.99672	34380.8
Deisotoped	Spleen_3	20190625_8060_034.lcd	(-)424.2>337.2@20V		Negative	424.2	337.2	20	3.00082	8.99672	29112.2
Deisotoped	Lung_3	20190625_8060_035.lcd	(-)424.2>337.2@20V		Negative	424.2	337.2	20	3.00082	8.99672	18221.8
Deisotoped	Lung_3	20190625_8060_036.lcd	(-)424.2>337.2@20V		Negative	424.2	337.2	20	3.00082	8.99672	29026.3
Deisotoped	Liver_3	20190625_8060_037.lcd	(-)424.2>337.2@20V		Negative	424.2	337.2	20	3.00082	8.99672	27646.5
Deisotoped	Liver_3	20190625_8060_038.lcd	(-)424.2>337.2@20V		Negative	424.2	337.2	20	3.00082	8.99672	26953.1
Deisotoped	Brain_3	20190625_8060_039.lcd	(-)424.2>337.2@20V		Negative	424.2	337.2	20	3.00082	8.99672	26826.7
Deisotoped	Brain_3	20190625_8060_040.lcd	(-)424.2>337.2@20V		Negative	424.2	337.2	20	3.00082	8.99672	29343.1
Deisotoped	Spleen_4	20190625_8060_041.lcd	(-)424.2>337.2@20V		Negative	424.2	337.2	20	3.00082	8.99672	18642.2
Deisotoped	Spleen_4	20190625_8060_042.lcd	(-)424.2>337.2@20V		Negative	424.2	337.2	20	3.00082	8.99672	16861.7
Deisotoped	Lung_4	20190625_8060_043.lcd	(-)424.2>337.2@20V		Negative	424.2	337.2	20	3.00082	8.99672	15281.9
Deisotoped	Lung_4	20190625_8060_044.lcd	(-)424.2>337.2@20V		Negative	424.2	337.2	20	3.00082	8.99672	21199.7
Deisotoped	Liver_4	20190625_8060_045.lcd	(-)424.2>337.2@20V		Negative	424.2	337.2	20	3.00082	8.99672	14362.3
Deisotoped	Liver_4	20190625_8060_046.lcd	(-)424.2>337.2@20V		Negative	424.2	337.2	20	3.00082	8.99672	12406.3
Deisotoped	Brain_4	20190625_8060_047.lcd	(-)424.2>337.2@20V		Negative	424.2	337.2	20	3.00082	8.99672	14850.9
Deisotoped	Brain_4	20190625_8060_048.lcd	(-)424.2>337.2@20V		Negative	424.2	337.2	20	3.00082	8.99672	18310.3
Deisotoped	Spleen_5	20190625_8060_049.lcd	(-)424.2>337.2@20V		Negative	424.2	337.2	20	3.00082	8.99672	13517.4
Deisotoped	Spleen_5	20190625_8060_050.lcd	(-)424.2>337.2@20V		Negative	424.2	337.2	20	3.00082	8.99672	12485.9
Deisotoped	Lung_5	20190625_8060_051.lcd	(-)424.2>337.2@20V		Negative	424.2	337.2	20	3.00082	8.99672	12258.5
Deisotoped	Lung_5	20190625_8060_052.lcd	(-)424.2>337.2@20V		Negative	424.2	337.2	20	3.00082	8.99672	12460.3
Deisotoped	Liver_5	20190625_8060_053.lcd	(-)424.2>337.2@20V		Negative	424.2	337.2	20	3.00082	8.99672	25091.1
Deisotoped	Liver_5	20190625_8060_054.lcd	(-)424.2>337.2@20V		Negative	424.2	337.2	20	3.00082	8.99672	32306.4
Deisotoped	Brain_5	20190625_8060_055.lcd	(-)424.2>337.2@20V		Negative	424.2	337.2	20	3.00082	8.99672	30912.5
Deisotoped	Brain_5	20190625_8060_056.lcd	(-)424.2>337.2@20V		Negative	424.2	337.2	20	3.00082	8.99672	35092.8
Deisotoped	Spleen_1	20190625_8060_057.lcd	(-)424.2>337.2@20V		Negative	424.2	337.2	20	3.00082	8.99672	11835.5
Deisotoped	Spleen_1	20190625_8060_058.lcd	(-)424.2>337.2@20V		Negative	424.2	337.2	20	3.00082	8.99672	19942
Deisotoped	Lung_1	20190625_8060_059.lcd	(-)424.2>337.2@20V		Negative	424.2	337.2	20	3.00082	8.99672	18785.3
Deisotoped	Lung_1	20190625_8060_060.lcd	(-)424.2>337.2@20V		Negative	424.2	337.2	20	3.00082	8.99672	16013.2
Deisotoped	Liver_1	20190625_8060_061.lcd	(-)424.2>337.2@20V		Negative	424.2	337.2	20	3.00082	8.99672	23059.9
Deisotoped	Liver_1	20190625_8060_062.lcd	(-)424.2>337.2@20V		Negative	424.2	337.2	20	3.00082	8.99672	26241.3
Deisotoped	Brain_1	20190625_8060_063.lcd	(-)424.2>337.2@20V		Negative	424.2	337.2	20	3.00082	8.99672	27900.2
Deisotoped	Brain_1	20190625_8060_064.lcd	(-)424.2>337.2@20V		Negative	424.2	337.2	20	3.00082	8.99672	18212.6
Deisotoped	Spleen_2	20190625_8060_065.lcd	(-)424.2>337.2@20V		Negative	424.2	337.2	20	3.00082	8.99672	25114.5
Deisotoped	Spleen_2	20190625_8060_066.lcd	(-)424.2>337.2@20V		Negative	424.2	337.2	20	3.00082	8.99672	9200.02
Deisotoped	Lung_2	20190625_8060_067.lcd	(-)424.2>337.2@20V		Negative	424.2	337.2	20	3.00082	8.99672	18913
Deisotoped	Lung_2	20190625_8060_068.lcd	(-)424.2>337.2@20V		Negative	424.2	337.2	20	3.00082	8.99672	14599.1
Deisotoped	Liver_2	20190625_8060_069.lcd	(-)424.2>337.2@20V		Negative	424.2	337.2	20	3.00082	8.99672	15703.4
Deisotoped	Liver_2	20190625_8060_070.lcd	(-)424.2>337.2@20V		Negative	424.2	337.2	20	3.00082	8.99672	15009.7
Deisotoped	Brain_2	20190625_8060_071.lcd	(-)424.2>337.2@20V		Negative	424.2	337.2	20	3.00082	8.99672	16494.6
Deisotoped	Brain_2	20190625_8060_072.lcd	(-)424.2>337.2@20V		Negative	424.2	337.2	20	3.00082	8.99672	16313.2
Deisotoped	Spleen_3	20190625_8060_073.lcd	(-)424.2>337.2@20V		Negative	424.2	337.2	20	3.00082	8.99672	16619.1
Deisotoped	Spleen_3	20190625_8060_074.lcd	(-)424.2>337.2@20V		Negative	424.2	337.2	20	3.00082	8.99672	7916.77
Deisotoped	Lung_3	20190625_8060_075.lcd	(-)424.2>337.2@20V		Negative	424.2	337.2	20	3.00082	8.99672	20645.5
Deisotoped	Lung_3	20190625_8060_076.lcd	(-)424.2>337.2@20V		Negative	424.2	337.2	20	3.00082	8.99672	13456.8
Deisotoped	Liver_3	20190625_8060_077.lcd	(-)424.2>337.2@20V		Negative	424.2	337.2	20	3.00082	8.99672	6318.54
Deisotoped	Liver_3	20190625_8060_078.lcd	(-)424.2>337.2@20V		Negative	424.2	337.2	20	3.00082	8.99672	1395.93
Deisotoped	Brain_3	20190625_8060_079.lcd	(-)424.2>337.2@20V		Negative	424.2	337.2	20	3.00082	8.99672	2039.77
Deisotoped	Brain_3	20190625_8060_080.lcd	(-)424.2>337.2@20V		Negative	424.2	337.2	20	3.00082	8.99672	23990.1
Deisotoped	Spleen_4	20190625_8060_081.lcd	(-)424.2>337.2@20V		Negative	424.2	337.2	20	3.00082	8.99672	16703.5
Deisotoped	Spleen_4	20190625_8060_082.lcd	(-)424.2>337.2@20V		Negative	424.2	337.2	20	3.00082	8.99672	13276.5
Deisotoped	Lung_4	20190625_8060_083.lcd	(-)424.2>337.2@20V		Negative	424.2	337.2	20	3.00082	8.99672	11024.6
Deisotoped	Lung_4	20190625_8060_084.lcd	(-)424.2>337.2@20V		Negative	424.2	337.2	20	3.00082	8.99672	8787.64
Deisotoped	Liver_4	20190625_8060_085.lcd	(-)424.2>337.2@20V		Negative	424.2	337.2	20	3.00082	8.99672	20576
Deisotoped	Liver_4	20190625_8060_086.lcd	(-)424.2>337.2@20V		Negative	424.2	337.2	20	3.00082	8.99672	15884.2
Deisotoped	Brain_4	20190625_8060_087.lcd	(-)424.2>337.2@20V		Negative	424.2	337.2	20	3.00082	8.99672	19273.3
Deisotoped	Brain_4	20190625_8060_088.lcd	(-)424.2>337.2@20V		Negative	424.2	337.2	20	3.00082	8.99672	15155
Deisotoped	Spleen_5	20190625_8060_089.lcd	(-)424.2>337.2@20V		Negative	424.2	337.2	20	3.00082	8.99672	24265.4
Deisotoped	Spleen_5	20190625_8060_090.lcd	(-)424.2>337.2@20V		Negative	424.2	337.2	20	3.00082	8.99672	16430.7
Deisotoped	Lung_5	20190625_8060_091.lcd	(-)424.2>337.2@20V		Negative	424.2	337.2	20	3.00082	8.99672	13947.5
Deisotoped	Lung_5	20190625_8060_092.lcd	(-)424.2>337.2@20V		Negative	424.2	337.2	20	3.00082	8.99672	9548.48
Deisotoped	Liver_5	20190625_8060_093.lcd	(-)424.2>337.2@20V		Negative	424.2	337.2	20	3.00082	8.99672	26274.1
Deisotoped	Liver_5	20190625_8060_094.lcd	(-)424.2>337.2@20V		Negative	424.2	337.2	20	3.00082	8.99672	16641
Deisotoped	Brain_5	20190625_8060_095.lcd	(-)424.2>337.2@20V		Negative	424.2	337.2	20	3.00082	8.99672	15346.1
Deisotoped	Brain_5	20190625_8060_096.lcd	(-)424.2>337.2@20V		Negative	424.2	337.2	20	3.00082	8.99672	23147.7
Deisotoped	All_Mix	20190625_8060_098.lcd	(-)424.2>337.2@20V		Negative	424.2	337.2	20	3.00082	8.99672	15488.2
Deisotoped	All_Mix	20190625_8060_099.lcd	(-)424.2>337.2@20V		Negative	424.2	337.2	20	3.00082	8.99672	18038.4
Deisotoped	Spleen_1_5	20190625_8060_101.lcd	(-)424.2>337.2@20V		Negative	424.2	337.2	20	3.00082	8.99672	6229.69
Deisotoped	Spleen_1_5	20190625_8060_102.lcd	(-)424.2>337.2@20V		Negative	424.2	337.2	20	3.00082	8.99672	13392.5
Deisotoped	Lung_1_5	20190625_8060_104.lcd	(-)424.2>337.2@20V		Negative	424.2	337.2	20	3.00082	8.99672	17236.4
Deisotoped	Lung_1_5	20190625_8060_105.lcd	(-)424.2>337.2@20V		Negative	424.2	337.2	20	3.00082	8.99672	23397
Deisotoped	Liver_1_5	20190625_8060_107.lcd	(-)424.2>337.2@20V		Negative	424.2	337.2	20	3.00082	8.99672	24591.6
Deisotoped	Liver_1_5	20190625_8060_108.lcd	(-)424.2>337.2@20V		Negative	424.2	337.2	20	3.00082	8.99672	18648.3
Deisotoped	Brain_1_5	20190625_8060_110.lcd	(-)424.2>337.2@20V		Negative	424.2	337.2	20	3.00082	8.99672	29529.2
Deisotoped	Brain_1_5	20190625_8060_111.lcd	(-)424.2>337.2@20V		Negative	424.2	337.2	20	3.00082	8.99672	15045.8
Deisotoped	All_Mix	20190625_8060_002.lcd	(+)424.25>283.25@20V	LPE_14:1	Positive	424.25	283.25	20	5.00097	13.989	0
Deisotoped	All_Mix	20190625_8060_003.lcd	(+)424.25>283.25@20V	LPE_14:1	Positive	424.25	283.25	20	5.00097	13.989	0
Deisotoped	Spleen_1_5	20190625_8060_005.lcd	(+)424.25>283.25@20V	LPE_14:1	Positive	424.25	283.25	20	5.00097	13.989	5200
Deisotoped	Spleen_1_5	20190625_8060_006.lcd	(+)424.25>283.25@20V	LPE_14:1	Positive	424.25	283.25	20	5.00097	13.989	1300
Deisotoped	Lung_1_5	20190625_8060_008.lcd	(+)424.25>283.25@20V	LPE_14:1	Positive	424.25	283.25	20	5.00097	13.989	0
Deisotoped	Lung_1_5	20190625_8060_009.lcd	(+)424.25>283.25@20V	LPE_14:1	Positive	424.25	283.25	20	5.00097	13.989	0
Deisotoped	Liver_1_5	20190625_8060_011.lcd	(+)424.25>283.25@20V	LPE_14:1	Positive	424.25	283.25	20	5.00097	13.989	0
Deisotoped	Liver_1_5	20190625_8060_012.lcd	(+)424.25>283.25@20V	LPE_14:1	Positive	424.25	283.25	20	5.00097	13.989	0
Deisotoped	Brain_1_5	20190625_8060_014.lcd	(+)424.25>283.25@20V	LPE_14:1	Positive	424.25	283.25	20	5.00097	13.989	0
Deisotoped	Brain_1_5	20190625_8060_015.lcd	(+)424.25>283.25@20V	LPE_14:1	Positive	424.25	283.25	20	5.00097	13.989	0
Deisotoped	Spleen_1	20190625_8060_017.lcd	(+)424.25>283.25@20V	LPE_14:1	Positive	424.25	283.25	20	5.00097	13.989	7800
Deisotoped	Spleen_1	20190625_8060_018.lcd	(+)424.25>283.25@20V	LPE_14:1	Positive	424.25	283.25	20	5.00097	13.989	0
Deisotoped	Lung_1	20190625_8060_019.lcd	(+)424.25>283.25@20V	LPE_14:1	Positive	424.25	283.25	20	5.00097	13.989	0
Deisotoped	Lung_1	20190625_8060_020.lcd	(+)424.25>283.25@20V	LPE_14:1	Positive	424.25	283.25	20	5.00097	13.989	383.616
Deisotoped	Liver_1	20190625_8060_021.lcd	(+)424.25>283.25@20V	LPE_14:1	Positive	424.25	283.25	20	5.00097	13.989	0
Deisotoped	Liver_1	20190625_8060_022.lcd	(+)424.25>283.25@20V	LPE_14:1	Positive	424.25	283.25	20	5.00097	13.989	0
Deisotoped	Brain_1	20190625_8060_023.lcd	(+)424.25>283.25@20V	LPE_14:1	Positive	424.25	283.25	20	5.00097	13.989	0
Deisotoped	Brain_1	20190625_8060_024.lcd	(+)424.25>283.25@20V	LPE_14:1	Positive	424.25	283.25	20	5.00097	13.989	0
Deisotoped	Spleen_2	20190625_8060_025.lcd	(+)424.25>283.25@20V	LPE_14:1	Positive	424.25	283.25	20	5.00097	13.989	0
Deisotoped	Spleen_2	20190625_8060_026.lcd	(+)424.25>283.25@20V	LPE_14:1	Positive	424.25	283.25	20	5.00097	13.989	1521.78
Deisotoped	Lung_2	20190625_8060_027.lcd	(+)424.25>283.25@20V	LPE_14:1	Positive	424.25	283.25	20	5.00097	13.989	0
Deisotoped	Lung_2	20190625_8060_028.lcd	(+)424.25>283.25@20V	LPE_14:1	Positive	424.25	283.25	20	5.00097	13.989	0
Deisotoped	Liver_2	20190625_8060_029.lcd	(+)424.25>283.25@20V	LPE_14:1	Positive	424.25	283.25	20	5.00097	13.989	1536
Deisotoped	Liver_2	20190625_8060_030.lcd	(+)424.25>283.25@20V	LPE_14:1	Positive	424.25	283.25	20	5.00097	13.989	0
Deisotoped	Brain_2	20190625_8060_031.lcd	(+)424.25>283.25@20V	LPE_14:1	Positive	424.25	283.25	20	5.00097	13.989	0
Deisotoped	Brain_2	20190625_8060_032.lcd	(+)424.25>283.25@20V	LPE_14:1	Positive	424.25	283.25	20	5.00097	13.989	0
Deisotoped	Spleen_3	20190625_8060_033.lcd	(+)424.25>283.25@20V	LPE_14:1	Positive	424.25	283.25	20	5.00097	13.989	0
Deisotoped	Spleen_3	20190625_8060_034.lcd	(+)424.25>283.25@20V	LPE_14:1	Positive	424.25	283.25	20	5.00097	13.989	0
Deisotoped	Lung_3	20190625_8060_035.lcd	(+)424.25>283.25@20V	LPE_14:1	Positive	424.25	283.25	20	5.00097	13.989	1855.07
Deisotoped	Lung_3	20190625_8060_036.lcd	(+)424.25>283.25@20V	LPE_14:1	Positive	424.25	283.25	20	5.00097	13.989	0
Deisotoped	Liver_3	20190625_8060_037.lcd	(+)424.25>283.25@20V	LPE_14:1	Positive	424.25	283.25	20	5.00097	13.989	0
Deisotoped	Liver_3	20190625_8060_038.lcd	(+)424.25>283.25@20V	LPE_14:1	Positive	424.25	283.25	20	5.00097	13.989	0
Deisotoped	Brain_3	20190625_8060_039.lcd	(+)424.25>283.25@20V	LPE_14:1	Positive	424.25	283.25	20	5.00097	13.989	1163.42
Deisotoped	Brain_3	20190625_8060_040.lcd	(+)424.25>283.25@20V	LPE_14:1	Positive	424.25	283.25	20	5.00097	13.989	1760
Deisotoped	Spleen_4	20190625_8060_041.lcd	(+)424.25>283.25@20V	LPE_14:1	Positive	424.25	283.25	20	5.00097	13.989	7151.95
Deisotoped	Spleen_4	20190625_8060_042.lcd	(+)424.25>283.25@20V	LPE_14:1	Positive	424.25	283.25	20	5.00097	13.989	7802.6
Deisotoped	Lung_4	20190625_8060_043.lcd	(+)424.25>283.25@20V	LPE_14:1	Positive	424.25	283.25	20	5.00097	13.989	808
Deisotoped	Lung_4	20190625_8060_044.lcd	(+)424.25>283.25@20V	LPE_14:1	Positive	424.25	283.25	20	5.00097	13.989	0
Deisotoped	Liver_4	20190625_8060_045.lcd	(+)424.25>283.25@20V	LPE_14:1	Positive	424.25	283.25	20	5.00097	13.989	0
Deisotoped	Liver_4	20190625_8060_046.lcd	(+)424.25>283.25@20V	LPE_14:1	Positive	424.25	283.25	20	5.00097	13.989	0
Deisotoped	Brain_4	20190625_8060_047.lcd	(+)424.25>283.25@20V	LPE_14:1	Positive	424.25	283.25	20	5.00097	13.989	444
Deisotoped	Brain_4	20190625_8060_048.lcd	(+)424.25>283.25@20V	LPE_14:1	Positive	424.25	283.25	20	5.00097	13.989	0
Deisotoped	Spleen_5	20190625_8060_049.lcd	(+)424.25>283.25@20V	LPE_14:1	Positive	424.25	283.25	20	5.00097	13.989	3900
Deisotoped	Spleen_5	20190625_8060_050.lcd	(+)424.25>283.25@20V	LPE_14:1	Positive	424.25	283.25	20	5.00097	13.989	0
Deisotoped	Lung_5	20190625_8060_051.lcd	(+)424.25>283.25@20V	LPE_14:1	Positive	424.25	283.25	20	5.00097	13.989	1760
Deisotoped	Lung_5	20190625_8060_052.lcd	(+)424.25>283.25@20V	LPE_14:1	Positive	424.25	283.25	20	5.00097	13.989	1760
Deisotoped	Liver_5	20190625_8060_053.lcd	(+)424.25>283.25@20V	LPE_14:1	Positive	424.25	283.25	20	5.00097	13.989	0
Deisotoped	Liver_5	20190625_8060_054.lcd	(+)424.25>283.25@20V	LPE_14:1	Positive	424.25	283.25	20	5.00097	13.989	0
Deisotoped	Brain_5	20190625_8060_055.lcd	(+)424.25>283.25@20V	LPE_14:1	Positive	424.25	283.25	20	5.00097	13.989	0
Deisotoped	Brain_5	20190625_8060_056.lcd	(+)424.25>283.25@20V	LPE_14:1	Positive	424.25	283.25	20	5.00097	13.989	0
Deisotoped	Spleen_1	20190625_8060_057.lcd	(+)424.25>283.25@20V	LPE_14:1	Positive	424.25	283.25	20	5.00097	13.989	1950
Deisotoped	Spleen_1	20190625_8060_058.lcd	(+)424.25>283.25@20V	LPE_14:1	Positive	424.25	283.25	20	5.00097	13.989	0
Deisotoped	Lung_1	20190625_8060_059.lcd	(+)424.25>283.25@20V	LPE_14:1	Positive	424.25	283.25	20	5.00097	13.989	1299.35
Deisotoped	Lung_1	20190625_8060_060.lcd	(+)424.25>283.25@20V	LPE_14:1	Positive	424.25	283.25	20	5.00097	13.989	0
Deisotoped	Liver_1	20190625_8060_061.lcd	(+)424.25>283.25@20V	LPE_14:1	Positive	424.25	283.25	20	5.00097	13.989	0
Deisotoped	Liver_1	20190625_8060_062.lcd	(+)424.25>283.25@20V	LPE_14:1	Positive	424.25	283.25	20	5.00097	13.989	0
Deisotoped	Brain_1	20190625_8060_063.lcd	(+)424.25>283.25@20V	LPE_14:1	Positive	424.25	283.25	20	5.00097	13.989	768
Deisotoped	Brain_1	20190625_8060_064.lcd	(+)424.25>283.25@20V	LPE_14:1	Positive	424.25	283.25	20	5.00097	13.989	0
Deisotoped	Spleen_2	20190625_8060_065.lcd	(+)424.25>283.25@20V	LPE_14:1	Positive	424.25	283.25	20	5.00097	13.989	3900
Deisotoped	Spleen_2	20190625_8060_066.lcd	(+)424.25>283.25@20V	LPE_14:1	Positive	424.25	283.25	20	5.00097	13.989	1300
Deisotoped	Lung_2	20190625_8060_067.lcd	(+)424.25>283.25@20V	LPE_14:1	Positive	424.25	283.25	20	5.00097	13.989	444
Deisotoped	Lung_2	20190625_8060_068.lcd	(+)424.25>283.25@20V	LPE_14:1	Positive	424.25	283.25	20	5.00097	13.989	3249.35
Deisotoped	Liver_2	20190625_8060_069.lcd	(+)424.25>283.25@20V	LPE_14:1	Positive	424.25	283.25	20	5.00097	13.989	0
Deisotoped	Liver_2	20190625_8060_070.lcd	(+)424.25>283.25@20V	LPE_14:1	Positive	424.25	283.25	20	5.00097	13.989	1299.35
Deisotoped	Brain_2	20190625_8060_071.lcd	(+)424.25>283.25@20V	LPE_14:1	Positive	424.25	283.25	20	5.00097	13.989	0
Deisotoped	Brain_2	20190625_8060_072.lcd	(+)424.25>283.25@20V	LPE_14:1	Positive	424.25	283.25	20	5.00097	13.989	0
Deisotoped	Spleen_3	20190625_8060_073.lcd	(+)424.25>283.25@20V	LPE_14:1	Positive	424.25	283.25	20	5.00097	13.989	0
Deisotoped	Spleen_3	20190625_8060_074.lcd	(+)424.25>283.25@20V	LPE_14:1	Positive	424.25	283.25	20	5.00097	13.989	0
Deisotoped	Lung_3	20190625_8060_075.lcd	(+)424.25>283.25@20V	LPE_14:1	Positive	424.25	283.25	20	5.00097	13.989	1799.5
Deisotoped	Lung_3	20190625_8060_076.lcd	(+)424.25>283.25@20V	LPE_14:1	Positive	424.25	283.25	20	5.00097	13.989	1112
Deisotoped	Liver_3	20190625_8060_077.lcd	(+)424.25>283.25@20V	LPE_14:1	Positive	424.25	283.25	20	5.00097	13.989	0
Deisotoped	Liver_3	20190625_8060_078.lcd	(+)424.25>283.25@20V	LPE_14:1	Positive	424.25	283.25	20	5.00097	13.989	0
Deisotoped	Brain_3	20190625_8060_079.lcd	(+)424.25>283.25@20V	LPE_14:1	Positive	424.25	283.25	20	5.00097	13.989	0
Deisotoped	Brain_3	20190625_8060_080.lcd	(+)424.25>283.25@20V	LPE_14:1	Positive	424.25	283.25	20	5.00097	13.989	0
Deisotoped	Spleen_4	20190625_8060_081.lcd	(+)424.25>283.25@20V	LPE_14:1	Positive	424.25	283.25	20	5.00097	13.989	0
Deisotoped	Spleen_4	20190625_8060_082.lcd	(+)424.25>283.25@20V	LPE_14:1	Positive	424.25	283.25	20	5.00097	13.989	0
Deisotoped	Lung_4	20190625_8060_083.lcd	(+)424.25>283.25@20V	LPE_14:1	Positive	424.25	283.25	20	5.00097	13.989	383.616
Deisotoped	Lung_4	20190625_8060_084.lcd	(+)424.25>283.25@20V	LPE_14:1	Positive	424.25	283.25	20	5.00097	13.989	0
Deisotoped	Liver_4	20190625_8060_085.lcd	(+)424.25>283.25@20V	LPE_14:1	Positive	424.25	283.25	20	5.00097	13.989	0
Deisotoped	Liver_4	20190625_8060_086.lcd	(+)424.25>283.25@20V	LPE_14:1	Positive	424.25	283.25	20	5.00097	13.989	0
Deisotoped	Brain_4	20190625_8060_087.lcd	(+)424.25>283.25@20V	LPE_14:1	Positive	424.25	283.25	20	5.00097	13.989	0
Deisotoped	Brain_4	20190625_8060_088.lcd	(+)424.25>283.25@20V	LPE_14:1	Positive	424.25	283.25	20	5.00097	13.989	0
Deisotoped	Spleen_5	20190625_8060_089.lcd	(+)424.25>283.25@20V	LPE_14:1	Positive	424.25	283.25	20	5.00097	13.989	1299.35
Deisotoped	Spleen_5	20190625_8060_090.lcd	(+)424.25>283.25@20V	LPE_14:1	Positive	424.25	283.25	20	5.00097	13.989	3900.65
Deisotoped	Lung_5	20190625_8060_091.lcd	(+)424.25>283.25@20V	LPE_14:1	Positive	424.25	283.25	20	5.00097	13.989	0
Deisotoped	Lung_5	20190625_8060_092.lcd	(+)424.25>283.25@20V	LPE_14:1	Positive	424.25	283.25	20	5.00097	13.989	0
Deisotoped	Liver_5	20190625_8060_093.lcd	(+)424.25>283.25@20V	LPE_14:1	Positive	424.25	283.25	20	5.00097	13.989	0
Deisotoped	Liver_5	20190625_8060_094.lcd	(+)424.25>283.25@20V	LPE_14:1	Positive	424.25	283.25	20	5.00097	13.989	0
Deisotoped	Brain_5	20190625_8060_095.lcd	(+)424.25>283.25@20V	LPE_14:1	Positive	424.25	283.25	20	5.00097	13.989	0
Deisotoped	Brain_5	20190625_8060_096.lcd	(+)424.25>283.25@20V	LPE_14:1	Positive	424.25	283.25	20	5.00097	13.989	1416.97
Deisotoped	All_Mix	20190625_8060_098.lcd	(+)424.25>283.25@20V	LPE_14:1	Positive	424.25	283.25	20	5.00097	13.989	0
Deisotoped	All_Mix	20190625_8060_099.lcd	(+)424.25>283.25@20V	LPE_14:1	Positive	424.25	283.25	20	5.00097	13.989	0
Deisotoped	Spleen_1_5	20190625_8060_101.lcd	(+)424.25>283.25@20V	LPE_14:1	Positive	424.25	283.25	20	5.00097	13.989	0
Deisotoped	Spleen_1_5	20190625_8060_102.lcd	(+)424.25>283.25@20V	LPE_14:1	Positive	424.25	283.25	20	5.00097	13.989	0
Deisotoped	Lung_1_5	20190625_8060_104.lcd	(+)424.25>283.25@20V	LPE_14:1	Positive	424.25	283.25	20	5.00097	13.989	0
Deisotoped	Lung_1_5	20190625_8060_105.lcd	(+)424.25>283.25@20V	LPE_14:1	Positive	424.25	283.25	20	5.00097	13.989	0
Deisotoped	Liver_1_5	20190625_8060_107.lcd	(+)424.25>283.25@20V	LPE_14:1	Positive	424.25	283.25	20	5.00097	13.989	0
Deisotoped	Liver_1_5	20190625_8060_108.lcd	(+)424.25>283.25@20V	LPE_14:1	Positive	424.25	283.25	20	5.00097	13.989	0
Deisotoped	Brain_1_5	20190625_8060_110.lcd	(+)424.25>283.25@20V	LPE_14:1	Positive	424.25	283.25	20	5.00097	13.989	0
Deisotoped	Brain_1_5	20190625_8060_111.lcd	(+)424.25>283.25@20V	LPE_14:1	Positive	424.25	283.25	20	5.00097	13.989	1783.52
Deisotoped	All_Mix	20190625_8060_002.lcd	(+)424.3>184.05@27V		Positive	424.3	184.05	27	3	11.9967	1603.2
Deisotoped	All_Mix	20190625_8060_003.lcd	(+)424.3>184.05@27V		Positive	424.3	184.05	27	3	11.9967	0
Deisotoped	Spleen_1_5	20190625_8060_005.lcd	(+)424.3>184.05@27V		Positive	424.3	184.05	27	3	11.9967	1112
Deisotoped	Spleen_1_5	20190625_8060_006.lcd	(+)424.3>184.05@27V		Positive	424.3	184.05	27	3	11.9967	1998.28
Deisotoped	Lung_1_5	20190625_8060_008.lcd	(+)424.3>184.05@27V		Positive	424.3	184.05	27	3	11.9967	2349.06
Deisotoped	Lung_1_5	20190625_8060_009.lcd	(+)424.3>184.05@27V		Positive	424.3	184.05	27	3	11.9967	1667.32
Deisotoped	Liver_1_5	20190625_8060_011.lcd	(+)424.3>184.05@27V		Positive	424.3	184.05	27	3	11.9967	2240
Deisotoped	Liver_1_5	20190625_8060_012.lcd	(+)424.3>184.05@27V		Positive	424.3	184.05	27	3	11.9967	6104.21
Deisotoped	Brain_1_5	20190625_8060_014.lcd	(+)424.3>184.05@27V		Positive	424.3	184.05	27	3	11.9967	1887.78
Deisotoped	Brain_1_5	20190625_8060_015.lcd	(+)424.3>184.05@27V		Positive	424.3	184.05	27	3	11.9967	2502
Deisotoped	Spleen_1	20190625_8060_017.lcd	(+)424.3>184.05@27V		Positive	424.3	184.05	27	3	11.9967	2180
Deisotoped	Spleen_1	20190625_8060_018.lcd	(+)424.3>184.05@27V		Positive	424.3	184.05	27	3	11.9967	5499.69
Deisotoped	Lung_1	20190625_8060_019.lcd	(+)424.3>184.05@27V		Positive	424.3	184.05	27	3	11.9967	1277.5
Deisotoped	Lung_1	20190625_8060_020.lcd	(+)424.3>184.05@27V		Positive	424.3	184.05	27	3	11.9967	2963.92
Deisotoped	Liver_1	20190625_8060_021.lcd	(+)424.3>184.05@27V		Positive	424.3	184.05	27	3	11.9967	555.444
Deisotoped	Liver_1	20190625_8060_022.lcd	(+)424.3>184.05@27V		Positive	424.3	184.05	27	3	11.9967	3664.61
Deisotoped	Brain_1	20190625_8060_023.lcd	(+)424.3>184.05@27V		Positive	424.3	184.05	27	3	11.9967	967.516
Deisotoped	Brain_1	20190625_8060_024.lcd	(+)424.3>184.05@27V		Positive	424.3	184.05	27	3	11.9967	2537.15
Deisotoped	Spleen_2	20190625_8060_025.lcd	(+)424.3>184.05@27V		Positive	424.3	184.05	27	3	11.9967	1075.42
Deisotoped	Spleen_2	20190625_8060_026.lcd	(+)424.3>184.05@27V		Positive	424.3	184.05	27	3	11.9967	747.702
Deisotoped	Lung_2	20190625_8060_027.lcd	(+)424.3>184.05@27V		Positive	424.3	184.05	27	3	11.9967	743.704
Deisotoped	Lung_2	20190625_8060_028.lcd	(+)424.3>184.05@27V		Positive	424.3	184.05	27	3	11.9967	3783.67
Deisotoped	Liver_2	20190625_8060_029.lcd	(+)424.3>184.05@27V		Positive	424.3	184.05	27	3	11.9967	3041.82
Deisotoped	Liver_2	20190625_8060_030.lcd	(+)424.3>184.05@27V		Positive	424.3	184.05	27	3	11.9967	556
Deisotoped	Brain_2	20190625_8060_031.lcd	(+)424.3>184.05@27V		Positive	424.3	184.05	27	3	11.9967	555.722
Deisotoped	Brain_2	20190625_8060_032.lcd	(+)424.3>184.05@27V		Positive	424.3	184.05	27	3	11.9967	751.628
Deisotoped	Spleen_3	20190625_8060_033.lcd	(+)424.3>184.05@27V		Positive	424.3	184.05	27	3	11.9967	1039.92
Deisotoped	Spleen_3	20190625_8060_034.lcd	(+)424.3>184.05@27V		Positive	424.3	184.05	27	3	11.9967	8432.49
Deisotoped	Lung_3	20190625_8060_035.lcd	(+)424.3>184.05@27V		Positive	424.3	184.05	27	3	11.9967	0
Deisotoped	Lung_3	20190625_8060_036.lcd	(+)424.3>184.05@27V		Positive	424.3	184.05	27	3	11.9967	1740
Deisotoped	Liver_3	20190625_8060_037.lcd	(+)424.3>184.05@27V		Positive	424.3	184.05	27	3	11.9967	1475.63
Deisotoped	Liver_3	20190625_8060_038.lcd	(+)424.3>184.05@27V		Positive	424.3	184.05	27	3	11.9967	3963.1
Deisotoped	Brain_3	20190625_8060_039.lcd	(+)424.3>184.05@27V		Positive	424.3	184.05	27	3	11.9967	2788.03
Deisotoped	Brain_3	20190625_8060_040.lcd	(+)424.3>184.05@27V		Positive	424.3	184.05	27	3	11.9967	2422
Deisotoped	Spleen_4	20190625_8060_041.lcd	(+)424.3>184.05@27V		Positive	424.3	184.05	27	3	11.9967	3152.42
Deisotoped	Spleen_4	20190625_8060_042.lcd	(+)424.3>184.05@27V		Positive	424.3	184.05	27	3	11.9967	1399.54
Deisotoped	Lung_4	20190625_8060_043.lcd	(+)424.3>184.05@27V		Positive	424.3	184.05	27	3	11.9967	2603.63
Deisotoped	Lung_4	20190625_8060_044.lcd	(+)424.3>184.05@27V		Positive	424.3	184.05	27	3	11.9967	2326.84
Deisotoped	Liver_4	20190625_8060_045.lcd	(+)424.3>184.05@27V		Positive	424.3	184.05	27	3	11.9967	3685.44
Deisotoped	Liver_4	20190625_8060_046.lcd	(+)424.3>184.05@27V		Positive	424.3	184.05	27	3	11.9967	3511.7
Deisotoped	Brain_4	20190625_8060_047.lcd	(+)424.3>184.05@27V		Positive	424.3	184.05	27	3	11.9967	3831
Deisotoped	Brain_4	20190625_8060_048.lcd	(+)424.3>184.05@27V		Positive	424.3	184.05	27	3	11.9967	2240.89
Deisotoped	Spleen_5	20190625_8060_049.lcd	(+)424.3>184.05@27V		Positive	424.3	184.05	27	3	11.9967	5449.46
Deisotoped	Spleen_5	20190625_8060_050.lcd	(+)424.3>184.05@27V		Positive	424.3	184.05	27	3	11.9967	3279.92
Deisotoped	Lung_5	20190625_8060_051.lcd	(+)424.3>184.05@27V		Positive	424.3	184.05	27	3	11.9967	0
Deisotoped	Lung_5	20190625_8060_052.lcd	(+)424.3>184.05@27V		Positive	424.3	184.05	27	3	11.9967	75.924
Deisotoped	Liver_5	20190625_8060_053.lcd	(+)424.3>184.05@27V		Positive	424.3	184.05	27	3	11.9967	2404.92
Deisotoped	Liver_5	20190625_8060_054.lcd	(+)424.3>184.05@27V		Positive	424.3	184.05	27	3	11.9967	2185.47
Deisotoped	Brain_5	20190625_8060_055.lcd	(+)424.3>184.05@27V		Positive	424.3	184.05	27	3	11.9967	1748
Deisotoped	Brain_5	20190625_8060_056.lcd	(+)424.3>184.05@27V		Positive	424.3	184.05	27	3	11.9967	1356.16
Deisotoped	Spleen_1	20190625_8060_057.lcd	(+)424.3>184.05@27V		Positive	424.3	184.05	27	3	11.9967	3553.18
Deisotoped	Spleen_1	20190625_8060_058.lcd	(+)424.3>184.05@27V		Positive	424.3	184.05	27	3	11.9967	2879.39
Deisotoped	Lung_1	20190625_8060_059.lcd	(+)424.3>184.05@27V		Positive	424.3	184.05	27	3	11.9967	4120.83
Deisotoped	Lung_1	20190625_8060_060.lcd	(+)424.3>184.05@27V		Positive	424.3	184.05	27	3	11.9967	5788.33
Deisotoped	Liver_1	20190625_8060_061.lcd	(+)424.3>184.05@27V		Positive	424.3	184.05	27	3	11.9967	2880.53
Deisotoped	Liver_1	20190625_8060_062.lcd	(+)424.3>184.05@27V		Positive	424.3	184.05	27	3	11.9967	888
Deisotoped	Brain_1	20190625_8060_063.lcd	(+)424.3>184.05@27V		Positive	424.3	184.05	27	3	11.9967	5166.29
Deisotoped	Brain_1	20190625_8060_064.lcd	(+)424.3>184.05@27V		Positive	424.3	184.05	27	3	11.9967	3423.12
Deisotoped	Spleen_2	20190625_8060_065.lcd	(+)424.3>184.05@27V		Positive	424.3	184.05	27	3	11.9967	581.722
Deisotoped	Spleen_2	20190625_8060_066.lcd	(+)424.3>184.05@27V		Positive	424.3	184.05	27	3	11.9967	2249.72
Deisotoped	Lung_2	20190625_8060_067.lcd	(+)424.3>184.05@27V		Positive	424.3	184.05	27	3	11.9967	2193.93
Deisotoped	Lung_2	20190625_8060_068.lcd	(+)424.3>184.05@27V		Positive	424.3	184.05	27	3	11.9967	1087.29
Deisotoped	Liver_2	20190625_8060_069.lcd	(+)424.3>184.05@27V		Positive	424.3	184.05	27	3	11.9967	1946.55
Deisotoped	Liver_2	20190625_8060_070.lcd	(+)424.3>184.05@27V		Positive	424.3	184.05	27	3	11.9967	3181.02
Deisotoped	Brain_2	20190625_8060_071.lcd	(+)424.3>184.05@27V		Positive	424.3	184.05	27	3	11.9967	1411.52
Deisotoped	Brain_2	20190625_8060_072.lcd	(+)424.3>184.05@27V		Positive	424.3	184.05	27	3	11.9967	1668.56
Deisotoped	Spleen_3	20190625_8060_073.lcd	(+)424.3>184.05@27V		Positive	424.3	184.05	27	3	11.9967	1523.72
Deisotoped	Spleen_3	20190625_8060_074.lcd	(+)424.3>184.05@27V		Positive	424.3	184.05	27	3	11.9967	1915.7
Deisotoped	Lung_3	20190625_8060_075.lcd	(+)424.3>184.05@27V		Positive	424.3	184.05	27	3	11.9967	1703.72
Deisotoped	Lung_3	20190625_8060_076.lcd	(+)424.3>184.05@27V		Positive	424.3	184.05	27	3	11.9967	741.48
Deisotoped	Liver_3	20190625_8060_077.lcd	(+)424.3>184.05@27V		Positive	424.3	184.05	27	3	11.9967	0
Deisotoped	Liver_3	20190625_8060_078.lcd	(+)424.3>184.05@27V		Positive	424.3	184.05	27	3	11.9967	8726.33
Deisotoped	Brain_3	20190625_8060_079.lcd	(+)424.3>184.05@27V		Positive	424.3	184.05	27	3	11.9967	1079.27
Deisotoped	Brain_3	20190625_8060_080.lcd	(+)424.3>184.05@27V		Positive	424.3	184.05	27	3	11.9967	5061.72
Deisotoped	Spleen_4	20190625_8060_081.lcd	(+)424.3>184.05@27V		Positive	424.3	184.05	27	3	11.9967	3055.7
Deisotoped	Spleen_4	20190625_8060_082.lcd	(+)424.3>184.05@27V		Positive	424.3	184.05	27	3	11.9967	1693.42
Deisotoped	Lung_4	20190625_8060_083.lcd	(+)424.3>184.05@27V		Positive	424.3	184.05	27	3	11.9967	2318.03
Deisotoped	Lung_4	20190625_8060_084.lcd	(+)424.3>184.05@27V		Positive	424.3	184.05	27	3	11.9967	3936.89
Deisotoped	Liver_4	20190625_8060_085.lcd	(+)424.3>184.05@27V		Positive	424.3	184.05	27	3	11.9967	1120
Deisotoped	Liver_4	20190625_8060_086.lcd	(+)424.3>184.05@27V		Positive	424.3	184.05	27	3	11.9967	2139.78
Deisotoped	Brain_4	20190625_8060_087.lcd	(+)424.3>184.05@27V		Positive	424.3	184.05	27	3	11.9967	1461.72
Deisotoped	Brain_4	20190625_8060_088.lcd	(+)424.3>184.05@27V		Positive	424.3	184.05	27	3	11.9967	3303.22
Deisotoped	Spleen_5	20190625_8060_089.lcd	(+)424.3>184.05@27V		Positive	424.3	184.05	27	3	11.9967	943.5
Deisotoped	Spleen_5	20190625_8060_090.lcd	(+)424.3>184.05@27V		Positive	424.3	184.05	27	3	11.9967	1577.65
Deisotoped	Lung_5	20190625_8060_091.lcd	(+)424.3>184.05@27V		Positive	424.3	184.05	27	3	11.9967	449.702
Deisotoped	Lung_5	20190625_8060_092.lcd	(+)424.3>184.05@27V		Positive	424.3	184.05	27	3	11.9967	6657.18
Deisotoped	Liver_5	20190625_8060_093.lcd	(+)424.3>184.05@27V		Positive	424.3	184.05	27	3	11.9967	3023.72
Deisotoped	Liver_5	20190625_8060_094.lcd	(+)424.3>184.05@27V		Positive	424.3	184.05	27	3	11.9967	3183.6
Deisotoped	Brain_5	20190625_8060_095.lcd	(+)424.3>184.05@27V		Positive	424.3	184.05	27	3	11.9967	1343.52
Deisotoped	Brain_5	20190625_8060_096.lcd	(+)424.3>184.05@27V		Positive	424.3	184.05	27	3	11.9967	967.516
Deisotoped	All_Mix	20190625_8060_098.lcd	(+)424.3>184.05@27V		Positive	424.3	184.05	27	3	11.9967	981.995
Deisotoped	All_Mix	20190625_8060_099.lcd	(+)424.3>184.05@27V		Positive	424.3	184.05	27	3	11.9967	1332
Deisotoped	Spleen_1_5	20190625_8060_101.lcd	(+)424.3>184.05@27V		Positive	424.3	184.05	27	3	11.9967	1634.75
Deisotoped	Spleen_1_5	20190625_8060_102.lcd	(+)424.3>184.05@27V		Positive	424.3	184.05	27	3	11.9967	443.778
Deisotoped	Lung_1_5	20190625_8060_104.lcd	(+)424.3>184.05@27V		Positive	424.3	184.05	27	3	11.9967	1411.29
Deisotoped	Lung_1_5	20190625_8060_105.lcd	(+)424.3>184.05@27V		Positive	424.3	184.05	27	3	11.9967	4035.7
Deisotoped	Liver_1_5	20190625_8060_107.lcd	(+)424.3>184.05@27V		Positive	424.3	184.05	27	3	11.9967	1833.02
Deisotoped	Liver_1_5	20190625_8060_108.lcd	(+)424.3>184.05@27V		Positive	424.3	184.05	27	3	11.9967	277.722
Deisotoped	Brain_1_5	20190625_8060_110.lcd	(+)424.3>184.05@27V		Positive	424.3	184.05	27	3	11.9967	6968.71
Deisotoped	Brain_1_5	20190625_8060_111.lcd	(+)424.3>184.05@27V		Positive	424.3	184.05	27	3	11.9967	2211.33
Deisotoped	All_Mix	20190625_8060_002.lcd	(+)425.3>184.05@27V		Positive	425.3	184.05	27	12.0021	21.9978	15014
Deisotoped	All_Mix	20190625_8060_003.lcd	(+)425.3>184.05@27V		Positive	425.3	184.05	27	12.0021	21.9978	30467.3
Deisotoped	Spleen_1_5	20190625_8060_005.lcd	(+)425.3>184.05@27V		Positive	425.3	184.05	27	12.0021	21.9978	1300
Deisotoped	Spleen_1_5	20190625_8060_006.lcd	(+)425.3>184.05@27V		Positive	425.3	184.05	27	12.0021	21.9978	0
Deisotoped	Lung_1_5	20190625_8060_008.lcd	(+)425.3>184.05@27V		Positive	425.3	184.05	27	12.0021	21.9978	11859
Deisotoped	Lung_1_5	20190625_8060_009.lcd	(+)425.3>184.05@27V		Positive	425.3	184.05	27	12.0021	21.9978	5936
Deisotoped	Liver_1_5	20190625_8060_011.lcd	(+)425.3>184.05@27V		Positive	425.3	184.05	27	12.0021	21.9978	81940.5
Deisotoped	Liver_1_5	20190625_8060_012.lcd	(+)425.3>184.05@27V		Positive	425.3	184.05	27	12.0021	21.9978	90421.6
Deisotoped	Brain_1_5	20190625_8060_014.lcd	(+)425.3>184.05@27V		Positive	425.3	184.05	27	12.0021	21.9978	11074.6
Deisotoped	Brain_1_5	20190625_8060_015.lcd	(+)425.3>184.05@27V		Positive	425.3	184.05	27	12.0021	21.9978	14372
Deisotoped	Spleen_1	20190625_8060_017.lcd	(+)425.3>184.05@27V		Positive	425.3	184.05	27	12.0021	21.9978	0
Deisotoped	Spleen_1	20190625_8060_018.lcd	(+)425.3>184.05@27V		Positive	425.3	184.05	27	12.0021	21.9978	17636
Deisotoped	Lung_1	20190625_8060_019.lcd	(+)425.3>184.05@27V		Positive	425.3	184.05	27	12.0021	21.9978	1466
Deisotoped	Lung_1	20190625_8060_020.lcd	(+)425.3>184.05@27V		Positive	425.3	184.05	27	12.0021	21.9978	0
Deisotoped	Liver_1	20190625_8060_021.lcd	(+)425.3>184.05@27V		Positive	425.3	184.05	27	12.0021	21.9978	56438.6
Deisotoped	Liver_1	20190625_8060_022.lcd	(+)425.3>184.05@27V		Positive	425.3	184.05	27	12.0021	21.9978	62965.9
Deisotoped	Brain_1	20190625_8060_023.lcd	(+)425.3>184.05@27V		Positive	425.3	184.05	27	12.0021	21.9978	7148
Deisotoped	Brain_1	20190625_8060_024.lcd	(+)425.3>184.05@27V		Positive	425.3	184.05	27	12.0021	21.9978	14110
Deisotoped	Spleen_2	20190625_8060_025.lcd	(+)425.3>184.05@27V		Positive	425.3	184.05	27	12.0021	21.9978	2932
Deisotoped	Spleen_2	20190625_8060_026.lcd	(+)425.3>184.05@27V		Positive	425.3	184.05	27	12.0021	21.9978	11188.6
Deisotoped	Lung_2	20190625_8060_027.lcd	(+)425.3>184.05@27V		Positive	425.3	184.05	27	12.0021	21.9978	0
Deisotoped	Lung_2	20190625_8060_028.lcd	(+)425.3>184.05@27V		Positive	425.3	184.05	27	12.0021	21.9978	8798.93
Deisotoped	Liver_2	20190625_8060_029.lcd	(+)425.3>184.05@27V		Positive	425.3	184.05	27	12.0021	21.9978	76108.4
Deisotoped	Liver_2	20190625_8060_030.lcd	(+)425.3>184.05@27V		Positive	425.3	184.05	27	12.0021	21.9978	88846.7
Deisotoped	Brain_2	20190625_8060_031.lcd	(+)425.3>184.05@27V		Positive	425.3	184.05	27	12.0021	21.9978	15550
Deisotoped	Brain_2	20190625_8060_032.lcd	(+)425.3>184.05@27V		Positive	425.3	184.05	27	12.0021	21.9978	12042
Deisotoped	Spleen_3	20190625_8060_033.lcd	(+)425.3>184.05@27V		Positive	425.3	184.05	27	12.0021	21.9978	0
Deisotoped	Spleen_3	20190625_8060_034.lcd	(+)425.3>184.05@27V		Positive	425.3	184.05	27	12.0021	21.9978	0
Deisotoped	Lung_3	20190625_8060_035.lcd	(+)425.3>184.05@27V		Positive	425.3	184.05	27	12.0021	21.9978	5447.78
Deisotoped	Lung_3	20190625_8060_036.lcd	(+)425.3>184.05@27V		Positive	425.3	184.05	27	12.0021	21.9978	0
Deisotoped	Liver_3	20190625_8060_037.lcd	(+)425.3>184.05@27V		Positive	425.3	184.05	27	12.0021	21.9978	95460.7
Deisotoped	Liver_3	20190625_8060_038.lcd	(+)425.3>184.05@27V		Positive	425.3	184.05	27	12.0021	21.9978	124729
Deisotoped	Brain_3	20190625_8060_039.lcd	(+)425.3>184.05@27V		Positive	425.3	184.05	27	12.0021	21.9978	5864
Deisotoped	Brain_3	20190625_8060_040.lcd	(+)425.3>184.05@27V		Positive	425.3	184.05	27	12.0021	21.9978	14084
Deisotoped	Spleen_4	20190625_8060_041.lcd	(+)425.3>184.05@27V		Positive	425.3	184.05	27	12.0021	21.9978	8796
Deisotoped	Spleen_4	20190625_8060_042.lcd	(+)425.3>184.05@27V		Positive	425.3	184.05	27	12.0021	21.9978	0
Deisotoped	Lung_4	20190625_8060_043.lcd	(+)425.3>184.05@27V		Positive	425.3	184.05	27	12.0021	21.9978	11238
Deisotoped	Lung_4	20190625_8060_044.lcd	(+)425.3>184.05@27V		Positive	425.3	184.05	27	12.0021	21.9978	12336
Deisotoped	Liver_4	20190625_8060_045.lcd	(+)425.3>184.05@27V		Positive	425.3	184.05	27	12.0021	21.9978	76009.5
Deisotoped	Liver_4	20190625_8060_046.lcd	(+)425.3>184.05@27V		Positive	425.3	184.05	27	12.0021	21.9978	87968
Deisotoped	Brain_4	20190625_8060_047.lcd	(+)425.3>184.05@27V		Positive	425.3	184.05	27	12.0021	21.9978	5576
Deisotoped	Brain_4	20190625_8060_048.lcd	(+)425.3>184.05@27V		Positive	425.3	184.05	27	12.0021	21.9978	5432
Deisotoped	Spleen_5	20190625_8060_049.lcd	(+)425.3>184.05@27V		Positive	425.3	184.05	27	12.0021	21.9978	4305.78
Deisotoped	Spleen_5	20190625_8060_050.lcd	(+)425.3>184.05@27V		Positive	425.3	184.05	27	12.0021	21.9978	0
Deisotoped	Lung_5	20190625_8060_051.lcd	(+)425.3>184.05@27V		Positive	425.3	184.05	27	12.0021	21.9978	649.35
Deisotoped	Lung_5	20190625_8060_052.lcd	(+)425.3>184.05@27V		Positive	425.3	184.05	27	12.0021	21.9978	23349.9
Deisotoped	Liver_5	20190625_8060_053.lcd	(+)425.3>184.05@27V		Positive	425.3	184.05	27	12.0021	21.9978	131508
Deisotoped	Liver_5	20190625_8060_054.lcd	(+)425.3>184.05@27V		Positive	425.3	184.05	27	12.0021	21.9978	105498
Deisotoped	Brain_5	20190625_8060_055.lcd	(+)425.3>184.05@27V		Positive	425.3	184.05	27	12.0021	21.9978	19752
Deisotoped	Brain_5	20190625_8060_056.lcd	(+)425.3>184.05@27V		Positive	425.3	184.05	27	12.0021	21.9978	1466
Deisotoped	Spleen_1	20190625_8060_057.lcd	(+)425.3>184.05@27V		Positive	425.3	184.05	27	12.0021	21.9978	2964
Deisotoped	Spleen_1	20190625_8060_058.lcd	(+)425.3>184.05@27V		Positive	425.3	184.05	27	12.0021	21.9978	1014
Deisotoped	Lung_1	20190625_8060_059.lcd	(+)425.3>184.05@27V		Positive	425.3	184.05	27	12.0021	21.9978	0
Deisotoped	Lung_1	20190625_8060_060.lcd	(+)425.3>184.05@27V		Positive	425.3	184.05	27	12.0021	21.9978	3378
Deisotoped	Liver_1	20190625_8060_061.lcd	(+)425.3>184.05@27V		Positive	425.3	184.05	27	12.0021	21.9978	66124
Deisotoped	Liver_1	20190625_8060_062.lcd	(+)425.3>184.05@27V		Positive	425.3	184.05	27	12.0021	21.9978	73770.5
Deisotoped	Brain_1	20190625_8060_063.lcd	(+)425.3>184.05@27V		Positive	425.3	184.05	27	12.0021	21.9978	15133.8
Deisotoped	Brain_1	20190625_8060_064.lcd	(+)425.3>184.05@27V		Positive	425.3	184.05	27	12.0021	21.9978	10792
Deisotoped	Spleen_2	20190625_8060_065.lcd	(+)425.3>184.05@27V		Positive	425.3	184.05	27	12.0021	21.9978	0
Deisotoped	Spleen_2	20190625_8060_066.lcd	(+)425.3>184.05@27V		Positive	425.3	184.05	27	12.0021	21.9978	0
Deisotoped	Lung_2	20190625_8060_067.lcd	(+)425.3>184.05@27V		Positive	425.3	184.05	27	12.0021	21.9978	1322
Deisotoped	Lung_2	20190625_8060_068.lcd	(+)425.3>184.05@27V		Positive	425.3	184.05	27	12.0021	21.9978	8364
Deisotoped	Liver_2	20190625_8060_069.lcd	(+)425.3>184.05@27V		Positive	425.3	184.05	27	12.0021	21.9978	28116.2
Deisotoped	Liver_2	20190625_8060_070.lcd	(+)425.3>184.05@27V		Positive	425.3	184.05	27	12.0021	21.9978	60199.8
Deisotoped	Brain_2	20190625_8060_071.lcd	(+)425.3>184.05@27V		Positive	425.3	184.05	27	12.0021	21.9978	12057.8
Deisotoped	Brain_2	20190625_8060_072.lcd	(+)425.3>184.05@27V		Positive	425.3	184.05	27	12.0021	21.9978	1466
Deisotoped	Spleen_3	20190625_8060_073.lcd	(+)425.3>184.05@27V		Positive	425.3	184.05	27	12.0021	21.9978	4110
Deisotoped	Spleen_3	20190625_8060_074.lcd	(+)425.3>184.05@27V		Positive	425.3	184.05	27	12.0021	21.9978	2644
Deisotoped	Lung_3	20190625_8060_075.lcd	(+)425.3>184.05@27V		Positive	425.3	184.05	27	12.0021	21.9978	1504
Deisotoped	Lung_3	20190625_8060_076.lcd	(+)425.3>184.05@27V		Positive	425.3	184.05	27	12.0021	21.9978	0
Deisotoped	Liver_3	20190625_8060_077.lcd	(+)425.3>184.05@27V		Positive	425.3	184.05	27	12.0021	21.9978	148969
Deisotoped	Liver_3	20190625_8060_078.lcd	(+)425.3>184.05@27V		Positive	425.3	184.05	27	12.0021	21.9978	47151.4
Deisotoped	Brain_3	20190625_8060_079.lcd	(+)425.3>184.05@27V		Positive	425.3	184.05	27	12.0021	21.9978	15944
Deisotoped	Brain_3	20190625_8060_080.lcd	(+)425.3>184.05@27V		Positive	425.3	184.05	27	12.0021	21.9978	7540
Deisotoped	Spleen_4	20190625_8060_081.lcd	(+)425.3>184.05@27V		Positive	425.3	184.05	27	12.0021	21.9978	1466
Deisotoped	Spleen_4	20190625_8060_082.lcd	(+)425.3>184.05@27V		Positive	425.3	184.05	27	12.0021	21.9978	0
Deisotoped	Lung_4	20190625_8060_083.lcd	(+)425.3>184.05@27V		Positive	425.3	184.05	27	12.0021	21.9978	15870
Deisotoped	Lung_4	20190625_8060_084.lcd	(+)425.3>184.05@27V		Positive	425.3	184.05	27	12.0021	21.9978	6962
Deisotoped	Liver_4	20190625_8060_085.lcd	(+)425.3>184.05@27V		Positive	425.3	184.05	27	12.0021	21.9978	122514
Deisotoped	Liver_4	20190625_8060_086.lcd	(+)425.3>184.05@27V		Positive	425.3	184.05	27	12.0021	21.9978	125683
Deisotoped	Brain_4	20190625_8060_087.lcd	(+)425.3>184.05@27V		Positive	425.3	184.05	27	12.0021	21.9978	11796
Deisotoped	Brain_4	20190625_8060_088.lcd	(+)425.3>184.05@27V		Positive	425.3	184.05	27	12.0021	21.9978	4398
Deisotoped	Spleen_5	20190625_8060_089.lcd	(+)425.3>184.05@27V		Positive	425.3	184.05	27	12.0021	21.9978	4504
Deisotoped	Spleen_5	20190625_8060_090.lcd	(+)425.3>184.05@27V		Positive	425.3	184.05	27	12.0021	21.9978	14823
Deisotoped	Lung_5	20190625_8060_091.lcd	(+)425.3>184.05@27V		Positive	425.3	184.05	27	12.0021	21.9978	0
Deisotoped	Lung_5	20190625_8060_092.lcd	(+)425.3>184.05@27V		Positive	425.3	184.05	27	12.0021	21.9978	2644
Deisotoped	Liver_5	20190625_8060_093.lcd	(+)425.3>184.05@27V		Positive	425.3	184.05	27	12.0021	21.9978	141126
Deisotoped	Liver_5	20190625_8060_094.lcd	(+)425.3>184.05@27V		Positive	425.3	184.05	27	12.0021	21.9978	102341
Deisotoped	Brain_5	20190625_8060_095.lcd	(+)425.3>184.05@27V		Positive	425.3	184.05	27	12.0021	21.9978	5092
Deisotoped	Brain_5	20190625_8060_096.lcd	(+)425.3>184.05@27V		Positive	425.3	184.05	27	12.0021	21.9978	7042
Deisotoped	All_Mix	20190625_8060_098.lcd	(+)425.3>184.05@27V		Positive	425.3	184.05	27	12.0021	21.9978	6213.17
Deisotoped	All_Mix	20190625_8060_099.lcd	(+)425.3>184.05@27V		Positive	425.3	184.05	27	12.0021	21.9978	19392
Deisotoped	Spleen_1_5	20190625_8060_101.lcd	(+)425.3>184.05@27V		Positive	425.3	184.05	27	12.0021	21.9978	0
Deisotoped	Spleen_1_5	20190625_8060_102.lcd	(+)425.3>184.05@27V		Positive	425.3	184.05	27	12.0021	21.9978	0
Deisotoped	Lung_1_5	20190625_8060_104.lcd	(+)425.3>184.05@27V		Positive	425.3	184.05	27	12.0021	21.9978	5464
Deisotoped	Lung_1_5	20190625_8060_105.lcd	(+)425.3>184.05@27V		Positive	425.3	184.05	27	12.0021	21.9978	0
Deisotoped	Liver_1_5	20190625_8060_107.lcd	(+)425.3>184.05@27V		Positive	425.3	184.05	27	12.0021	21.9978	90316.2
Deisotoped	Liver_1_5	20190625_8060_108.lcd	(+)425.3>184.05@27V		Positive	425.3	184.05	27	12.0021	21.9978	86584.9
Deisotoped	Brain_1_5	20190625_8060_110.lcd	(+)425.3>184.05@27V		Positive	425.3	184.05	27	12.0021	21.9978	14084
Deisotoped	Brain_1_5	20190625_8060_111.lcd	(+)425.3>184.05@27V		Positive	425.3	184.05	27	12.0021	21.9978	10291.8
Deisotoped	All_Mix	20190625_8060_002.lcd	(-)426.2>339.2@20V		Negative	426.2	339.2	20	3.00082	8.99672	10004.7
Deisotoped	All_Mix	20190625_8060_003.lcd	(-)426.2>339.2@20V		Negative	426.2	339.2	20	3.00082	8.99672	13366.8
Deisotoped	Spleen_1_5	20190625_8060_005.lcd	(-)426.2>339.2@20V		Negative	426.2	339.2	20	3.00082	8.99672	3614.88
Deisotoped	Spleen_1_5	20190625_8060_006.lcd	(-)426.2>339.2@20V		Negative	426.2	339.2	20	3.00082	8.99672	8054.08
Deisotoped	Lung_1_5	20190625_8060_008.lcd	(-)426.2>339.2@20V		Negative	426.2	339.2	20	3.00082	8.99672	3140.35
Deisotoped	Lung_1_5	20190625_8060_009.lcd	(-)426.2>339.2@20V		Negative	426.2	339.2	20	3.00082	8.99672	3523.55
Deisotoped	Liver_1_5	20190625_8060_011.lcd	(-)426.2>339.2@20V		Negative	426.2	339.2	20	3.00082	8.99672	3725.77
Deisotoped	Liver_1_5	20190625_8060_012.lcd	(-)426.2>339.2@20V		Negative	426.2	339.2	20	3.00082	8.99672	3021.25
Deisotoped	Brain_1_5	20190625_8060_014.lcd	(-)426.2>339.2@20V		Negative	426.2	339.2	20	3.00082	8.99672	5214.65
Deisotoped	Brain_1_5	20190625_8060_015.lcd	(-)426.2>339.2@20V		Negative	426.2	339.2	20	3.00082	8.99672	14670.7
Deisotoped	Spleen_1	20190625_8060_017.lcd	(-)426.2>339.2@20V		Negative	426.2	339.2	20	3.00082	8.99672	12797.6
Deisotoped	Spleen_1	20190625_8060_018.lcd	(-)426.2>339.2@20V		Negative	426.2	339.2	20	3.00082	8.99672	14019.8
Deisotoped	Lung_1	20190625_8060_019.lcd	(-)426.2>339.2@20V		Negative	426.2	339.2	20	3.00082	8.99672	14239.5
Deisotoped	Lung_1	20190625_8060_020.lcd	(-)426.2>339.2@20V		Negative	426.2	339.2	20	3.00082	8.99672	37298.4
Deisotoped	Liver_1	20190625_8060_021.lcd	(-)426.2>339.2@20V		Negative	426.2	339.2	20	3.00082	8.99672	21542.1
Deisotoped	Liver_1	20190625_8060_022.lcd	(-)426.2>339.2@20V		Negative	426.2	339.2	20	3.00082	8.99672	16694.9
Deisotoped	Brain_1	20190625_8060_023.lcd	(-)426.2>339.2@20V		Negative	426.2	339.2	20	3.00082	8.99672	16356.9
Deisotoped	Brain_1	20190625_8060_024.lcd	(-)426.2>339.2@20V		Negative	426.2	339.2	20	3.00082	8.99672	19187.5
Deisotoped	Spleen_2	20190625_8060_025.lcd	(-)426.2>339.2@20V		Negative	426.2	339.2	20	3.00082	8.99672	12616.7
Deisotoped	Spleen_2	20190625_8060_026.lcd	(-)426.2>339.2@20V		Negative	426.2	339.2	20	3.00082	8.99672	15581.2
Deisotoped	Lung_2	20190625_8060_027.lcd	(-)426.2>339.2@20V		Negative	426.2	339.2	20	3.00082	8.99672	17221.2
Deisotoped	Lung_2	20190625_8060_028.lcd	(-)426.2>339.2@20V		Negative	426.2	339.2	20	3.00082	8.99672	21289
[truncated: 139,578 more rows]
