# Supplementary material for: TRACES: A Lightweight Browser for Liquid Chromatography–Multiple Reaction Monitoring–Mass Spectrometry Chromatograms
Source: Metabolites. 2022 Apr 15;12(4):354. doi: 10.3390/metabo12040354 (PMC9027295; doi:10.3390/metabo12040354)
Supplement: Supplementary file 1 [file metabolites-12-00354-s001.zip › S4_Numerial_data_for_Figure_6.xlsx]

## Sheet: Table SX
Effects of deisotoping on chromatogram area under the curve
Class	Channel	PutativeCompoundNames	PercentAUCRemainingAfterDeisotoping	Chromatogram_AUC
PS	(-)438.2>351.15@20V	LPS_12:1	100	6767.56
PS	(-)440.2>353.15@20V	LPS_12:0	99.9241	4020.22
PE	(+)452.3>311.25@20V	LPE_16:1	100	113798
PE	(+)454.3>313.25@20V	LPE_16:0	99.9105	905244
PC	(+)468.3>184.05@27V	LPC_14:0	99.9967	209930
PE	(+)478.3>337.25@20V	LPE_18:2	99.9943	290392
PE	(+)480.3>339.3@20V	LPE_18:1	99.8113	5.65976e+06
PC	(+)480.35>184.05@27V	LPC_15:1 LPC_O-16:1	99.9813	34348.4
PE	(+)482.3>341.3@20V	LPE_18:0	92.8531	1.6291e+06
PC	(+)482.35>184.05@27V	LPC_15:0 LPC_O-16:0	99.9509	226237
PC	(+)494.3>184.05@27V	LPC_16:1	100	1.09463e+06
PC	(+)496.35>184.05@12V	LPC_16:0	100	5.0494e+06
PC	(+)496.35>184.05@27V	LPC_16:0	99.97	5.59063e+07
PE	(+)500.3>359.25@20V	LPE_20:5	100	28010.1
PE	(+)502.3>361.25@20V	LPE_20:4	99.9954	1.56307e+06
PE	(+)504.3>363.3@20V	LPE_20:3	83.3858	279554
PE	(+)506.3>365.3@20V	LPE_20:2	98.5674	275518
PE	(+)508.35>367.3@20V	LPE_20:1	99.8711	4.05624e+06
PC	(+)508.4>184.05@27V	LPC_17:1 LPC_O-18:1	99.9802	101892
PE	(+)510.35>369.35@20V	LPE_20:0	71.4633	300917
PC	(+)510.4>184.05@27V	LPC_17:0 LPC_O-18:0	99.9299	763577
PC	(+)520.35>184.05@27V	LPC_18:2	99.9974	8.95236e+06
PC	(+)522.35>184.05@12V	LPC_18:1	100	1.05314e+06
PC	(+)522.35>184.05@27V	LPC_18:1	97.3162	8.62834e+06
PS	(-)524.3>437.25@20V	LPS_18:0	99.9935	165881
PC	(+)524.35>184.05@12V	LPC_18:0	98.1993	1.60989e+06
PC	(+)524.35>184.05@27V	LPC_18:0	98.7593	2.78178e+07
PE	(+)526.3>385.25@20V	LPE_22:6	99.9998	1.95805e+06
PE	(+)528.3>387.3@20V	LPE_22:5	82.6611	415362
PE	(+)530.3>389.3@20V	LPE_22:4	99.2592	1.15878e+06
PE	(+)536.35>395.35@20V	LPE_22:1	100	826610
PC	(+)536.4>184.05@27V	LPC_O-20:1	99.9787	41399.6
PC	(+)538.4>184.05@27V	LPC_20:7 LPC_O-20:0	99.8246	542957
PE	(+)538.4>397.35@20V	LPE_22:0	95.7392	451709
PC	(+)544.35>184.05@12V	LPC_20:4	100	262709
PC	(+)544.35>184.05@27V	LPC_20:4	99.9635	2.74443e+06
PC	(+)546.35>184.05@27V	LPC_20:3	88.5402	918682
PC	(+)548.35>184.05@27V	LPC_20:2	93.7805	355264
PC	(+)550.4>184.05@27V	LPC_20:1	99.3019	1.00503e+06
PC	(+)552.4>184.05@27V	LPC_20:0	97.1016	987303
PE	(+)552.4>411.4@20V	PE_22:0 LPE_24:7	99.8998	124655
PE	(+)554.3>413.3@20V	LPE_24:6	99.9593	610406
PE	(+)556.35>415.3@20V	LPE_24:5	86.7832	121187
PE	(+)558.35>417.35@20V	LPE_24:4	99.3022	327849
PE	(+)560.35>419.35@20V	LPE_24:3	88.885	65307.3
PE	(+)562.4>421.35@20V	LPE_24:2	99.0557	65590.1
PC	(+)564.4>184.05@27V	PC_20:1 LPC_22:8	99.2077	158037
PE	(+)564.4>423.4@20V	LPE_24:1	99.4715	291768
SM	(+)565.4>184.05@27V	SM_24:0;O2	90.6657	162667
PC	(+)566.4>184.05@27V	PC_20:0 LPC_22:7	96.5396	658676
PE	(+)566.4>425.4@20V	LPE_24:0	98.5154	470285
PC	(+)568.35>184.05@12V	LPC_22:6	100	185769
PC	(+)568.35>184.05@27V	LPC_22:6	99.3406	2.26911e+06
PC	(+)570.35>184.05@27V	LPC_22:5	71.7586	330002
PC	(+)572.35>184.05@27V	LPC_22:4	97.5893	268076
PE	(+)576.35>435.35@23V	PE_24:2	100	353769
SM	(+)577.5>184.05@27V	SM_24:2;O3	99.8604	374944
PC	(+)578.4>184.05@27V	LPC_22:1	88.7931	844168
PE	(+)578.4>437.35@23V	PE_24:1	98.9006	412910
SM	(+)579.4>184.05@27V	SM_24:1;O3	88.3094	1.11137e+06
PE	(+)580.4>439.4@23V	PE_24:0	99.3622	2.03368e+06
PC	(+)580.45>184.05@27V	LPC_22:0	97.1061	1.00576e+07
SM	(+)581.4>184.05@27V	SM_24:0;O3	28.5021	3.29512e+06
PE	(+)588.4>447.4@23V	PE_25:3 PE_O-26:3	100	244618
SM	(+)589.45>184.05@27V	SM_26:2;O2	99.9848	123449
PE	(+)590.4>449.4@23V	PE_25:2 PE_O-26:2	98.2466	563605
SM	(+)591.45>184.05@27V	SM_26:1;O2	98.7701	505245
PE	(+)592.45>451.4@23V	PE_25:1 PE_O-26:1	96.1846	890291
PC	(+)592.5>184.05@27V	PC_22:1 LPC_24:8	79.2371	522729
SM	(+)593.45>184.05@27V	SM_26:0;O2	83.4767	365584
PE	(+)594.45>453.45@23V	PE_25:0 PE_O-26:0	92.8657	523501
PC	(+)594.5>184.05@27V	PC_22:0 LPC_24:7	98.371	6.55435e+06
PC	(+)596.35>184.05@27V	LPC_24:6	80.5886	1.28904e+06
PC	(+)598.4>184.05@27V	LPC_24:5	95.8479	605331
PC	(+)600.4>184.05@27V	LPC_24:4	72.076	61516.2
SM	(+)603.5>184.05@27V	SM_26:3;O3	99.9225	903855
PE	(+)604.4>463.4@23V	PE_26:2	100	1.00796e+06
PC	(+)604.45>184.05@27V	LPC_24:2	70.3846	761136
SM	(+)605.5>184.05@27V	SM_26:2;O3	90.9086	777118
PE	(+)606.4>465.4@23V	PE_26:1	97.0927	1.40143e+06
PC	(+)606.45>184.05@27V	LPC_24:1	97.4278	9.31836e+06
SM	(+)607.4>184.05@27V	SM_26:1;O3	18.8071	2.86129e+06
PS	(-)608.4>521.35@20V	LPS_24:0	99.9983	113239
PC	(+)608.45>184.05@27V	LPC_24:0	94.8371	1.09481e+07
PE	(+)608.45>467.4@23V	PE_26:0	94.7932	997019
SM	(+)609.45>184.05@27V	SM_26:0;O3	12.8728	2.91313e+06
PE	(+)614.4>473.4@23V	PE_27:4 PE_O-28:4	99.9981	102210
PE	(+)616.45>475.4@23V	PE_27:3 PE_O-28:3	98.9507	293545
PC	(+)618.4>184.05@33V	PC_24:2	99.0191	389213
PE	(+)618.45>477.45@23V	PE_27:2 PE_O-28:2	98.8425	948133
SM	(+)619.5>184.05@33V	SM_28:1;O2	72.6345	128086
PC	(+)620.45>184.05@33V	PC_24:1	99.5511	1.03093e+07
PE	(+)620.45>479.45@23V	PE_27:1 PE_O-28:1	90.9666	405999
SM	(+)621.5>184.05@33V	SM_28:0;O2	18.5241	2.59483e+06
PC	(+)622.45>184.05@33V	PC_24:0	96.1217	1.96767e+07
PE	(+)622.5>481.45@23V	PE_27:0 PE_O-28:0	98.2281	875409
PC	(+)630.45>184.05@33V	PC_25:3 PC_O-26:3	98.7679	205320
SM	(+)631.5>184.05@33V	SM_29:2;O2 SM_28:3;O3	75.3285	58399
PC	(+)632.45>184.05@33V	PC_25:2 PC_O-26:2	99.1405	2.35461e+06
PE	(+)632.45>491.4@23V	PE_28:2	100	546972
SM	(+)633.45>184.05@33V	SM_29:1;O2 SM_28:2;O3	52.2874	1.28467e+06
PS	(-)634.4>547.4@25V	PS_25:1 PS_O-26:1	100	42756.1
PE	(+)634.45>493.45@23V	PE_28:1	96.3342	707301
PC	(+)634.5>184.05@33V	PC_25:1 PC_O-26:1	94.1594	5.27668e+06
SM	(+)635.5>184.05@33V	SM_29:0;O2 SM_28:1;O3	35.3649	2.00135e+06
PE	(+)636.45>495.45@23V	PE_28:0	96.0849	588297
PC	(+)636.5>184.05@33V	PC_25:0 PC_O-26:0	95.9124	1.2901e+07
SM	(+)637.5>184.05@33V	SM_28:0;O3	12.4141	3.49176e+06
PC	(+)646.45>184.05@33V	PC_26:2	99.4458	4.10168e+06
SM	(+)647.5>184.05@33V	SM_30:1;O2 SM_29:2;O3	21.4542	1.09196e+06
PC	(+)648.45>184.05@33V	PC_26:1	96.7635	9.29704e+06
PE	(+)648.5>507.5@23V	PE_30:8 PE_29:1 PE_O-30:1	99.4768	42833.1
SM	(+)649.55>184.05@33V	SM_30:0;O2 SM_29:1;O3	13.8581	1.87478e+06
PS	(-)650.4>563.35@25V	PS_26:0	97.9682	99207.1
PC	(+)650.5>184.05@33V	PC_26:0	95.9339	1.70104e+07
PC	(+)656.45>184.05@33V	PC_27:4 PC_O-28:4	99.9862	147618
PE	(+)656.45>515.4@23V	PE_30:4 PE_O-31:4	100	77325.9
PE	(+)658.45>517.45@23V	PE_30:3 PE_O-31:3	99.5247	110210
PC	(+)658.5>184.05@33V	PC_27:3 PC_O-28:3	97.8733	604833
SM	(+)659.5>184.05@33V	SM_31:2;O2 SM_30:3;O3	72.8656	318350
PC	(+)660.5>184.05@33V	PC_27:2 PC_O-28:2	96.0484	2.59924e+06
SM	(+)661.5>184.05@33V	SM_31:1;O2 SM_30:2;O3	46.6981	1.0513e+06
PC	(+)662.5>184.05@33V	PC_27:1 PC_O-28:1	96.1676	8.49354e+06
SM	(+)663.5>184.05@33V	SM_31:0;O2 SM_32:7;O2 SM_30:1;O3	20.8844	2.60489e+06
PC	(+)664.55>184.05@33V	PC_27:0 PC_O-28:0	91.1998	7.20285e+06
SM	(+)665.5>184.05@33V	SM_32:6;O2 SM_30:0;O3	34.7988	3.1621e+06
SM	(+)673.55>184.05@33V	SM_32:2;O2 SM_31:3;O3	99.4028	477387
PC	(+)674.5>184.05@33V	PC_28:2	95.2943	3.35047e+06
SM	(+)675.55>184.05@33V	SM_32:1;O2 SM_31:2;O3	73.2948	3.03572e+06
PC	(+)676.5>184.05@33V	PC_28:1	92.7427	1.33384e+07
SM	(+)677.55>184.05@33V	SM_32:0;O2 SM_31:1;O3	11.9594	3.40597e+06
PC	(+)678.5>184.05@33V	PC_28:0	95.4189	2.22284e+07
SM	(+)681.5>184.05@33V	SM_33:5;O2 SM_32:6;O3	76.8861	543847
SM	(+)683.5>184.05@33V	SM_33:4;O2 SM_32:5;O3	95.5116	210258
PE	(+)684.45>543.45@23V	PE_32:4 PE_O-33:4	99.9012	50082.2
PC	(+)684.5>184.05@33V	PC_29:4 PC_O-30:4	85.5791	214438
SM	(+)685.6>184.05@33V	SM_33:3;O2 SM_32:4;O3	97.1809	566702
PC	(+)686.5>184.05@33V	PC_29:3 PC_O-30:3	91.1585	1.99467e+06
SM	(+)687.5>184.05@33V	SM_33:2;O2 SM_34:9;O2 SM_32:3;O3	41.8574	725803
PE	(+)688.5>547.45@23V	PE_32:2 PE_O-33:2	99.9772	300359
PC	(+)688.55>184.05@33V	PC_29:2 PC_O-30:2	92.5307	2.96794e+06
SM	(+)689.5>184.05@33V	SM_33:1;O2 SM_34:8;O2 SM_32:2;O3	95.782	5.05661e+06
PE	(+)690.5>549.5@23V	PE_32:1 PE_O-33:1	99.3044	1.8404e+06
PC	(+)690.55>184.05@33V	PC_30:8 PC_29:1 PC_O-30:1	72.0165	5.63672e+06
SM	(+)691.55>184.05@33V	SM_33:0;O2 SM_34:7;O2 SM_32:1;O3	34.844	1.93906e+06
PE	(+)692.5>551.5@23V	PE_32:0 PE_33:7 PE_O-33:0 PE_O-34:7	85.6082	947778
PC	(+)692.55>184.05@33V	PC_30:7 PC_29:0 PC_O-30:0	93.4521	8.1446e+06
SM	(+)693.55>184.05@33V	SM_34:6;O2 SM_32:0;O3	15.9777	2.83399e+06
PC	(+)698.5>184.05@33V	PC_30:4 PC_O-31:4	97.2024	342721
PC	(+)700.5>184.05@33V	PC_30:3 PC_O-31:3	95.9894	889623
SM	(+)701.55>184.05@33V	SM_34:2;O2 SM_33:3;O3	99.1994	1.41729e+07
PC	(+)702.5>184.05@33V	PC_30:2 PC_O-31:2	32.3308	6.461e+06
PE	(+)702.55>561.5@23V	PE_34:9 PE_33:2 PE_O-34:2	99.333	642872
SM	(+)703.55>184.05@15V	SM_34:1;O2 SM_33:2;O3 SM_34:9;O3	100	4.58194e+07
SM	(+)703.55>184.05@33V	SM_34:1;O2 SM_33:2;O3 SM_34:9;O3	99.1924	1.67214e+08
PC	(+)704.5>184.05@33V	PC_30:1 PC_O-31:1	41.2615	1.18604e+08
PE	(+)704.55>563.55@23V	PE_34:8 PE_33:1 PE_O-34:1	96.9429	1.46201e+06
SM	(+)705.6>184.05@33V	SM_34:0;O2 SM_33:1;O3 SM_34:8;O3	45.4513	5.12286e+07
PC	(+)706.55>184.05@33V	PC_30:0 PC_O-31:0	89.716	1.56258e+08
PE	(+)706.55>565.55@23V	PE_34:7 PE_33:0 PE_O-34:0	65.4661	195321
SM	(+)707.6>184.05@33V	SM_33:0;O3 SM_34:7;O3	11.451	6.10258e+07
SM	(+)709.6>184.05@33V	SM_35:5;O2 SM_34:6;O3	15.996	1.80634e+06
PC	(+)710.5>184.05@33V	PC_31:5 PC_O-32:5	51.2855	405786
SM	(+)711.6>184.05@33V	SM_35:4;O2 SM_34:5;O3	85.9974	151048
PE	(+)712.5>571.45@23V	PE_34:4 PE_O-35:4	99.8648	155925
PC	(+)712.55>184.05@33V	PC_31:4 PC_O-32:4	94.9736	873476
SM	(+)713.6>184.05@33V	SM_35:3;O2 SM_36:10;O2 SM_34:4;O3	71.1533	716078
PE	(+)714.5>573.5@23V	PE_34:3 PE_O-35:3	99.3239	1.33332e+06
PC	(+)714.55>184.05@33V	PC_31:3 PC_O-32:3	83.5869	1.74453e+06
SM	(+)715.55>184.05@33V	SM_35:2;O2 SM_36:9;O2 SM_34:3;O3	59.2275	769527
PE	(+)716.5>575.5@23V	PE_34:2 PE_35:9 PE_O-35:2 PE_O-36:9	99.5196	1.65144e+07
PC	(+)716.55>184.05@33V	PC_32:9 PC_31:2 PC_O-32:2	93.6517	5.73413e+06
SM	(+)717.55>184.05@33V	SM_35:1;O2 SM_36:8;O2 SM_34:2;O3	79.3822	7.5041e+06
PC	(+)718.55>184.05@15V	PC_32:8 PC_31:1 PC_O-32:1	100	4.31857e+06
PC	(+)718.55>184.05@33V	PC_32:8 PC_31:1 PC_O-32:1	93.5903	6.39199e+07
PE	(+)718.55>577.5@23V	PE_34:1 PE_35:8 PE_O-35:1 PE_O-36:8	91.9077	2.03389e+07
SM	(+)719.55>184.05@33V	SM_35:0;O2 SM_36:7;O2 SM_34:1;O3	31.2337	3.25337e+07
PC	(+)720.45>184.05@33V	PC_32:7 PC_31:0 PC_O-32:0	92.9569	1.29393e+08
PE	(+)720.55>579.55@23V	PE_34:0 PE_35:7 PE_O-35:0 PE_O-36:7	34.1928	2.36897e+06
SM	(+)721.6>184.05@33V	SM_36:6;O2 SM_34:0;O3	10.9318	4.46444e+07
PC	(+)722.5>184.05@33V	PC_32:6	12.7987	1.04273e+07
PE	(+)722.5>581.5@23V	PE_35:6 PE_O-36:6	66.5368	116834
SM	(+)723.6>184.05@33V	SM_36:5;O2	12.9003	1.33346e+06
PC	(+)724.5>184.05@33V	PC_32:5 PC_O-33:5	60.9926	393104
PE	(+)724.55>583.5@23V	PE_35:5 PE_O-36:5	99.6638	973914
SM	(+)725.6>184.05@33V	SM_36:4;O2 SM_35:5;O3	76.2416	101344
PC	(+)726.5>184.05@33V	PC_32:4 PC_O-33:4	96.134	667304
PE	(+)726.55>585.5@23V	PE_35:4 PE_O-36:4	94.7033	1.42179e+06
SM	(+)727.55>184.05@33V	SM_36:3;O2 SM_35:4;O3	78.4864	406859
PC	(+)728.5>184.05@33V	PC_32:3 PC_O-33:3	89.4528	2.36024e+06
PE	(+)728.55>587.55@23V	PE_36:10 PE_35:3 PE_O-36:3	93.5679	1.6049e+06
SM	(+)729.6>184.05@33V	SM_36:2;O2 SM_35:3;O3 SM_36:10;O3	91.2064	2.48724e+07
PC	(+)730.55>184.05@33V	PC_32:2 PC_O-33:2	72.9376	3.57219e+07
PE	(+)730.55>589.55@23V	PE_36:9 PE_35:2 PE_O-36:2	96.1869	2.73633e+06
SM	(+)731.6>184.05@33V	SM_36:1;O2 SM_35:2;O3 SM_36:9;O3	84.4499	1.62858e+08
PC	(+)732.55>184.05@15V	PC_32:1 PC_O-33:1	100	5.04965e+07
PC	(+)732.55>184.05@33V	PC_32:1 PC_O-33:1	86.9976	4.84068e+08
PE	(+)732.6>591.55@23V	PE_36:8 PE_35:1 PE_O-36:1	92.1298	2.44697e+06
SM	(+)733.6>184.05@33V	SM_36:0;O2 SM_35:1;O3 SM_36:8;O3	15.8748	2.20376e+08
PE	(+)734.5>593.45@23V	PE_36:7 PE_35:0 PE_O-36:0	83.5128	625741
PC	(+)734.55>184.05@15V	PC_32:0 PC_33:7 PC_O-33:0 PC_O-34:7	96.4427	1.16578e+08
PC	(+)734.55>184.05@33V	PC_32:0 PC_33:7 PC_O-33:0 PC_O-34:7	91.3854	6.18403e+08
SM	(+)735.6>184.05@33V	SM_35:0;O3 SM_36:7;O3	36.1627	3.71504e+08
PE	(+)736.5>595.45@23V	PE_36:6	88.2607	367745
PC	(+)736.55>184.05@33V	PC_33:6 PC_O-34:6	33.1149	1.66619e+08
SM	(+)737.6>184.05@33V	SM_37:5;O2 SM_36:6;O3	1.79518	2.74014e+07
PE	(+)738.5>597.5@23V	PE_36:5 PE_O-37:5	99.4584	5.10757e+06
PC	(+)738.55>184.05@33V	PC_33:5 PC_O-34:5	24.0971	4.13212e+06
SM	(+)739.6>184.05@33V	SM_37:4;O2 SM_36:5;O3	25.5537	553092
PE	(+)740.5>599.5@23V	PE_36:4 PE_O-37:4	98.9112	3.90595e+07
PC	(+)740.55>184.05@33V	PC_33:4 PC_O-34:4	91.9437	1.0986e+06
SM	(+)741.6>184.05@33V	SM_37:3;O2 SM_38:10;O2 SM_36:4;O3	53.3668	526408
PC	(+)742.55>184.05@33V	PC_33:3 PC_O-34:3	94.4383	3.95897e+06
PE	(+)742.55>601.5@23V	PE_36:3 PE_37:10 PE_O-37:3 PE_O-38:10	84.0167	2.35811e+07
SM	(+)743.55>184.05@33V	SM_37:2;O2 SM_38:9;O2 SM_36:3;O3	49.8332	2.36586e+06
PE	(+)744.55>603.55@23V	PE_36:2 PE_37:9 PE_O-37:2 PE_O-38:9	94.9534	4.24627e+07
PC	(+)744.6>184.05@33V	PC_34:9 PC_33:2 PC_O-34:2	97.2323	2.79992e+07
SM	(+)745.6>184.05@33V	SM_37:1;O2 SM_38:8;O2 SM_36:2;O3	38.6352	1.66321e+07
PE	(+)746.55>605.55@23V	PE_36:1 PE_37:8 PE_O-37:1 PE_O-38:8	85.5152	3.61111e+07
PC	(+)746.6>184.05@15V	PC_34:8 PC_33:1 PC_O-34:1	100	6.94125e+06
PC	(+)746.6>184.05@33V	PC_34:8 PC_33:1 PC_O-34:1	95.0157	1.10594e+08
SM	(+)747.6>184.05@33V	SM_37:0;O2 SM_38:7;O2 SM_36:1;O3	10.1589	4.25762e+07
PC	(+)748.6>184.05@33V	PC_34:7 PC_33:0 PC_O-34:0	76.7555	4.5045e+07
PE	(+)748.6>607.55@23V	PE_36:0 PE_37:7 PE_O-37:0 PE_O-38:7	49.8691	5.90729e+06
SM	(+)749.6>184.05@33V	SM_38:6;O2 SM_36:0;O3	6.31151	1.14748e+07
PC	(+)750.5>184.05@33V	PC_34:6 PC_O-35:6	58.9651	7.17826e+06
PE	(+)750.55>609.5@23V	PE_37:6 PE_O-38:6	96.2227	7.95719e+06
SM	(+)751.6>184.05@33V	SM_38:5;O2	21.5009	1.6914e+06
PC	(+)752.5>184.05@33V	PC_34:5 PC_O-35:5	79.6	1.7028e+06
PE	(+)752.55>611.55@23V	PE_37:5 PE_38:12 PE_O-38:5	88.7732	6.13711e+06
SM	(+)753.6>184.05@33V	SM_38:4;O2 SM_37:5;O3	33.3758	496275
PC	(+)754.55>184.05@33V	PC_34:4 PC_O-35:4	96.6207	4.76782e+06
PE	(+)754.55>613.55@23V	PE_37:4 PE_38:11 PE_O-38:4	89.8798	5.43206e+06
SM	(+)755.6>184.05@33V	SM_38:3;O2 SM_37:4;O3	33.4753	1.98775e+06
PC	(+)756.55>184.05@33V	PC_34:3 PC_O-35:3	98.6771	7.58934e+07
PE	(+)756.6>615.55@23V	PE_38:10 PE_37:3 PE_O-38:3	75.5084	1.70139e+06
SM	(+)757.6>184.05@33V	SM_38:2;O2 SM_37:3;O3 SM_38:10;O3	41.3487	3.504e+07
PC	(+)758.55>184.05@15V	PC_34:2 PC_35:9 PC_O-35:2 PC_O-36:9	100	5.22736e+07
PC	(+)758.55>184.05@33V	PC_34:2 PC_35:9 PC_O-35:2 PC_O-36:9	97.6639	3.9792e+08
PE	(+)758.6>617.6@23V	PE_38:9 PE_37:2 PE_O-38:2	96.9702	3.53744e+06
SM	(+)759.65>184.05@33V	SM_38:1;O2 SM_37:2;O3 SM_38:9;O3	38.1309	2.46563e+08
PE	(+)760.5>619.45@23V	PE_38:8 PE_37:1 PE_O-38:1	89.4928	2.75515e+06
PC	(+)760.6>184.05@15V	PC_34:1 PC_35:8 PC_O-35:1 PC_O-36:8	94.5609	1.14686e+08
PC	(+)760.6>184.05@33V	PC_34:1 PC_35:8 PC_O-35:1 PC_O-36:8	90.254	8.08147e+08
SM	(+)761.65>184.05@33V	SM_38:0;O2 SM_37:1;O3 SM_38:8;O3	34.0583	4.83418e+08
PE	(+)762.5>621.5@23V	PE_38:7 PE_37:0 PE_O-38:0	95.7673	7.12802e+06
PC	(+)762.6>184.05@33V	PC_34:0 PC_35:7 PC_O-35:0 PC_O-36:7	50.5836	3.17778e+08
SM	(+)763.6>184.05@33V	SM_37:0;O3 SM_38:7;O3	10.0545	1.01462e+08
PE	(+)764.5>623.5@23V	PE_38:6	99.3138	1.04829e+08
PC	(+)764.55>184.05@33V	PC_35:6 PC_O-36:6	33.8742	2.79534e+07
SM	(+)765.6>184.05@33V	SM_39:5;O2 SM_38:6;O3	11.1915	5.7018e+06
PC	(+)766.55>184.05@33V	PC_35:5 PC_O-36:5	89.1712	1.1226e+07
PE	(+)766.55>625.5@23V	PE_38:5	83.9695	6.31393e+07
SM	(+)767.6>184.05@33V	SM_39:4;O2 SM_38:5;O3	22.7843	4.7457e+06
PE	(+)768.55>627.55@23V	PE_38:4 PE_39:11 PE_O-40:11	96.4722	1.62439e+08
PC	(+)768.6>184.05@33V	PC_35:4 PC_O-36:4	91.1183	1.674e+07
SM	(+)769.7>184.05@33V	SM_39:3;O2 SM_40:10;O2 SM_38:4;O3	10.9032	6.03136e+06
PE	(+)770.55>629.55@23V	PE_38:3 PE_39:10 PE_O-40:10	48.5775	2.98258e+07
PC	(+)770.6>184.05@33V	PC_36:10 PC_35:3 PC_O-36:3	88.6116	1.51027e+07
SM	(+)771.6>184.05@33V	SM_39:2;O2 SM_40:9;O2 SM_38:3;O3	30.3272	7.53286e+06
PC	(+)772.6>184.05@33V	PC_36:9 PC_35:2 PC_O-36:2	95.7043	5.76696e+07
PE	(+)772.6>631.55@23V	PE_38:2 PE_39:9 PE_O-40:9	80.0491	9.68697e+06
SM	(+)773.6>184.05@33V	SM_39:1;O2 SM_40:8;O2 SM_38:2;O3	32.9755	3.14627e+07
PE	(+)774.6>633.6@23V	PE_38:1 PE_39:8 PE_O-40:8	86.7113	6.28674e+06
PC	(+)774.65>184.05@33V	PC_36:8 PC_35:1 PC_O-36:1	83.0683	5.57066e+07
SM	(+)775.65>184.05@33V	SM_39:0;O2 SM_40:7;O2 SM_38:1;O3	11.4215	2.04408e+07
PC	(+)776.5>184.05@33V	PC_36:7 PC_35:0 PC_O-36:0	78.2127	2.48415e+07
PE	(+)776.6>635.6@23V	PE_38:0 PE_39:7 PE_40:14 PE_O-40:7	89.7258	5.12293e+06
SM	(+)777.65>184.05@33V	SM_40:6;O2 SM_38:0;O3	14.0917	8.11836e+06
PC	(+)778.55>184.05@33V	PC_36:6	66.5094	6.66306e+06
PE	(+)778.55>637.55@23V	PE_39:6 PE_40:13 PE_O-40:6	94.9586	9.68548e+06
SM	(+)779.6>184.05@33V	SM_40:5;O2	24.1608	2.26395e+06
PC	(+)780.55>184.05@33V	PC_36:5 PC_O-37:5	97.1963	4.29696e+07
PE	(+)780.6>639.55@23V	PE_39:5 PE_40:12 PE_O-40:5	84.6472	6.03565e+06
SM	(+)781.6>184.05@33V	SM_40:4;O2 SM_39:5;O3	15.2093	1.83817e+07
PC	(+)782.55>184.05@15V	PC_36:4 PC_O-37:4	100	2.48145e+07
PC	(+)782.55>184.05@33V	PC_36:4 PC_O-37:4	98.6468	3.11712e+08
PE	(+)782.6>641.6@23V	PE_39:4 PE_40:11 PE_O-40:4	90.2622	6.28145e+06
SM	(+)783.65>184.05@33V	SM_40:3;O2 SM_39:4;O3	24.2703	1.65373e+08
PE	(+)784.5>643.45@23V	PE_39:3 PE_40:10 PE_O-40:3	75.9823	1.77707e+06
PC	(+)784.6>184.05@33V	PC_36:3 PC_37:10 PC_O-37:3 PC_O-38:10	79.7649	2.82251e+08
SM	(+)785.65>184.05@33V	SM_40:2;O2 SM_39:3;O3 SM_40:10;O3	23.4228	1.26994e+08
PE	(+)786.5>645.5@23V	PE_39:2 PE_40:9 PE_O-40:2	96.5249	3.72949e+06
PS	(-)786.55>699.5@25V	PS_36:2 PS_37:9 PS_O-37:2 PS_O-38:9	99.8187	541628
PC	(+)786.6>184.05@15V	PC_36:2 PC_37:9 PC_O-37:2 PC_O-38:9	99.8115	1.99177e+07
PC	(+)786.6>184.05@33V	PC_36:2 PC_37:9 PC_O-37:2 PC_O-38:9	90.1315	3.58823e+08
SM	(+)787.65>184.05@33V	SM_40:1;O2 SM_39:2;O3 SM_40:9;O3	35.991	2.2962e+08
PE	(+)788.5>647.5@23V	PE_39:1 PE_40:8 PE_O-40:1	93.4172	5.2768e+06
PS	(-)788.55>701.5@25V	PS_36:1 PS_37:8 PS_O-37:1 PS_O-38:8	97.6001	1.95772e+06
PC	(+)788.6>184.05@15V	PC_36:1 PC_37:8 PC_O-37:1 PC_O-38:8	89.4157	2.55866e+07
PC	(+)788.6>184.05@33V	PC_36:1 PC_37:8 PC_O-37:1 PC_O-38:8	76.4979	3.85641e+08
SM	(+)789.7>184.05@33V	SM_40:0;O2 SM_39:1;O3 SM_40:8;O3	13.9093	1.76054e+08
PE	(+)790.55>649.5@23V	PE_39:0 PE_40:7 PE_O-40:0	98.584	4.62236e+07
PC	(+)790.65>184.05@33V	PC_36:0 PC_37:7 PC_O-37:0 PC_O-38:7	61.1567	1.06409e+08
SM	(+)791.6>184.05@33V	SM_39:0;O3 SM_40:7;O3	10.8022	3.31649e+07
PE	(+)792.55>651.55@23V	PE_40:6	95.5076	1.39275e+08
PC	(+)792.6>184.05@33V	PC_37:6 PC_O-38:6	76.1668	3.09912e+07
SM	(+)793.6>184.05@33V	SM_40:6;O3	13.4543	1.14264e+07
PE	(+)794.55>653.55@23V	PE_40:5	55.9742	2.8906e+07
PC	(+)794.6>184.05@15V	PC_37:5 PC_38:12 PC_O-38:5	99.9969	1.16707e+06
PC	(+)794.6>184.05@33V	PC_37:5 PC_38:12 PC_O-38:5	83.1503	3.11645e+07
SM	(+)795.7>184.05@33V	SM_40:5;O3	13.0258	1.08733e+07
PC	(+)796.6>184.05@15V	PC_37:4 PC_38:11 PC_O-38:4	90.3336	845492
PC	(+)796.6>184.05@33V	PC_37:4 PC_38:11 PC_O-38:4	85.7224	2.14474e+07
PE	(+)796.6>655.55@23V	PE_40:4 PE_41:11 PE_O-42:11	92.1484	2.71411e+07
SM	(+)797.7>184.05@33V	SM_42:10;O2 SM_40:4;O3	15.9535	7.26833e+06
PE	(+)798.6>657.6@23V	PE_40:3 PE_41:10 PE_O-42:10	43.89	4.4804e+06
PC	(+)798.65>184.05@33V	PC_38:10 PC_37:3 PC_O-38:3	86.0289	1.81612e+07
SM	(+)799.7>184.05@33V	SM_42:9;O2 SM_40:3;O3	58.0935	1.40644e+07
PE	(+)800.6>659.6@23V	PE_40:2 PE_41:9 PE_O-42:9	89.6769	1.72929e+06
PC	(+)800.65>184.05@33V	PC_38:9 PC_37:2 PC_O-38:2	80.0019	2.7734e+07
SM	(+)801.7>184.05@33V	SM_42:8;O2 SM_40:2;O3	60.3322	2.7585e+07
PC	(+)802.55>184.05@33V	PC_38:8 PC_37:1 PC_O-38:1	62.6436	2.6427e+07
PE	(+)802.65>661.6@23V	PE_40:1 PE_41:8 PE_O-42:8	88.0599	819752
SM	(+)803.6>184.05@33V	SM_42:7;O2 SM_40:1;O3	24.0055	1.12418e+07
PC	(+)804.55>184.05@33V	PC_38:7 PC_37:0 PC_O-38:0	83.9628	2.37754e+07
PE	(+)804.65>663.65@23V	PE_40:0 PE_41:7 PE_O-42:7	90.1133	306579
SM	(+)805.6>184.05@33V	SM_42:6;O2 SM_40:0;O3	33.4498	1.1643e+07
PS	(-)806.5>719.45@25V	PS_38:6	94.9283	140213
PC	(+)806.55>184.05@33V	PC_38:6	98.6668	2.97353e+08
PE	(+)806.6>665.6@23V	PE_41:6 PE_42:13 PE_O-42:6	98.7159	1.58537e+06
SM	(+)807.6>184.05@33V	SM_42:5;O2	23.0581	1.693e+08
PS	(-)808.5>721.5@25V	PS_38:5	93.8167	123164
PC	(+)808.6>184.05@33V	PC_38:5	77.726	2.05688e+08
PE	(+)808.6>667.6@23V	PE_41:5 PE_42:12 PE_O-42:5	86.5565	916057
SM	(+)809.6>184.05@33V	SM_42:4;O2	14.6743	7.97605e+07
PE	(+)810.5>669.5@23V	PE_41:4 PE_42:11 PE_O-42:4	95.6119	1.64462e+06
PS	(-)810.55>723.5@25V	PS_38:4 PS_39:11 PS_O-40:11	99.3574	923583
PC	(+)810.6>184.05@15V	PC_38:4 PC_39:11 PC_O-40:11	100	1.4021e+07
PC	(+)810.6>184.05@33V	PC_38:4 PC_39:11 PC_O-40:11	91.34	2.65184e+08
SM	(+)811.65>184.05@33V	SM_42:3;O2	39.4077	1.70009e+08
PE	(+)812.5>671.5@23V	PE_41:3 PE_42:10 PE_O-42:3	95.1462	3.08582e+06
PS	(-)812.55>725.5@25V	PS_38:3 PS_39:10 PS_O-40:10	80.0384	524128
PC	(+)812.6>184.05@33V	PC_38:3 PC_39:10 PC_O-40:10	46.6045	1.11947e+08
SM	(+)813.7>184.05@33V	SM_42:2;O2 SM_42:10;O3	81.551	1.91966e+08
PE	(+)814.55>673.5@23V	PE_41:2 PE_42:9 PE_O-42:2	95.4278	6.6794e+06
PS	(-)814.55>727.55@25V	PS_38:2 PS_39:9 PS_O-40:9	82.8398	178931
PC	(+)814.65>184.05@33V	PC_38:2 PC_39:9 PC_O-40:9	36.4526	1.24893e+08
SM	(+)815.7>184.05@33V	SM_42:1;O2 SM_42:9;O3	58.2241	9.59062e+07
PE	(+)816.55>675.55@23V	PE_41:1 PE_42:8 PE_O-42:1	75.9148	2.44554e+06
PC	(+)816.65>184.05@33V	PC_38:1 PC_39:8 PC_O-40:8	51.9736	7.26395e+07
SM	(+)817.7>184.05@33V	SM_42:0;O2 SM_42:8;O3	18.3884	2.77606e+07
PE	(+)818.55>677.55@23V	PE_41:0 PE_42:7 PE_O-42:0	91.4026	1.7961e+06
PC	(+)818.65>184.05@33V	PC_38:0 PC_39:7 PC_40:14 PC_O-40:7	75.9381	3.42977e+07
SM	(+)819.6>184.05@33V	SM_42:7;O3	14.7986	1.38778e+07
PS	(-)820.55>733.5@25V	PS_39:6 PS_40:13 PS_O-40:6	99.6774	17680.5
PC	(+)820.6>184.05@33V	PC_39:6 PC_40:13 PC_O-40:6	79.9348	1.91961e+07
PE	(+)820.6>679.55@23V	PE_42:6	87.9627	1.1999e+06
SM	(+)821.6>184.05@33V	SM_42:6;O3	16.3638	7.71478e+06
PE	(+)822.6>681.6@23V	PE_42:5	90.8605	962167
PC	(+)822.65>184.05@33V	PC_39:5 PC_40:12 PC_O-40:5	84.4959	1.50724e+07
SM	(+)823.7>184.05@33V	SM_42:5;O3	13.3087	4.59671e+06
PE	(+)824.6>683.6@23V	PE_42:4	91.3384	844564
PC	(+)824.65>184.05@33V	PC_39:4 PC_40:11 PC_O-40:4	83.4047	9.8396e+06
SM	(+)825.7>184.05@33V	SM_44:10;O2 SM_42:4;O3	43.253	6.36965e+06
PC	(+)826.55>184.05@33V	PC_39:3 PC_40:10 PC_O-40:3	80.4989	1.15283e+07
PE	(+)826.65>685.6@23V	PE_42:3 PE_O-44:10	79.5903	211839
SM	(+)827.7>184.05@33V	SM_44:9;O2 SM_42:3;O3	57.8339	9.04603e+06
PC	(+)828.55>184.05@33V	PC_39:2 PC_40:9 PC_O-40:2	84.4985	2.45047e+07
PE	(+)828.65>687.65@23V	PE_42:2 PE_O-44:9	98.3223	308819
SM	(+)829.8>184.05@33V	SM_44:8;O2 SM_42:2;O3	60.2611	7.25549e+06
PC	(+)830.55>184.05@33V	PC_39:1 PC_40:8 PC_O-40:1	92.4488	3.88674e+07
PE	(+)830.65>689.65@23V	PE_42:1 PE_44:15 PE_O-44:8	96.7412	356509
SM	(+)831.6>184.05@33V	SM_44:7;O2 SM_42:1;O3	19.6839	1.74001e+07
PS	(-)832.5>745.5@25V	PS_39:0 PS_40:7 PS_O-40:0	99.3554	111945
PC	(+)832.6>184.05@33V	PC_39:0 PC_40:7 PC_O-40:0	90.9319	7.96636e+07
PE	(+)832.7>691.65@23V	PE_42:0 PE_O-44:7	71.7188	53186.1
SM	(+)833.6>184.05@33V	SM_44:6;O2 SM_42:0;O3	12.1296	3.65517e+07
PS	(-)834.55>747.5@25V	PS_40:6	99.7057	3.33292e+06
PC	(+)834.6>184.05@15V	PC_40:6	100	6.39339e+06
PC	(+)834.6>184.05@33V	PC_40:6	92.6854	1.39174e+08
PI	(-)835.55>241@47V	PI_34:1 PI_35:8 PI_O-35:1 PI_O-36:8	93.8397	79412.5
SM	(+)835.6>184.05@33V	SM_44:5;O2	11.8885	6.42934e+07
PE	(+)836.5>695.5@23V	PE_44:12 PE_O-44:5	99.9575	1.92167e+06
PS	(-)836.55>749.5@25V	PS_40:5	58.4247	757680
PC	(+)836.6>184.05@33V	PC_40:5	59.1561	3.89378e+07
SM	(+)837.6>184.05@33V	SM_44:4;O2	19.1437	1.53624e+07
PE	(+)838.55>697.5@23V	PE_44:11 PE_O-44:4	88.0271	1.14261e+06
PS	(-)838.55>751.55@25V	PS_40:4 PS_41:11 PS_O-42:11	92.557	564631
PC	(+)838.65>184.05@33V	PC_40:4 PC_41:11 PC_O-42:11	83.4603	2.39647e+07
SM	(+)839.7>184.05@33V	SM_44:3;O2	16.5202	9.59599e+06
PE	(+)840.55>699.55@23V	PE_44:10 PE_O-44:3	93.6796	2.53259e+06
PC	(+)840.65>184.05@33V	PC_40:3 PC_41:10 PC_O-42:10	69.6602	1.03351e+07
SM	(+)841.7>184.05@33V	SM_44:2;O2 SM_44:10;O3	42.1713	6.13549e+06
PE	(+)842.55>701.55@23V	PE_44:9 PE_O-44:2	78.644	740664
PC	(+)842.65>184.05@33V	PC_40:2 PC_41:9 PC_O-42:9	84.1485	1.44512e+07
SM	(+)843.75>184.05@33V	SM_44:1;O2 SM_44:9;O3	38.1933	7.73297e+06
PC	(+)844.7>184.05@33V	PC_40:1 PC_41:8 PC_O-42:8	78.0862	1.44716e+07
SM	(+)845.75>184.05@33V	SM_44:0;O2 SM_44:8;O3	45.6199	9.67412e+06
PE	(+)846.6>705.6@23V	PE_44:7 PE_O-44:0	99.2524	50962.8
PC	(+)846.7>184.05@33V	PC_40:0 PC_41:7 PC_42:14 PC_O-42:7	79.4133	1.74894e+07
SM	(+)847.6>184.05@33V	SM_44:7;O3	47.55	1.39783e+07
PS	(-)848.6>761.55@25V	PS_41:6 PS_42:13 PS_O-42:6	99.9401	26914.5
PC	(+)848.65>184.05@33V	PC_41:6 PC_42:13 PC_O-42:6	67.1304	1.5692e+07
SM	(+)849.6>184.05@33V	SM_44:6;O3	23.1353	6.68606e+06
PS	(-)850.6>763.55@25V	PS_41:5 PS_42:12 PS_O-42:5	99.2721	69129.2
PC	(+)850.65>184.05@33V	PC_41:5 PC_42:12 PC_O-42:5	74.0762	7.11931e+06
SM	(+)851.7>184.05@33V	SM_44:5;O3	22.8591	2.37475e+06
PC	(+)852.55>184.05@33V	PC_41:4 PC_42:11 PC_O-42:4	89.3701	1.02243e+07
SM	(+)853.8>184.05@33V	SM_46:10;O2 SM_44:4;O3	26.2982	963725
PC	(+)854.55>184.05@33V	PC_41:3 PC_42:10 PC_O-42:3	93.4889	1.73502e+07
SM	(+)855.8>184.05@33V	SM_46:9;O2 SM_44:3;O3	16.3411	1.34722e+06
PS	(-)856.5>769.5@25V	PS_41:2 PS_42:9 PS_O-42:2	99.6285	75253.7
PC	(+)856.6>184.05@33V	PC_41:2 PC_42:9 PC_O-42:2	90.2843	2.03026e+07
PI	(-)857.5>241@47V	PI_36:4 PI_O-37:4	99.9491	678761
SM	(+)857.8>184.05@33V	SM_46:8;O2 SM_44:2;O3	11.3	2.0961e+06
PS	(-)858.55>771.5@25V	PS_41:1 PS_42:8 PS_O-42:1	93.6989	72720.4
PC	(+)858.6>184.05@33V	PC_41:1 PC_42:8 PC_O-42:1	87.6464	1.93169e+07
PI	(-)859.55>241@47V	PI_36:3 PI_37:10 PI_O-37:3 PI_O-38:10	73.0178	237192
SM	(+)859.6>184.05@33V	SM_46:7;O2 SM_44:1;O3	21.8604	9.47315e+06
PC	(+)860.6>184.05@33V	PC_41:0 PC_42:7 PC_O-42:0	81.6067	1.66576e+07
PI	(-)861.55>241@47V	PI_36:2 PI_37:9 PI_O-37:2 PI_O-38:9	95.7147	183270
SM	(+)861.6>184.05@33V	SM_46:6;O2 SM_44:0;O3	18.5201	7.57534e+06
PC	(+)862.65>184.05@33V	PC_42:6	76.1122	9.94699e+06
PI	(-)863.55>241@47V	PI_36:1 PI_37:8 PI_O-37:1 PI_O-38:8	87.9065	66424.8
SM	(+)863.6>184.05@33V	SM_46:5;O2	24.302	4.66017e+06
PC	(+)864.65>184.05@33V	PC_42:5	76.3044	5.94558e+06
SM	(+)865.6>184.05@33V	SM_46:4;O2	30.8604	2.96964e+06
PC	(+)866.65>184.05@33V	PC_42:4	81.3661	4.87471e+06
SM	(+)867.75>184.05@33V	SM_46:3;O2	24.5758	1.341e+06
PC	(+)868.7>184.05@33V	PC_42:3 PC_O-44:10	88.8925	6.08733e+06
SM	(+)869.75>184.05@33V	SM_46:2;O2 SM_46:10;O3	22.239	1.74625e+06
PC	(+)870.7>184.05@33V	PC_42:2 PC_44:16 PC_O-44:9	94.2863	1.70633e+07
PI	(-)871.55>241@47V	PI_37:4 PI_38:11 PI_O-38:4	94.977	50212.5
SM	(+)871.75>184.05@33V	SM_46:1;O2 SM_46:9;O3	9.56632	4.60936e+06
PC	(+)872.7>184.05@33V	PC_42:1 PC_44:15 PC_O-44:8	83.6825	1.38463e+07
SM	(+)873.8>184.05@33V	SM_46:0;O2 SM_46:8;O3	12.6588	3.29468e+06
PC	(+)874.75>184.05@33V	PC_42:0 PC_O-44:7	80.0005	7.78062e+06
SM	(+)875.6>184.05@33V	SM_46:7;O3	68.0216	1.01059e+07
PS	(-)876.6>789.6@25V	PS_44:13 PS_O-44:6	99.9931	35405
PC	(+)876.7>184.05@33V	PC_44:13 PC_O-44:6	39.6112	5.96364e+06
SM	(+)877.6>184.05@33V	SM_46:6;O3	51.0648	4.17092e+06
PC	(+)878.55>184.05@33V	PC_44:12 PC_O-44:5	90.0758	1.46403e+07
SM	(+)879.8>184.05@33V	SM_46:5;O3	11.9933	478710
PC	(+)880.6>184.05@33V	PC_44:11 PC_O-44:4	70.8724	6.24286e+06
PI	(-)881.5>241@47V	PI_38:6	99.9894	157884
SM	(+)881.8>184.05@33V	SM_46:4;O3	21.0576	316100
PC	(+)882.6>184.05@33V	PC_44:10 PC_O-44:3	86.9334	4.74706e+06
PI	(-)883.55>241@47V	PI_38:5	98.2427	579118
SM	(+)883.75>184.05@33V	SM_46:3;O3	14.9754	1.04104e+06
PC	(+)884.6>184.05@33V	PC_44:9 PC_O-44:2	90.4605	6.7413e+06
PI	(-)885.55>241@47V	PI_38:4 PI_39:11 PI_O-40:11	98.6666	3.63797e+06
SM	(+)885.75>184.05@33V	SM_46:2;O3	18.6318	1.25784e+06
PC	(+)886.65>184.05@33V	PC_44:8 PC_O-44:1	88.143	7.39462e+06
PI	(-)887.55>241@47V	PI_38:3 PI_39:10 PI_O-40:10	62.73	962286
SM	(+)887.75>184.05@33V	SM_46:1;O3	14.7949	1.17469e+06
PC	(+)888.65>184.05@33V	PC_44:7 PC_O-44:0	87.7875	7.27063e+06
PI	(-)889.6>241@47V	PI_38:2 PI_39:9 PI_O-40:9	58.9732	76958.4
SM	(+)889.75>184.05@33V	SM_46:0;O3	10.6482	1.03604e+06
PC	(+)890.65>184.05@33V	PC_44:6	84.1716	5.59006e+06
PC	(+)892.7>184.05@33V	PC_44:5	76.1328	2.4511e+06
PC	(+)894.7>184.05@33V	PC_44:4	91.4608	2.7697e+06
PC	(+)896.7>184.05@33V	PC_44:3	93.1319	5.80962e+06
PC	(+)898.75>184.05@33V	PC_44:2	74.9797	2.31112e+06
PC	(+)900.75>184.05@33V	PC_44:1 PC_46:15	88.7186	1.58692e+06
PC	(+)902.75>184.05@33V	PC_44:0 PC_46:14	92.1079	2.04127e+06
PC	(+)904.7>184.05@33V	PC_46:13	88.2144	1.85597e+06
PC	(+)906.6>184.05@33V	PC_46:12	97.1486	7.87099e+06
PC	(+)908.6>184.05@33V	PC_46:11	54.8103	2.37682e+06
PI	(-)909.55>241@47V	PI_40:6	99.8878	166165
PC	(+)910.65>184.05@33V	PC_46:10	90.6477	2.0234e+06
PI	(-)911.55>241@47V	PI_40:5	89.4011	97558.8
PC	(+)912.65>184.05@33V	PC_46:9	89.9997	2.70436e+06
PC	(+)914.65>184.05@33V	PC_46:8	85.2727	2.2041e+06
PC	(+)916.7>184.05@33V	PC_46:7	84.9483	1.46816e+06
PC	(+)918.7>184.05@33V	PC_46:6	88.326	1.2691e+06
PC	(+)920.7>184.05@33V	PC_46:5	87.3643	774568
PC	(+)922.75>184.05@33V	PC_46:4	87.4372	332780
PC	(+)924.75>184.05@33V	PC_46:3	90.2292	129080
PC	(+)926.75>184.05@33V	PC_46:2 PC_48:16	98.0467	203598
PC	(+)928.75>184.05@33V	PC_46:1 PC_48:15	97.2525	466683
PC	(+)930.8>184.05@33V	PC_46:0 PC_48:14	93.1264	436634
PI	(-)931.55>241@47V	PI_41:2 PI_42:9 PI_O-42:2	99.2404	56876.8
PS	(-)932.65>845.65@25V	PS_48:13	99.916	25872
PC	(+)932.75>184.05@33V	PC_48:13	88.4431	291385
PC	(+)934.65>184.05@33V	PC_48:12	98.1647	2.36277e+06
PC	(+)936.65>184.05@33V	PC_48:11	62.0513	725088
PC	(+)938.65>184.05@33V	PC_48:10	92.6387	619414
PC	(+)940.7>184.05@33V	PC_48:9	81.2784	132196
PC	(+)942.7>184.05@33V	PC_48:8	97.652	242963
PC	(+)944.7>184.05@33V	PC_48:7	96.5964	568896
PC	(+)946.75>184.05@33V	PC_48:6	81.4781	138120
PC	(+)948.75>184.05@33V	PC_48:5	96.278	65624.8
PC	(+)950.75>184.05@33V	PC_48:4	98.109	60635
PC	(+)956.8>184.05@33V	PC_48:1	99.717	37808.7
PC	(+)958.8>184.05@33V	PC_48:0	99.1463	29117.2
