# Supplementary material for: TRACES: A Lightweight Browser for Liquid Chromatography–Multiple Reaction Monitoring–Mass Spectrometry Chromatograms
Source: Metabolites. 2022 Apr 15;12(4):354. doi: 10.3390/metabo12040354 (PMC9027295; doi:10.3390/metabo12040354)
Supplement: Supplementary file 1 [file metabolites-12-00354-s001.zip › S5_Software/TRACES_installer/Readme.txt]

This folder contains an installable appx package of TRACES.
Install 'Traces_0.2.48.0_x64.appxbundle'by either double-clicking the package, or by selecting 'Install' from the context manu.
