# Supplementary material for: TRACES: A Lightweight Browser for Liquid Chromatography–Multiple Reaction Monitoring–Mass Spectrometry Chromatograms
Source: Metabolites. 2022 Apr 15;12(4):354. doi: 10.3390/metabo12040354 (PMC9027295; doi:10.3390/metabo12040354)
Supplement: Supplementary file 1 [file metabolites-12-00354-s001.zip › S5_Software/TracesDataFileConverter/Readme.txt]

How to use TRACES Data File Converter

1. Copy the entire folder to any location on your PC.
2. Launch the application executable 'TracesDataFileConverter.exe'
3. Drop either *.lcd or *.mzML files to the converter.

Enjoy!
